# Supplementary material for: An ensemble of parameters from a robust Markov-based model reproduces L-type calcium currents from different human cardiac myocytes
Source: PLoS One. 2022 Apr 5;17(4):e0266233. doi: 10.1371/journal.pone.0266233 (PMC8982880; doi:10.1371/journal.pone.0266233)
Supplement: S1 Data — (ZIP) [file pone.0266233.s005.zip]

Archive with 2 entries (2 files):
- deOutputSolutionsForST.dat
- deOutputSolutionsForTP.dat
