# Supplementary material for: An ensemble of parameters from a robust Markov-based model reproduces L-type calcium currents from different human cardiac myocytes
Source: PLoS One. 2022 Apr 5;17(4):e0266233. doi: 10.1371/journal.pone.0266233 (PMC8982880; doi:10.1371/journal.pone.0266233)
Supplement: S1 Data — (ZIP) [file pone.0266233.s005.zip › deOutputSolutionsForST.dat]

Evaluating Individual 0	 Fitness_0: 1.7269526583756298	 Fitness_1: 1.1693861053776962	 Fitness: 1.7269526583756298	 Best: 1.7269526583756298	 Flag: 0_0
1.4769999999999999 1.2429999999999999 0.6309999999999999 1.153 1.7469999999999999 1.423 0.8109999999999999 0.8109999999999999 1.135 0.28900000000000003 1.315
Evaluating Individual 1	 Fitness_0: 0.22187073878732708	 Fitness_1: 0.2694088373777762	 Fitness: 0.22187073878732708	 Best: 0.22187073878732708	 Flag: 0_0
0.6849999999999999 1.441 0.5409999999999999 0.109 1.171 0.5229999999999999 1.189 0.127 1.513 0.487 1.351
Evaluating Individual 2	 Fitness_0: 0.7709179014745285	 Fitness_1: 1.0004398650530708	 Fitness: 0.7709179014745285	 Best: 0.22187073878732708	 Flag: 0_0
0.43299999999999994 1.639 1.603 1.045 1.837 1.513 0.271 1.369 0.45099999999999996 0.9729999999999999 0.181
Evaluating Individual 3	 Fitness_0: 0.30861749481937867	 Fitness_1: 0.2416184041488189	 Fitness: 0.30861749481937867	 Best: 0.22187073878732708	 Flag: 0_0
1.441 0.45099999999999996 0.23500000000000001 0.505 1.819 0.847 0.4149999999999999 1.351 1.441 0.9009999999999999 0.469
Evaluating Individual 4	 Fitness_0: 2.0873427176309978	 Fitness_1: 1.6088608493849887	 Fitness: 2.0873427176309978	 Best: 0.22187073878732708	 Flag: 0_0
1.873 0.6489999999999999 1.765 0.4149999999999999 1.783 0.361 1.891 1.315 0.8649999999999999 0.127 1.117
Evaluating Individual 5	 Fitness_0: 0.7902979595489897	 Fitness_1: 0.5056192951813	 Fitness: 0.7902979595489897	 Best: 0.22187073878732708	 Flag: 0_0
0.595 0.28900000000000003 1.4769999999999999 1.891 0.379 0.7749999999999999 1.657 1.621 1.603 0.5589999999999999 0.8109999999999999
Evaluating Individual 6	 Fitness_0: 0.23446057244202387	 Fitness_1: 0.197155552563457	 Fitness: 0.23446057244202387	 Best: 0.22187073878732708	 Flag: 0_0
1.207 0.487 1.333 0.217 0.6309999999999999 0.34299999999999997 1.567 0.9189999999999999 1.225 0.379 1.171
Evaluating Individual 7	 Fitness_0: 0.6581987921394951	 Fitness_1: 0.261525203901245	 Fitness: 0.6581987921394951	 Best: 0.22187073878732708	 Flag: 0_0
0.253 0.43299999999999994 1.279 0.8109999999999999 0.7569999999999999 1.603 1.207 1.7469999999999999 1.189 0.595 1.891
Evaluating Individual 8	 Fitness_0: 0.4308196382363101	 Fitness_1: 0.261077342097648	 Fitness: 0.4308196382363101	 Best: 0.22187073878732708	 Flag: 0_0
0.7389999999999999 1.351 1.171 1.585 0.7929999999999999 1.297 0.6849999999999999 1.009 1.009 1.297 0.271
Evaluating Individual 9	 Fitness_0: 0.5027089663218947	 Fitness_1: 0.48205260521820553	 Fitness: 0.5027089663218947	 Best: 0.22187073878732708	 Flag: 0_0
1.171 1.567 0.487 0.829 0.703 1.315 0.45099999999999996 0.577 1.621 1.4589999999999999 0.6849999999999999
Evaluating Individual 10	 Fitness_0: 0.21499587621622376	 Fitness_1: 0.3895164474216273	 Fitness: 0.21499587621622376	 Best: 0.21499587621622376	 Flag: 0_0
0.7569999999999999 1.7289999999999999 0.469 0.163 1.387 0.829 0.30699999999999994 0.397 1.585 1.099 1.261
Evaluating Individual 11	 Fitness_0: 0.28190705190570725	 Fitness_1: 0.23525050726446134	 Fitness: 0.28190705190570725	 Best: 0.21499587621622376	 Flag: 0_0
0.5589999999999999 0.829 0.28900000000000003 0.847 0.9909999999999999 0.30699999999999994 0.721 0.379 1.045 1.315 1.279
Evaluating Individual 12	 Fitness_0: 0.5906050210486902	 Fitness_1: 0.5091738043789946	 Fitness: 0.5906050210486902	 Best: 0.21499587621622376	 Flag: 0_0
1.153 1.855 0.6849999999999999 1.4589999999999999 1.045 0.43299999999999994 0.32499999999999996 1.4769999999999999 1.7109999999999999 1.531 0.361
Evaluating Individual 13	 Fitness_0: 0.37367282109068467	 Fitness_1: 0.4269394181700482	 Fitness: 0.37367282109068467	 Best: 0.21499587621622376	 Flag: 0_0
1.855 1.549 0.613 0.613 1.333 0.9729999999999999 0.7569999999999999 1.189 1.783 1.117 0.9549999999999998
Evaluating Individual 14	 Fitness_0: 1.0478062641517893	 Fitness_1: 0.6064969902846645	 Fitness: 1.0478062641517893	 Best: 0.21499587621622376	 Flag: 0_0
0.9369999999999999 1.063 1.045 1.225 0.9549999999999998 0.9549999999999998 1.369 0.5409999999999999 0.8109999999999999 0.32499999999999996 0.487
Evaluating Individual 15	 Fitness_0: 0.8417528823826113	 Fitness_1: 0.6710000067208561	 Fitness: 0.8417528823826113	 Best: 0.21499587621622376	 Flag: 0_0
0.30699999999999994 0.469 0.32499999999999996 1.4769999999999999 0.181 1.135 0.181 1.099 1.423 1.801 0.505
Evaluating Individual 16	 Fitness_0: 0.4068311255898203	 Fitness_1: 0.37807536167700206	 Fitness: 0.4068311255898203	 Best: 0.21499587621622376	 Flag: 0_0
0.829 0.613 0.7569999999999999 0.5409999999999999 1.081 0.505 0.9729999999999999 0.7389999999999999 1.369 1.837 1.189
Evaluating Individual 17	 Fitness_0: 0.8886062307126059	 Fitness_1: 1000.0	 Fitness: 1000.0	 Best: 0.21499587621622376	 Flag: 0_0
0.9009999999999999 0.577 0.43299999999999994 1.7469999999999999 1.405 1.6749999999999998 1.405 1.765 0.14500000000000002 0.9369999999999999 0.4149999999999999
Evaluating Individual 18	 Fitness_0: 0.755690392227359	 Fitness_1: 0.7068892251986965	 Fitness: 0.755690392227359	 Best: 0.21499587621622376	 Flag: 0_0
0.7929999999999999 0.6669999999999999 1.513 1.261 1.189 0.7569999999999999 0.9369999999999999 0.6489999999999999 0.397 1.027 0.9909999999999999
Evaluating Individual 19	 Fitness_0: 0.46468801283154765	 Fitness_1: 0.37597588974023605	 Fitness: 0.46468801283154765	 Best: 0.21499587621622376	 Flag: 0_0
1.513 0.34299999999999997 1.207 0.9909999999999999 1.099 1.4949999999999999 0.109 0.9729999999999999 1.6929999999999998 0.505 0.109
Evaluating Individual 20	 Fitness_0: 0.7445869867152828	 Fitness_1: 1.038293624825233	 Fitness: 0.7445869867152828	 Best: 0.21499587621622376	 Flag: 0_0
1.027 0.7749999999999999 1.297 0.487 1.567 0.8649999999999999 0.23500000000000001 0.847 0.271 1.639 0.6309999999999999
Evaluating Individual 21	 Fitness_0: 0.8857464558375784	 Fitness_1: 0.8653588985705273	 Fitness: 0.8857464558375784	 Best: 0.21499587621622376	 Flag: 0_0
0.45099999999999996 1.171 1.531 1.027 1.207 1.099 1.027 0.9369999999999999 1.279 0.253 0.613
Evaluating Individual 22	 Fitness_0: 1.3762552887619368	 Fitness_1: 0.9411813606112875	 Fitness: 1.3762552887619368	 Best: 0.21499587621622376	 Flag: 0_0
1.801 0.6849999999999999 0.361 1.423 1.603 1.7469999999999999 0.487 1.225 0.847 0.43299999999999994 1.333
Evaluating Individual 23	 Fitness_0: 0.3700484186208464	 Fitness_1: 0.34887091143234183	 Fitness: 0.3700484186208464	 Best: 0.21499587621622376	 Flag: 0_0
1.225 0.703 1.099 0.379 0.271 1.765 0.7749999999999999 1.783 0.9189999999999999 1.387 1.603
Evaluating Individual 24	 Fitness_0: 0.9178230578586087	 Fitness_1: 0.9598330244522901	 Fitness: 0.9178230578586087	 Best: 0.21499587621622376	 Flag: 0_0
1.6749999999999998 0.127 1.4949999999999999 0.7389999999999999 0.721 0.32499999999999996 0.14500000000000002 0.34299999999999997 0.595 1.171 1.045
Evaluating Individual 25	 Fitness_0: 0.21823264123490627	 Fitness_1: 0.35281239170491613	 Fitness: 0.21823264123490627	 Best: 0.21499587621622376	 Flag: 0_0
1.081 1.045 0.163 0.5589999999999999 0.8109999999999999 0.23500000000000001 0.7929999999999999 1.117 0.6309999999999999 0.7749999999999999 0.34299999999999997
Evaluating Individual 26	 Fitness_0: 0.8405680949218997	 Fitness_1: 0.6807415340114518	 Fitness: 0.8405680949218997	 Best: 0.21499587621622376	 Flag: 0_0
0.6669999999999999 1.009 0.595 1.351 1.441 1.801 1.2429999999999999 1.549 0.721 0.829 0.32499999999999996
Evaluating Individual 27	 Fitness_0: 0.6736971006064905	 Fitness_1: 0.42749544386768623	 Fitness: 0.6736971006064905	 Best: 0.21499587621622376	 Flag: 0_0
1.045 0.7569999999999999 1.6749999999999998 0.14500000000000002 1.657 1.351 0.199 1.891 1.333 0.703 0.7389999999999999
Evaluating Individual 28	 Fitness_0: 0.3239386059753231	 Fitness_1: 0.3677346723326715	 Fitness: 0.3239386059753231	 Best: 0.21499587621622376	 Flag: 0_0
1.837 1.585 1.423 0.32499999999999996 0.7749999999999999 0.271 0.469 1.4589999999999999 1.315 1.081 1.099
Evaluating Individual 29	 Fitness_0: 0.5947260171513209	 Fitness_1: 0.29921009520384245	 Fitness: 0.5947260171513209	 Best: 0.21499587621622376	 Flag: 0_0
0.9549999999999998 0.217 0.6669999999999999 0.703 0.487 1.279 1.7469999999999999 0.163 0.43299999999999994 1.351 0.23500000000000001
Evaluating Individual 30	 Fitness_0: 1.237264016155535	 Fitness_1: 0.9140827410036184	 Fitness: 1.237264016155535	 Best: 0.21499587621622376	 Flag: 0_0
1.639 0.9909999999999999 1.261 1.603 1.513 1.6929999999999998 0.5589999999999999 0.199 0.4149999999999999 1.603 0.721
Evaluating Individual 31	 Fitness_0: 0.4324289332100752	 Fitness_1: 0.4042538305645801	 Fitness: 0.4324289332100752	 Best: 0.21499587621622376	 Flag: 0_0
1.7469999999999999 1.6749999999999998 0.505 1.6749999999999998 0.253 1.369 1.4949999999999999 0.109 1.207 1.369 1.405
Evaluating Individual 32	 Fitness_0: 0.3498147000558894	 Fitness_1: 0.2114561742152079	 Fitness: 0.3498147000558894	 Best: 0.21499587621622376	 Flag: 0_0
0.397 0.5409999999999999 0.9729999999999999 0.469 0.9729999999999999 1.891 1.6929999999999998 1.657 1.171 1.009 0.43299999999999994
Evaluating Individual 33	 Fitness_0: 0.85287437091754	 Fitness_1: 0.8522017694443482	 Fitness: 0.85287437091754	 Best: 0.21499587621622376	 Flag: 0_0
1.099 0.199 1.7289999999999999 1.855 0.8829999999999999 1.261 1.333 1.333 1.297 1.585 1.207
Evaluating Individual 34	 Fitness_0: 0.7232418778028218	 Fitness_1: 0.32878702557338224	 Fitness: 0.7232418778028218	 Best: 0.21499587621622376	 Flag: 0_0
0.163 0.5589999999999999 1.369 1.297 0.5589999999999999 0.217 0.613 0.613 0.5409999999999999 1.819 0.829
Evaluating Individual 35	 Fitness_0: 0.7638063753214229	 Fitness_1: 0.628782599222437	 Fitness: 0.7638063753214229	 Best: 0.21499587621622376	 Flag: 0_0
1.315 1.657 1.351 1.531 0.847 0.379 1.603 1.279 0.469 0.7929999999999999 1.549
Evaluating Individual 36	 Fitness_0: 0.7489564609203159	 Fitness_1: 0.7448552197005781	 Fitness: 0.7489564609203159	 Best: 0.21499587621622376	 Flag: 0_0
0.217 0.5229999999999999 0.9009999999999999 1.7289999999999999 0.163 0.6309999999999999 0.28900000000000003 0.6849999999999999 0.34299999999999997 0.4149999999999999 0.5589999999999999
Evaluating Individual 37	 Fitness_0: 1.9043563805033212	 Fitness_1: 1.5170073232421555	 Fitness: 1.9043563805033212	 Best: 0.21499587621622376	 Flag: 0_0
1.657 1.423 0.721 1.099 1.855 1.171 0.505 1.7109999999999999 0.28900000000000003 0.6309999999999999 1.783
Evaluating Individual 38	 Fitness_0: 0.3838709977636189	 Fitness_1: 0.19968995046943075	 Fitness: 0.3838709977636189	 Best: 0.21499587621622376	 Flag: 0_0
0.127 1.7109999999999999 1.657 0.397 1.765 0.703 1.549 1.081 0.9729999999999999 1.657 0.45099999999999996
Evaluating Individual 39	 Fitness_0: 0.3406322813578292	 Fitness_1: 0.1965009315106895	 Fitness: 0.3406322813578292	 Best: 0.21499587621622376	 Flag: 0_0
0.23500000000000001 0.9189999999999999 0.8109999999999999 0.6309999999999999 0.9369999999999999 0.6489999999999999 1.315 1.4949999999999999 0.7569999999999999 1.333 0.9189999999999999
Evaluating Individual 40	 Fitness_0: 0.7457707416783487	 Fitness_1: 0.665085867367622	 Fitness: 0.7457707416783487	 Best: 0.21499587621622376	 Flag: 0_0
1.531 1.783 1.6929999999999998 1.117 0.14500000000000002 0.397 1.135 0.181 1.855 1.7289999999999999 0.30699999999999994
Evaluating Individual 41	 Fitness_0: 0.4012152768436087	 Fitness_1: 0.44902691783119353	 Fitness: 0.4012152768436087	 Best: 0.21499587621622376	 Flag: 0_0
0.181 0.9009999999999999 1.405 1.441 1.279 1.153 1.7289999999999999 0.4149999999999999 1.837 1.2429999999999999 0.9009999999999999
Evaluating Individual 42	 Fitness_0: 0.8717153170820721	 Fitness_1: 0.2046776633049974	 Fitness: 0.8717153170820721	 Best: 0.21499587621622376	 Flag: 0_0
0.14500000000000002 1.297 1.225 1.801 1.6749999999999998 0.469 1.441 0.5589999999999999 0.7929999999999999 1.7109999999999999 1.225
Evaluating Individual 43	 Fitness_0: 0.7797686757624703	 Fitness_1: 0.6257864036755844	 Fitness: 0.7797686757624703	 Best: 0.21499587621622376	 Flag: 0_0
0.361 0.271 1.117 1.567 1.027 0.9369999999999999 0.163 0.32499999999999996 1.4769999999999999 1.621 0.8649999999999999
Evaluating Individual 44	 Fitness_0: 0.417595808369263	 Fitness_1: 0.27945598919860104	 Fitness: 0.417595808369263	 Best: 0.21499587621622376	 Flag: 0_0
0.469 1.819 0.4149999999999999 1.333 0.469 0.7389999999999999 1.765 1.6929999999999998 1.063 1.441 1.423
Evaluating Individual 45	 Fitness_0: 0.9077377104609258	 Fitness_1: 0.9087307392750241	 Fitness: 0.9077377104609258	 Best: 0.21499587621622376	 Flag: 0_0
0.487 0.14500000000000002 0.379 0.9369999999999999 1.621 0.721 0.397 1.873 1.567 0.613 0.847
Evaluating Individual 46	 Fitness_0: 0.755038562786811	 Fitness_1: 0.2167090633660023	 Fitness: 0.755038562786811	 Best: 0.21499587621622376	 Flag: 0_0
0.379 0.847 0.8829999999999999 1.6929999999999998 0.34299999999999997 0.487 1.261 1.567 1.153 0.14500000000000002 0.9369999999999999
Evaluating Individual 47	 Fitness_0: 0.6149611500315004	 Fitness_1: 0.4764679433499699	 Fitness: 0.6149611500315004	 Best: 0.21499587621622376	 Flag: 0_0
0.8109999999999999 0.32499999999999996 0.829 1.639 0.829 0.127 1.783 0.361 1.819 0.6489999999999999 0.703
Evaluating Individual 48	 Fitness_0: 0.5898705333445389	 Fitness_1: 0.32640294909015016	 Fitness: 0.5898705333445389	 Best: 0.21499587621622376	 Flag: 0_0
1.369 1.189 1.585 1.765 0.28900000000000003 1.063 1.7109999999999999 1.297 0.829 0.6849999999999999 0.14500000000000002
Evaluating Individual 49	 Fitness_0: 0.7531294388360593	 Fitness_1: 0.4523587547389254	 Fitness: 0.7531294388360593	 Best: 0.21499587621622376	 Flag: 0_0
0.5409999999999999 0.595 0.9369999999999999 1.2429999999999999 0.6489999999999999 1.621 1.531 1.441 1.639 1.423 1.387
Evaluating Individual 50	 Fitness_0: 0.6306284288756145	 Fitness_1: 0.6471489598338966	 Fitness: 0.6306284288756145	 Best: 0.21499587621622376	 Flag: 0_0
1.819 1.387 1.081 1.279 0.199 1.405 0.5229999999999999 0.6669999999999999 1.531 1.225 1.081
Evaluating Individual 51	 Fitness_0: 2.768202626581006	 Fitness_1: 1.8424559030581722	 Fitness: 2.768202626581006	 Best: 0.21499587621622376	 Flag: 0_0
1.297 1.891 0.127 0.45099999999999996 1.549 0.9189999999999999 0.847 0.217 0.6669999999999999 0.199 0.7929999999999999
Evaluating Individual 52	 Fitness_0: 0.35530598954097115	 Fitness_1: 0.19591760689084747	 Fitness: 0.35530598954097115	 Best: 0.21499587621622376	 Flag: 0_0
0.271 1.621 0.577 1.657 0.4149999999999999 1.837 0.9909999999999999 1.027 1.027 0.847 0.8829999999999999
Evaluating Individual 53	 Fitness_0: 0.7870509714140599	 Fitness_1: 0.37983265884899925	 Fitness: 0.7870509714140599	 Best: 0.21499587621622376	 Flag: 0_0
0.6309999999999999 0.361 1.549 1.135 0.32499999999999996 1.081 1.4769999999999999 1.855 1.099 0.9909999999999999 0.253
Evaluating Individual 54	 Fitness_0: 0.3676974561497983	 Fitness_1: 0.21259534778837422	 Fitness: 0.3676974561497983	 Best: 0.21499587621622376	 Flag: 0_0
0.721 1.207 1.819 0.30699999999999994 0.217 1.549 1.855 1.153 0.9369999999999999 0.23500000000000001 1.297
Evaluating Individual 55	 Fitness_0: 0.41301667762755506	 Fitness_1: 0.26188329323457277	 Fitness: 0.41301667762755506	 Best: 0.21499587621622376	 Flag: 0_0
1.4949999999999999 1.801 0.847 1.009 1.639 1.4589999999999999 1.6749999999999998 1.387 1.405 1.261 0.6669999999999999
Evaluating Individual 56	 Fitness_0: 0.5764286781887534	 Fitness_1: 0.403167479968842	 Fitness: 0.5764286781887534	 Best: 0.21499587621622376	 Flag: 0_0
0.34299999999999997 0.397 1.027 1.837 1.135 1.567 0.253 0.271 1.6749999999999998 0.7389999999999999 1.7469999999999999
Evaluating Individual 57	 Fitness_0: 0.5463320822635575	 Fitness_1: 0.3659825180324114	 Fitness: 0.5463320822635575	 Best: 0.21499587621622376	 Flag: 0_0
0.32499999999999996 0.9549999999999998 1.315 1.369 1.369 1.189 0.361 0.469 1.351 1.6929999999999998 0.28900000000000003
Evaluating Individual 58	 Fitness_0: 0.8459213127520209	 Fitness_1: 0.8326052622811361	 Fitness: 0.8459213127520209	 Best: 0.21499587621622376	 Flag: 0_0
1.7289999999999999 0.181 1.567 1.315 0.361 1.873 1.387 1.135 1.081 1.153 0.577
Evaluating Individual 59	 Fitness_0: 0.8913031041103165	 Fitness_1: 1000.0	 Fitness: 1000.0	 Best: 0.21499587621622376	 Flag: 0_0
0.577 1.225 1.4589999999999999 1.4949999999999999 1.801 1.657 0.379 1.513 0.163 1.207 0.397
Evaluating Individual 60	 Fitness_0: 1.572521773872792	 Fitness_1: 1.9216231160137047	 Fitness: 1.572521773872792	 Best: 0.21499587621622376	 Flag: 0_0
0.9189999999999999 1.027 0.34299999999999997 1.189 0.613 1.207 1.063 0.30699999999999994 0.109 1.405 0.163
Evaluating Individual 61	 Fitness_0: 0.3458490027371768	 Fitness_1: 0.4399354621196678	 Fitness: 0.3458490027371768	 Best: 0.21499587621622376	 Flag: 0_0
1.783 1.4949999999999999 0.9189999999999999 0.9009999999999999 1.4769999999999999 1.7109999999999999 1.4589999999999999 0.7749999999999999 1.891 1.567 1.567
Evaluating Individual 62	 Fitness_0: 0.9511806935958855	 Fitness_1: 0.9434993371483702	 Fitness: 0.9511806935958855	 Best: 0.21499587621622376	 Flag: 0_0
1.009 1.4589999999999999 1.801 1.171 1.2429999999999999 0.8109999999999999 1.081 1.639 0.32499999999999996 0.9549999999999998 1.513
Evaluating Individual 63	 Fitness_0: 0.7529333497896875	 Fitness_1: 1.1240510516906663	 Fitness: 0.7529333497896875	 Best: 0.21499587621622376	 Flag: 0_0
0.4149999999999999 1.531 0.30699999999999994 1.873 0.9189999999999999 0.181 1.009 1.2429999999999999 0.253 0.8649999999999999 0.7749999999999999
Evaluating Individual 64	 Fitness_0: 0.3216058655912353	 Fitness_1: 0.3896362426189768	 Fitness: 0.3216058655912353	 Best: 0.21499587621622376	 Flag: 0_0
0.9909999999999999 1.405 1.387 0.9189999999999999 1.315 0.6669999999999999 1.099 0.9009999999999999 1.4589999999999999 1.7469999999999999 1.621
Evaluating Individual 65	 Fitness_0: 0.3458841417610327	 Fitness_1: 0.3787562503274849	 Fitness: 0.3458841417610327	 Best: 0.21499587621622376	 Flag: 0_0
0.703 0.8829999999999999 0.271 1.207 0.109 1.441 1.153 0.9549999999999998 0.577 0.271 1.801
Evaluating Individual 66	 Fitness_0: 0.2616426943417623	 Fitness_1: 0.4793993591302387	 Fitness: 0.2616426943417623	 Best: 0.21499587621622376	 Flag: 0_0
0.505 1.513 0.45099999999999996 0.9729999999999999 0.6669999999999999 0.9009999999999999 1.045 0.6309999999999999 0.5229999999999999 1.279 0.6489999999999999
Evaluating Individual 67	 Fitness_0: 0.6871336257866931	 Fitness_1: 2.046204947043958	 Fitness: 0.6871336257866931	 Best: 0.21499587621622376	 Flag: 0_0
1.621 1.603 0.253 0.127 1.585 1.045 0.127 1.423 0.217 0.30699999999999994 1.6929999999999998
Evaluating Individual 68	 Fitness_0: 0.2955817498842063	 Fitness_1: 0.6275795385545181	 Fitness: 0.2955817498842063	 Best: 0.21499587621622376	 Flag: 0_0
1.261 1.117 0.7929999999999999 1.549 0.30699999999999994 1.639 1.801 1.801 0.361 1.873 1.4769999999999999
Evaluating Individual 69	 Fitness_0: 0.8784804298263934	 Fitness_1: 0.930482164260425	 Fitness: 0.8784804298263934	 Best: 0.21499587621622376	 Flag: 0_0
0.7749999999999999 0.163 1.153 0.5229999999999999 0.5229999999999999 0.253 1.819 0.487 1.2429999999999999 1.855 1.027
Evaluating Individual 70	 Fitness_0: 0.24171405202851964	 Fitness_1: 0.3008665385454545	 Fitness: 0.24171405202851964	 Best: 0.21499587621622376	 Flag: 0_0
0.8829999999999999 0.6309999999999999 0.181 0.8649999999999999 0.43299999999999994 1.009 0.5409999999999999 0.253 1.117 0.361 1.837
Evaluating Individual 71	 Fitness_0: 0.29091536429997294	 Fitness_1: 0.2772441704424114	 Fitness: 0.29091536429997294	 Best: 0.21499587621622376	 Flag: 0_0
1.4589999999999999 0.4149999999999999 0.703 0.7749999999999999 0.595 1.855 0.8829999999999999 1.405 1.4949999999999999 0.5229999999999999 1.135
Evaluating Individual 72	 Fitness_0: 0.7944586082185755	 Fitness_1: 0.8343465628641816	 Fitness: 0.7944586082185755	 Best: 0.21499587621622376	 Flag: 0_0
1.891 0.109 0.5229999999999999 0.181 0.5409999999999999 1.333 0.34299999999999997 0.14500000000000002 0.23500000000000001 0.397 0.9729999999999999
Evaluating Individual 73	 Fitness_0: 0.83152697566967	 Fitness_1: 1.4847434791759533	 Fitness: 0.83152697566967	 Best: 0.21499587621622376	 Flag: 0_0
0.8649999999999999 0.7389999999999999 1.855 0.9549999999999998 1.7109999999999999 0.14500000000000002 0.595 0.721 0.30699999999999994 0.34299999999999997 1.585
Evaluating Individual 74	 Fitness_0: 0.37553171556515863	 Fitness_1: 0.41919349508154935	 Fitness: 0.37553171556515863	 Best: 0.21499587621622376	 Flag: 0_0
1.6929999999999998 0.8649999999999999 1.2429999999999999 0.28900000000000003 1.4589999999999999 0.45099999999999996 1.837 0.505 1.765 1.135 1.4949999999999999
Evaluating Individual 75	 Fitness_0: 0.31318039521116137	 Fitness_1: 0.3408665997740871	 Fitness: 0.31318039521116137	 Best: 0.21499587621622376	 Flag: 0_0
1.333 1.099 1.7109999999999999 0.361 0.9009999999999999 0.613 0.43299999999999994 1.585 0.703 0.8109999999999999 1.153
Evaluating Individual 76	 Fitness_0: 1.0698674768754646	 Fitness_1: 0.6708397761847431	 Fitness: 1.0698674768754646	 Best: 0.21499587621622376	 Flag: 0_0
1.549 1.369 0.217 1.387 0.577 1.783 1.873 0.7569999999999999 0.5589999999999999 0.469 1.855
Evaluating Individual 77	 Fitness_0: 0.5903138177305685	 Fitness_1: 0.482188698830187	 Fitness: 0.5903138177305685	 Best: 0.21499587621622376	 Flag: 0_0
1.603 0.253 0.9549999999999998 0.721 0.45099999999999996 1.2429999999999999 1.279 0.28900000000000003 1.7289999999999999 0.5409999999999999 1.765
Evaluating Individual 78	 Fitness_0: 0.7836524158758078	 Fitness_1: 0.8107897345874068	 Fitness: 0.7836524158758078	 Best: 0.21499587621622376	 Flag: 0_0
1.765 1.135 1.009 0.7929999999999999 1.009 1.387 1.171 1.819 0.379 1.549 0.5229999999999999
Evaluating Individual 79	 Fitness_0: 1.8366249227165174	 Fitness_1: 2.049546570680336	 Fitness: 1.8366249227165174	 Best: 0.21499587621622376	 Flag: 0_0
1.189 1.081 0.9909999999999999 0.199 1.261 0.9909999999999999 1.297 0.703 0.127 1.063 1.531
Evaluating Individual 80	 Fitness_0: 0.6559221241483492	 Fitness_1: 0.4944539273917325	 Fitness: 0.6559221241483492	 Best: 0.21499587621622376	 Flag: 0_0
0.28900000000000003 1.4769999999999999 0.199 0.577 0.8649999999999999 1.4769999999999999 1.225 0.23500000000000001 1.549 1.765 0.127
Evaluating Individual 81	 Fitness_0: 1000.0	 Fitness_1: 1000.0	 Fitness: 1000.0	 Best: 0.21499587621622376	 Flag: 3_3
1.351 1.6929999999999998 1.441 0.43299999999999994 1.153 1.585 0.7389999999999999 0.8649999999999999 0.199 0.181 1.873
Evaluating Individual 82	 Fitness_0: 0.7421064190091305	 Fitness_1: 1.4618642513028703	 Fitness: 0.7421064190091305	 Best: 0.21499587621622376	 Flag: 0_0
1.2429999999999999 0.7929999999999999 1.063 0.595 0.6849999999999999 1.7289999999999999 0.577 0.7929999999999999 0.181 1.4949999999999999 0.199
Evaluating Individual 83	 Fitness_0: 0.9415837625767793	 Fitness_1: 1.1627778797596084	 Fitness: 0.9415837625767793	 Best: 0.21499587621622376	 Flag: 0_0
0.613 1.7469999999999999 1.7469999999999999 0.6849999999999999 1.7289999999999999 1.225 0.703 1.063 1.801 0.109 1.7289999999999999
Evaluating Individual 84	 Fitness_0: 0.3679131362683168	 Fitness_1: 0.3448553506550703	 Fitness: 0.3679131362683168	 Best: 0.21499587621622376	 Flag: 0_0
1.423 1.765 1.783 1.783 0.23500000000000001 0.5409999999999999 0.217 1.045 0.9909999999999999 0.163 1.639
Evaluating Individual 85	 Fitness_0: 0.2825579704345978	 Fitness_1: 0.32665872214133584	 Fitness: 0.2825579704345978	 Best: 0.21499587621622376	 Flag: 0_0
0.847 0.8109999999999999 0.7749999999999999 0.6489999999999999 1.225 1.531 0.9009999999999999 0.5229999999999999 0.6849999999999999 1.4769999999999999 0.595
Evaluating Individual 86	 Fitness_0: 0.839983569989501	 Fitness_1: 0.5958200001463169	 Fitness: 0.839983569989501	 Best: 0.21499587621622376	 Flag: 0_0
1.135 0.721 0.14500000000000002 0.253 1.873 0.6849999999999999 1.621 0.45099999999999996 0.7749999999999999 0.721 1.7109999999999999
Evaluating Individual 87	 Fitness_0: 0.9462068409252936	 Fitness_1: 0.6621533451450882	 Fitness: 0.9462068409252936	 Best: 0.21499587621622376	 Flag: 0_0
1.279 0.9729999999999999 1.621 0.6669999999999999 1.351 0.109 0.8649999999999999 0.8829999999999999 1.387 0.217 1.6749999999999998
Evaluating Individual 88	 Fitness_0: 0.7798810322458487	 Fitness_1: 0.7013258765331967	 Fitness: 0.7798810322458487	 Best: 0.21499587621622376	 Flag: 0_0
1.585 0.379 1.189 1.7109999999999999 1.423 1.027 0.9189999999999999 1.531 0.505 0.6669999999999999 1.4589999999999999
Evaluating Individual 89	 Fitness_0: 0.7895675586317714	 Fitness_1: 0.3823550405907449	 Fitness: 0.7895675586317714	 Best: 0.21499587621622376	 Flag: 0_0
1.117 0.30699999999999994 1.891 0.8829999999999999 1.891 0.5589999999999999 0.6669999999999999 1.207 0.7389999999999999 1.045 1.369
Evaluating Individual 90	 Fitness_0: 0.25657859638130875	 Fitness_1: 0.15367294699531966	 Fitness: 0.25657859638130875	 Best: 0.21499587621622376	 Flag: 0_0
1.405 1.153 1.873 1.819 1.063 0.577 1.117 0.9909999999999999 0.9549999999999998 1.189 1.2429999999999999
Evaluating Individual 91	 Fitness_0: 0.8781640920016855	 Fitness_1: 0.16629173306039405	 Fitness: 0.8781640920016855	 Best: 0.21499587621622376	 Flag: 0_0
0.199 1.837 0.5589999999999999 1.621 0.505 1.819 1.351 1.261 0.9009999999999999 0.9189999999999999 1.441
Evaluating Individual 92	 Fitness_0: 0.8282640699859015	 Fitness_1: 0.5770105003537332	 Fitness: 0.8282640699859015	 Best: 0.21499587621622376	 Flag: 0_0
1.387 1.279 0.7389999999999999 0.7569999999999999 1.4949999999999999 0.199 1.423 0.595 0.487 1.513 0.5409999999999999
Evaluating Individual 93	 Fitness_0: 0.753606001883666	 Fitness_1: 0.4776432079634627	 Fitness: 0.753606001883666	 Best: 0.21499587621622376	 Flag: 0_0
1.567 1.873 1.135 1.513 1.297 0.163 0.829 0.829 0.613 0.8829999999999999 1.819
Evaluating Individual 94	 Fitness_0: 0.8876173511855376	 Fitness_1: 0.17807198692405546	 Fitness: 0.8876173511855376	 Best: 0.21499587621622376	 Flag: 0_0
0.109 1.315 0.6489999999999999 0.271 0.397 0.28900000000000003 0.6309999999999999 1.171 0.8829999999999999 0.7569999999999999 1.009
Evaluating Individual 95	 Fitness_0: 0.8110721843754252	 Fitness_1: 0.44315701561303183	 Fitness: 0.8110721843754252	 Best: 0.21499587621622376	 Flag: 0_0
0.9729999999999999 0.23500000000000001 0.397 1.081 1.117 0.8829999999999999 1.585 1.837 1.261 1.783 1.657
Evaluating Individual 96	 Fitness_0: 0.7614516949650211	 Fitness_1: 0.3261563255718165	 Fitness: 0.7614516949650211	 Best: 0.21499587621622376	 Flag: 0_0
0.5229999999999999 0.9369999999999999 1.837 0.34299999999999997 1.6929999999999998 0.595 1.513 1.603 1.7469999999999999 0.577 0.379
Evaluating Individual 97	 Fitness_0: 1.8532272481061962	 Fitness_1: 0.906772944133539	 Fitness: 1.8532272481061962	 Best: 0.21499587621622376	 Flag: 0_0
0.6489999999999999 1.261 0.109 1.405 1.531 1.117 0.6489999999999999 1.6749999999999998 0.6489999999999999 0.45099999999999996 0.7569999999999999
Evaluating Individual 98	 Fitness_0: 0.785745247656402	 Fitness_1: 0.6781380455223163	 Fitness: 0.785745247656402	 Best: 0.21499587621622376	 Flag: 0_0
1.063 0.505 0.8649999999999999 0.23500000000000001 0.127 0.4149999999999999 1.639 1.7289999999999999 1.657 1.6749999999999998 1.063
Evaluating Individual 99	 Fitness_0: 0.6890399886042674	 Fitness_1: 0.5720760718355381	 Fitness: 0.6890399886042674	 Best: 0.21499587621622376	 Flag: 0_0
1.7109999999999999 1.333 1.639 1.063 0.7389999999999999 0.7929999999999999 0.9549999999999998 0.43299999999999994 1.873 1.891 0.217
Evaluating Individual 100	 Fitness_0: 1.2169953586556612	 Fitness_1: 1.5006491986408421	 Fitness: 1.2169953586556612	 Best: 0.21499587621622376	 Flag: 0_0
1.5058 1.2429999999999999 0.6705999999999999 0.10899999999999987 0.3406227618944379 1.3402 1.756673867600796 1.8189999999999997 0.14500000000000002 1.8226 0.4541307884252507
Evaluating Individual 101	 Fitness_0: 1.1550579603213276	 Fitness_1: 0.9352416820507012	 Fitness: 1.1550579603213276	 Best: 0.21499587621622376	 Flag: 0_0
0.6849999999999999 1.441 0.5409999999999999 0.109 1.171 0.5229999999999999 1.189 0.127 0.3706442507726938 0.487 1.351
Evaluating Individual 102	 Fitness_0: 0.7700778917478877	 Fitness_1: 1.0005088238826711	 Fitness: 0.7700778917478877	 Best: 0.21499587621622376	 Flag: 0_0
0.43299999999999994 1.639 0.7284782622006294 1.045 1.837 1.513 0.271 1.369 0.45099999999999996 0.9729999999999999 0.181
Evaluating Individual 103	 Fitness_0: 0.4602382842203709	 Fitness_1: 0.4372484046172392	 Fitness: 0.4602382842203709	 Best: 0.21499587621622376	 Flag: 0_0
1.2753999999999999 1.4265999999999999 1.4409999999999998 1.4014 1.329521204719634 0.18539365449921363 1.5634000000000001 1.72573954473353 0.6075637860597994 0.7929999999999999 0.4438
Evaluating Individual 104	 Fitness_0: 0.6027563966276006	 Fitness_1: 0.334268664807131	 Fitness: 0.6027563966276006	 Best: 0.21499587621622376	 Flag: 0_0
1.5292954954276412 0.6165999999999999 1.5021999999999998 0.7425999999999998 0.8902 1.2251690999659257 0.8001999999999998 1.5238 0.8074000000000001 0.6202000000000001 0.6778
Evaluating Individual 105	 Fitness_0: 0.4086523601851876	 Fitness_1: 0.26628376515587915	 Fitness: 0.4086523601851876	 Best: 0.21499587621622376	 Flag: 0_0
1.7383527783348252 0.8218000000000001 1.5706 0.5806 1.3654 1.1386 1.1602 0.5589999999999999 0.8685999999999998 1.1746 1.5741999999999998
Evaluating Individual 106	 Fitness_0: 0.3270772538615933	 Fitness_1: 0.3257933809497369	 Fitness: 0.3270772538615933	 Best: 0.21499587621622376	 Flag: 0_0
1.207 0.487 1.333 0.217 0.6309999999999999 0.34299999999999997 1.567 1.423 1.1421999999999999 1.6534 1.8117999999999999
Evaluating Individual 107	 Fitness_0: 0.7681368909813017	 Fitness_1: 0.4131889615057601	 Fitness: 0.7681368909813017	 Best: 0.21499587621622376	 Flag: 0_0
0.253 0.43299999999999994 1.279 0.8109999999999999 0.7569999999999999 1.603 1.207 1.7469999999999999 1.5922 1.0882 0.7605999999999999
Evaluating Individual 108	 Fitness_0: 0.5413911731213191	 Fitness_1: 0.3361829920359352	 Fitness: 0.5413911731213191	 Best: 0.21499587621622376	 Flag: 0_0
1.2069999999999999 1.7469999999999999 0.3474284761847668 0.2745999999999999 0.9802000000000002 1.797871353115491 1.333 1.1422736463651382 1.229792888503622 0.5841999999999997 1.1134
Evaluating Individual 109	 Fitness_0: 0.42268122636909344	 Fitness_1: 0.41887652544861753	 Fitness: 0.42268122636909344	 Best: 0.21499587621622376	 Flag: 0_0
1.5285305950124675 1.2466 0.7714 0.6274 1.1745999999999999 1.4929851709807627 0.45099999999999996 0.577 1.621 1.4589999999999999 0.6849999999999999
Evaluating Individual 110	 Fitness_0: 0.5125588922409688	 Fitness_1: 0.56505932037721	 Fitness: 0.5125588922409688	 Best: 0.21499587621622376	 Flag: 0_0
0.7569999999999999 1.7289999999999999 0.469 0.14500000000000002 0.4114 0.829 0.30699999999999994 0.397 1.585 1.099 1.261
Evaluating Individual 111	 Fitness_0: 0.2910975379954807	 Fitness_1: 0.34474372707233397	 Fitness: 0.2910975379954807	 Best: 0.21499587621622376	 Flag: 0_0
0.5589999999999999 0.829 0.28900000000000003 1.6714 0.8271361839883955 1.0481295047484742 0.4082183522901035 0.8661532106990726 1.3618000000000001 0.8937999999999997 1.279
Evaluating Individual 112	 Fitness_0: 0.8324738240995193	 Fitness_1: 0.4834025967600519	 Fitness: 0.8324738240995193	 Best: 0.21499587621622376	 Flag: 0_0
0.12699999999999995 0.3538 0.6669999999999999 1.0832404234265087 1.5238000000000003 0.2581631553522785 0.1521999999999999 1.0774 1.6029999999999998 1.1421999999999999 1.6174
Evaluating Individual 113	 Fitness_0: 0.4876399096522923	 Fitness_1: 0.3489956156091216	 Fitness: 0.4876399096522923	 Best: 0.21499587621622376	 Flag: 0_0
0.13060000000000005 0.6982604358530683 1.421782360750424 0.9082000000000001 1.6857999999999997 0.7854654551870275 1.7578 0.6094 1.448084345815485 1.0594 0.343
Evaluating Individual 114	 Fitness_0: 0.8612223348959614	 Fitness_1: 0.24712687974542644	 Fitness: 0.8612223348959614	 Best: 0.21499587621622376	 Flag: 0_0
0.15939999999999988 0.9478 1.4827085409717855 1.3114 0.807575834619907 0.9549999999999998 1.369 0.5409999999999999 0.8109999999999999 0.9154000000000001 1.712411316008823
Evaluating Individual 115	 Fitness_0: 0.4944506496335644	 Fitness_1: 0.35691354276608195	 Fitness: 0.4944506496335644	 Best: 0.21499587621622376	 Flag: 0_0
0.30699999999999994 0.7425999999999997 0.42579999999999996 1.462228260437955 1.6964946904495415 1.135 0.181 1.099 1.423 1.801 0.505
Evaluating Individual 116	 Fitness_0: 0.4134235884196099	 Fitness_1: 0.3778609583133088	 Fitness: 0.4134235884196099	 Best: 0.21499587621622376	 Flag: 0_0
1.333 0.6418 0.7569999999999999 0.5409999999999999 1.081 0.505 0.9729999999999999 0.7389999999999999 1.369 1.837 1.189
Evaluating Individual 117	 Fitness_0: 0.8968463093346782	 Fitness_1: 0.27631411723879995	 Fitness: 0.8968463093346782	 Best: 0.21499587621622376	 Flag: 0_0
0.19180000000000003 1.0522 0.43299999999999994 1.7469999999999999 1.405 1.6749999999999998 1.405 1.765 1.5562 1.045 0.8289999999999998
Evaluating Individual 118	 Fitness_0: 0.3668216759719158	 Fitness_1: 0.5479201719397216	 Fitness: 0.3668216759719158	 Best: 0.21499587621622376	 Flag: 0_0
1.7650000000000001 0.757 1.009 1.589173626785575 0.39339999999999986 1.1350000000000002 0.8903995392958368 0.8880630899209943 0.4477585829722265 1.4374248523301187 0.9009999999999999
Evaluating Individual 119	 Fitness_0: 0.6582473712933912	 Fitness_1: 0.4825383609236886	 Fitness: 0.6582473712933912	 Best: 0.21499587621622376	 Flag: 0_0
1.513 1.783 1.878050335737702 0.35379999999999995 0.4437999999999999 1.3581999999999999 1.315 0.9729999999999999 1.6929999999999998 0.505 0.109
Evaluating Individual 120	 Fitness_0: 0.7813456267209611	 Fitness_1: 0.9364372752897934	 Fitness: 0.7813456267209611	 Best: 0.21499587621622376	 Flag: 0_0
1.675 0.6706000000000001 0.8829999999999999 1.8010000000000002 1.567 0.8649999999999999 0.23500000000000001 0.847 0.271 1.639 1.6699026198244211
Evaluating Individual 121	 Fitness_0: 0.18927957993579997	 Fitness_1: 0.20168580525168484	 Fitness: 0.18927957993579997	 Best: 0.18927957993579997	 Flag: 0_0
1.3078 0.8902 0.8290000000000001 0.6707032492472083 0.14139999999999997 0.7462 1.1205999999999998 1.279 0.9226000000000001 0.22060000000000002 1.4878
Evaluating Individual 122	 Fitness_0: 0.1803907278630068	 Fitness_1: 0.2224979708104282	 Fitness: 0.1803907278630068	 Best: 0.1803907278630068	 Flag: 0_0
1.801 0.6849999999999999 0.361 1.423 0.2062 1.7469999999999999 0.487 1.225 0.847 0.43299999999999994 1.333
Evaluating Individual 123	 Fitness_0: 0.6595923176244728	 Fitness_1: 0.4797690536159415	 Fitness: 0.6595923176244728	 Best: 0.1803907278630068	 Flag: 0_0
1.1206 1.8117999999999999 1.0881999999999998 1.8065956116170139 0.9369999999999998 1.898513888614461 0.919 0.7894000000000001 0.5877999999999999 1.1566 1.3978000000000002
Evaluating Individual 124	 Fitness_0: 0.3473186739467185	 Fitness_1: 0.3292748658826197	 Fitness: 0.3473186739467185	 Best: 0.1803907278630068	 Flag: 0_0
0.7821999999999999 1.5994000000000002 1.4949999999999999 0.7389999999999999 0.721 0.32499999999999996 0.14500000000000002 0.34299999999999997 0.595 1.171 0.3625145993163118
Evaluating Individual 125	 Fitness_0: 0.23576784449287014	 Fitness_1: 0.41866751070684216	 Fitness: 0.23576784449287014	 Best: 0.1803907278630068	 Flag: 0_0
1.081 1.045 1.4697999999999998 1.5619411620943935 0.7462000000000001 0.35093874375843437 1.5714408107070619 1.3257999999999999 0.6142692928769635 0.5373999999999999 0.34299999999999997
Evaluating Individual 126	 Fitness_0: 0.5800018190467476	 Fitness_1: 0.36445144258422935	 Fitness: 0.5800018190467476	 Best: 0.1803907278630068	 Flag: 0_0
1.7251376806052252 1.5058 0.8722000000000001 1.6771755476262844 0.44379999999999986 0.4257541332780246 1.0521999999999998 0.8325999999999999 1.2466 0.829 0.4113999999999999
Evaluating Individual 127	 Fitness_0: 0.637513588197834	 Fitness_1: 0.6092687033983093	 Fitness: 0.637513588197834	 Best: 0.1803907278630068	 Flag: 0_0
1.6966 0.38620000000000004 1.0737999999999999 0.5626000000000001 1.6562953301070755 1.3942 1.5024474077580607 0.8613999999999998 1.4986000000000002 0.4654000000000001 0.5374
Evaluating Individual 128	 Fitness_0: 0.2830378269725132	 Fitness_1: 0.3337729334727544	 Fitness: 0.2830378269725132	 Best: 0.1803907278630068	 Flag: 0_0
0.8181999999999998 1.0594 1.423 0.32499999999999996 0.7749999999999999 0.271 0.469 1.4589999999999999 1.315 0.6922 1.3294
Evaluating Individual 129	 Fitness_0: 0.5565507591845088	 Fitness_1: 0.17409077420133948	 Fitness: 0.5565507591845088	 Best: 0.1803907278630068	 Flag: 0_0
1.5409840939039812 0.1767508541980057 0.6669999999999999 0.703 0.487 1.279 1.7469999999999999 0.163 0.43299999999999994 0.8362000000000002 0.4041999999999999
Evaluating Individual 130	 Fitness_0: 1.2451898172355933	 Fitness_1: 0.9141409393980688	 Fitness: 1.2451898172355933	 Best: 0.1803907278630068	 Flag: 0_0
1.6749999999999998 0.9909999999999999 1.261 1.603 1.513 1.6929999999999998 0.5589999999999999 0.199 0.4149999999999999 1.603 0.721
Evaluating Individual 131	 Fitness_0: 0.4374527502032392	 Fitness_1: 0.4087376669719854	 Fitness: 0.4374527502032392	 Best: 0.1803907278630068	 Flag: 0_0
1.7469999999999999 1.6749999999999998 0.505 1.6749999999999998 0.253 0.9657999999999999 1.4949999999999999 0.109 1.207 1.369 1.405
Evaluating Individual 132	 Fitness_0: 0.7980777396448113	 Fitness_1: 0.6937512914398578	 Fitness: 0.7980777396448113	 Best: 0.1803907278630068	 Flag: 0_0
0.397 0.5409999999999999 0.9729999999999999 0.469 0.6777999999999998 1.8504847214077498 1.5706 0.6093999999999999 0.4401999999999999 1.0306 0.6166
Evaluating Individual 133	 Fitness_0: 1.3272902798045543	 Fitness_1: 1.2059628947093588	 Fitness: 1.3272902798045543	 Best: 0.1803907278630068	 Flag: 0_0
0.9046 1.2142 1.632440522560002 0.32499999999999996 1.1745999999999999 1.639 0.45819999999999994 1.2021788561743223 0.26739999999999997 0.9298000000000002 1.0677542943973442
Evaluating Individual 134	 Fitness_0: 0.3864433789533126	 Fitness_1: 0.45477834684192786	 Fitness: 0.3864433789533126	 Best: 0.1803907278630068	 Flag: 0_0
1.3725999999999998 1.8046 1.4455220995573717 1.2502 1.3254579960328083 1.2034 0.5661999999999999 0.40276831057901685 1.7758 1.441 1.009
Evaluating Individual 135	 Fitness_0: 0.2543205817844495	 Fitness_1: 0.44297235412797353	 Fitness: 0.2543205817844495	 Best: 0.1803907278630068	 Flag: 0_0
1.0198 1.8369999999999997 1.4698 1.6714000000000002 0.5481999999999999 1.1411366874145423 0.5805999999999998 1.585 1.8924257441260735 0.469 1.4986
Evaluating Individual 136	 Fitness_0: 0.7181375813830939	 Fitness_1: 0.802865545177983	 Fitness: 0.7181375813830939	 Best: 0.1803907278630068	 Flag: 0_0
0.217 0.5229999999999999 0.9009999999999999 1.7289999999999999 0.163 0.5013999999999998 0.865 1.5345999999999997 0.34299999999999997 0.4149999999999999 0.5589999999999999
Evaluating Individual 137	 Fitness_0: 0.44789769596067147	 Fitness_1: 1.5427677445545507	 Fitness: 0.44789769596067147	 Best: 0.1803907278630068	 Flag: 0_0
0.20979999999999996 0.5193999999999999 1.6246 0.5518000000000001 1.5777999999999999 1.7867305746457052 0.505 1.7109999999999999 0.28900000000000003 0.6309999999999999 1.783
Evaluating Individual 138	 Fitness_0: 0.30918254689383745	 Fitness_1: 0.13206478500436708	 Fitness: 0.30918254689383745	 Best: 0.1803907278630068	 Flag: 0_0
0.127 1.7109999999999999 1.657 0.397 1.765 1.2753999999999999 0.5158 1.081 0.9729999999999999 1.657 0.45099999999999996
Evaluating Individual 139	 Fitness_0: 0.9069513443513914	 Fitness_1: 0.2887811402997517	 Fitness: 0.9069513443513914	 Best: 0.1803907278630068	 Flag: 0_0
0.21722965380957016 1.5274 0.6057676519012735 1.5237999999999998 1.873 0.6489999999999999 1.315 1.4949999999999999 0.7569999999999999 1.1926 0.5554000000000001
Evaluating Individual 140	 Fitness_0: 0.3013935515476003	 Fitness_1: 0.32263201057882973	 Fitness: 0.3013935515476003	 Best: 0.1803907278630068	 Flag: 0_0
1.4374 0.8325999999999999 0.22419999999999995 1.117 0.14500000000000002 0.397 1.135 0.181 0.919 0.6315479092313788 1.8069449276450729
Evaluating Individual 141	 Fitness_0: 0.5896205139005649	 Fitness_1: 0.4545348280218883	 Fitness: 0.5896205139005649	 Best: 0.1803907278630068	 Flag: 0_0
0.21966729566383292 1.7181999999999997 1.1242 0.46540000000000004 1.279 0.2637999999999998 1.3834 1.3798000000000001 1.621 0.8829999999999998 0.20377206125903852
Evaluating Individual 142	 Fitness_0: 0.8830855516984029	 Fitness_1: 0.2045880456933787	 Fitness: 0.8830855516984029	 Best: 0.1803907278630068	 Flag: 0_0
0.14500000000000002 1.297 1.225 1.801 1.6749999999999998 0.469 1.441 0.7137999999999999 0.7929999999999999 1.7109999999999999 1.225
Evaluating Individual 143	 Fitness_0: 0.7609132358259406	 Fitness_1: 0.5648176397052844	 Fitness: 0.7609132358259406	 Best: 0.1803907278630068	 Flag: 0_0
0.361 0.271 1.117 1.3401999999999998 1.3474 0.9369999999999999 0.163 0.32499999999999996 1.4769999999999999 1.621 0.8649999999999999
Evaluating Individual 144	 Fitness_0: 0.46735990437697944	 Fitness_1: 0.4419210679965159	 Fitness: 0.46735990437697944	 Best: 0.1803907278630068	 Flag: 0_0
1.3905999999999996 0.20978683941931148 0.6669999999999998 0.649 1.315 1.7182 1.8369997542459577 0.46180000000000015 0.8522927077245461 0.6885999999999999 1.5237999999999998
Evaluating Individual 145	 Fitness_0: 0.8978456740257983	 Fitness_1: 0.8596372287361781	 Fitness: 0.8978456740257983	 Best: 0.1803907278630068	 Flag: 0_0
0.487 0.14500000000000002 0.379 0.9369999999999999 1.621 0.7353999999999999 0.6994 1.783 0.14859999999999984 0.613 0.847
Evaluating Individual 146	 Fitness_0: 0.8256563801402107	 Fitness_1: 0.21688920320071545	 Fitness: 0.8256563801402107	 Best: 0.1803907278630068	 Flag: 0_0
0.379 1.4158 0.6453999999999999 0.5050000000000001 0.34299999999999997 0.487 1.261 1.567 1.153 0.14500000000000002 0.9369999999999999
Evaluating Individual 147	 Fitness_0: 1.105591688249267	 Fitness_1: 0.5975235692368902	 Fitness: 1.105591688249267	 Best: 0.1803907278630068	 Flag: 0_0
1.590315068055105 1.7614 1.6154445206171337 0.1319674505702698 1.513 1.3186 1.7069095128805405 0.919 0.7786 0.7390000000000001 0.3231057360959393
Evaluating Individual 148	 Fitness_0: 0.6436703562091097	 Fitness_1: 0.41063589952848784	 Fitness: 0.6436703562091097	 Best: 0.1803907278630068	 Flag: 0_0
1.369 1.189 1.585 1.765 0.28900000000000003 1.063 1.7109999999999999 1.297 1.1925999999999999 0.6849999999999999 0.14500000000000002
Evaluating Individual 149	 Fitness_0: 0.81862968830817	 Fitness_1: 0.5475199143077968	 Fitness: 0.81862968830817	 Best: 0.1803907278630068	 Flag: 0_0
0.5409999999999999 0.25659999999999994 0.4919602955245629 0.6166000000000001 0.6489999999999999 1.621 1.531 1.441 1.639 1.423 1.387
Evaluating Individual 150	 Fitness_0: 0.48578148995294845	 Fitness_1: 0.469755858681352	 Fitness: 0.48578148995294845	 Best: 0.1803907278630068	 Flag: 0_0
1.2069999999999999 1.6138 0.7462 0.27459999999999984 1.8118 0.7389999999999999 1.6173999999999997 1.4878 1.8802 1.6354 0.8858700432228973
Evaluating Individual 151	 Fitness_0: 0.8097311818833521	 Fitness_1: 0.16306182063243257	 Fitness: 0.8097311818833521	 Best: 0.1803907278630068	 Flag: 0_0
0.43299999999999983 0.6093999999999997 1.7965473220465857 0.7245999999999999 1.5814 0.9189999999999999 0.847 0.865 1.0413999999999999 1.063 0.9337174209628638
Evaluating Individual 152	 Fitness_0: 0.3130667280673308	 Fitness_1: 0.1565993470300441	 Fitness: 0.3130667280673308	 Best: 0.1803907278630068	 Flag: 0_0
0.271 1.621 0.577 1.657 0.7174 1.0306 0.9909999999999999 1.027 1.027 0.847 0.8829999999999999
Evaluating Individual 153	 Fitness_0: 0.8140607588831171	 Fitness_1: 0.41685499588979963	 Fitness: 0.8140607588831171	 Best: 0.1803907278630068	 Flag: 0_0
0.6309999999999999 0.361 1.549 1.135 0.18459999999999993 1.081 1.4769999999999999 1.855 1.099 0.9909999999999999 0.253
Evaluating Individual 154	 Fitness_0: 0.3828844804367714	 Fitness_1: 0.21264042470760502	 Fitness: 0.3828844804367714	 Best: 0.1803907278630068	 Flag: 0_0
0.4222 1.207 1.819 0.30699999999999994 0.217 1.549 1.855 1.153 0.9369999999999999 0.23500000000000001 1.297
Evaluating Individual 155	 Fitness_0: 0.3191777995861859	 Fitness_1: 0.30206611624980423	 Fitness: 0.3191777995861859	 Best: 0.1803907278630068	 Flag: 0_0
1.6389999999999998 1.6534 0.7749999999999999 1.4626000000000001 1.6498 0.478574363077122 1.6749999999999998 1.387 1.405 1.261 1.351
Evaluating Individual 156	 Fitness_0: 1.2598978978979845	 Fitness_1: 0.8964582289586863	 Fitness: 1.2598978978979845	 Best: 0.1803907278630068	 Flag: 0_0
1.3618000000000001 1.0126 0.3033999999999999 0.8964266356763098 1.513 1.345670055439767 0.46540000000000004 0.12134872580054896 1.3222 0.2853999999999999 1.6318000000000001
Evaluating Individual 157	 Fitness_0: 0.8904750734990988	 Fitness_1: 0.9125631270833174	 Fitness: 0.8904750734990988	 Best: 0.1803907278630068	 Flag: 0_0
0.4618000000000001 0.18459999999999988 0.7245999999999999 0.32139999999999996 0.17020000000000007 1.3618 1.3148773240903027 1.2214 1.7686000000000002 1.3294 0.8254
Evaluating Individual 158	 Fitness_0: 0.4935537338158946	 Fitness_1: 0.14852705450518286	 Fitness: 0.4935537338158946	 Best: 0.1803907278630068	 Flag: 0_0
1.7289999999999999 1.4337999999999997 0.5991392695744998 1.0954000000000002 1.1494 1.873 1.387 1.135 1.081 1.153 0.577
Evaluating Individual 159	 Fitness_0: 0.8428898523339048	 Fitness_1: 0.6743275185466794	 Fitness: 0.8428898523339048	 Best: 0.1803907278630068	 Flag: 0_0
0.48490074965707075 1.225 1.4589999999999999 1.4949999999999999 1.801 1.657 0.379 0.8865999999999998 0.6778 0.9802 0.42939999999999995
Evaluating Individual 160	 Fitness_0: 0.8261004045411209	 Fitness_1: 1.1990910964279318	 Fitness: 0.8261004045411209	 Best: 0.1803907278630068	 Flag: 0_0
0.631 0.4653999999999997 1.8973668965215373 1.3762 0.613 1.207 0.991 1.255232760111816 0.253 0.7713999999999999 0.29259999999999997
Evaluating Individual 161	 Fitness_0: 0.8303201220881713	 Fitness_1: 0.7368932525493084	 Fitness: 0.8303201220881713	 Best: 0.1803907278630068	 Flag: 0_0
1.783 0.18819999999999992 0.6417999999999998 0.8841813271295798 0.4366 0.6165999999999999 1.1818 1.5922 1.4302 0.6165999999999999 1.567
Evaluating Individual 162	 Fitness_0: 0.7130478117953003	 Fitness_1: 0.37459235985689726	 Fitness: 0.7130478117953003	 Best: 0.1803907278630068	 Flag: 0_0
0.613 1.4589999999999999 1.801 1.171 1.2429999999999999 0.8109999999999999 1.5201999999999998 1.0522 1.290421579571133 0.41859999999999997 0.5625999999999999
Evaluating Individual 163	 Fitness_0: 0.7795022610125737	 Fitness_1: 1.040586547310615	 Fitness: 0.7795022610125737	 Best: 0.1803907278630068	 Flag: 0_0
0.4149999999999999 1.531 0.30699999999999994 1.873 0.33579999999999993 1.315 1.009 1.2429999999999999 0.253 0.8649999999999999 0.7749999999999999
Evaluating Individual 164	 Fitness_0: 0.30405587954403146	 Fitness_1: 0.35369656921242676	 Fitness: 0.30405587954403146	 Best: 0.1803907278630068	 Flag: 0_0
0.9909999999999999 1.405 1.387 0.9189999999999999 1.315 1.3582 1.4913999999999998 0.9009999999999999 1.4589999999999999 1.7469999999999999 1.621
Evaluating Individual 165	 Fitness_0: 0.3230900441330841	 Fitness_1: 0.3787870191886765	 Fitness: 0.3230900441330841	 Best: 0.1803907278630068	 Flag: 0_0
0.703 1.5969932357363754 1.855 1.207 0.109 1.441 1.153 0.9549999999999998 0.577 0.271 1.801
Evaluating Individual 166	 Fitness_0: 0.9115100307147512	 Fitness_1: 0.368050805279574	 Fitness: 0.9115100307147512	 Best: 0.1803907278630068	 Flag: 0_0
0.1197999999999999 1.2106 0.45099999999999996 1.0054 0.8469786329919965 1.1421999999999999 1.0234 1.387 1.7326 0.4617999999999999 0.28055766316812136
Evaluating Individual 167	 Fitness_0: 0.3653725982659728	 Fitness_1: 0.23159958916936754	 Fitness: 0.3653725982659728	 Best: 0.1803907278630068	 Flag: 0_0
1.204564796964807 1.657 0.2133999999999998 1.4014000000000002 1.2033338556507087 0.8075168968669861 1.7542 1.7901999999999998 1.3186 0.4942 1.3181106397801976
Evaluating Individual 168	 Fitness_0: 0.294162764903995	 Fitness_1: 0.627689559387763	 Fitness: 0.294162764903995	 Best: 0.1803907278630068	 Flag: 0_0
1.261 1.117 1.8117999999999999 1.549 0.30699999999999994 1.639 1.801 1.801 0.361 1.873 1.4769999999999999
Evaluating Individual 169	 Fitness_0: 0.9034290783233421	 Fitness_1: 0.9406931237738342	 Fitness: 0.9034290783233421	 Best: 0.1803907278630068	 Flag: 0_0
0.7749999999999999 0.163 1.153 0.5229999999999999 0.5229999999999999 0.253 1.819 1.5416987064641305 1.2322 1.855 1.027
Evaluating Individual 170	 Fitness_0: 0.7810088376615061	 Fitness_1: 0.9255525582260995	 Fitness: 0.7810088376615061	 Best: 0.1803907278630068	 Flag: 0_0
0.8829999999999999 0.6309999999999999 0.181 1.1278 0.5573468098089526 1.1998 1.225 1.6677999999999997 0.2602 1.4518 1.837
Evaluating Individual 171	 Fitness_0: 0.7295021763507048	 Fitness_1: 0.30072281594449396	 Fitness: 0.7295021763507048	 Best: 0.1803907278630068	 Flag: 0_0
0.6598 0.29140516647929615 1.4265683752971399 0.6562 1.7506 1.5526 1.1889999999999998 1.6713999999999998 0.745668159912198 1.4122 0.8686
Evaluating Individual 172	 Fitness_0: 1.670934554283226	 Fitness_1: 1.1437876528293918	 Fitness: 1.670934554283226	 Best: 0.1803907278630068	 Flag: 0_0
1.064992198479684 1.2538 1.5202 1.2502 1.2357999999999998 0.937 0.6138811566125524 0.20619999999999994 1.225 0.15580000000000002 1.5058
Evaluating Individual 173	 Fitness_0: 0.3126860906363529	 Fitness_1: 0.34372957419341255	 Fitness: 0.3126860906363529	 Best: 0.1803907278630068	 Flag: 0_0
0.4222 0.9945999999999999 1.3474 1.6669993154152125 1.765 0.271406550689833 1.4265999999999999 0.9261999999999999 1.490726516833645 1.325041463732334 1.3294000000000001
Evaluating Individual 174	 Fitness_0: 0.6255482979580113	 Fitness_1: 0.501139131792255	 Fitness: 0.6255482979580113	 Best: 0.1803907278630068	 Flag: 0_0
0.1465376650553297 1.148688341604041 1.2995630539646603 0.19540000000000002 0.6201999999999999 0.44340965603067006 1.3654 0.4689999999999999 1.7686 1.153 0.7822
Evaluating Individual 175	 Fitness_0: 0.43246944893046485	 Fitness_1: 0.3927423151248328	 Fitness: 0.43246944893046485	 Best: 0.1803907278630068	 Flag: 0_0
1.333 1.099 1.7109999999999999 0.361 0.9009999999999999 1.1780042341627177 0.43299999999999994 1.585 0.703 0.8109999999999999 1.153
Evaluating Individual 176	 Fitness_0: 0.814386672189724	 Fitness_1: 0.15746460145119226	 Fitness: 0.814386672189724	 Best: 0.1803907278630068	 Flag: 0_0
0.42171624908646976 0.7245999999999999 1.1554641932998797 0.8505999999999999 1.2970000000000002 0.433146184653567 1.5058 1.7922915337368481 0.8722 1.8515417107418726 1.4591464695834984
Evaluating Individual 177	 Fitness_0: 1.694008699745711	 Fitness_1: 1.4153559517953112	 Fitness: 1.694008699745711	 Best: 0.1803907278630068	 Flag: 0_0
1.1782 1.0557999999999998 0.82937091004352 0.8002000000000002 0.45099999999999996 1.2429999999999999 1.279 0.28900000000000003 0.13979216298858338 1.5058 0.8542000000000001
Evaluating Individual 178	 Fitness_0: 0.8663402265524373	 Fitness_1: 0.7579742541229748	 Fitness: 0.8663402265524373	 Best: 0.1803907278630068	 Flag: 0_0
0.3285999999999999 1.1278 1.009 0.7929999999999999 1.009 1.387 1.171 1.819 0.379 1.3474 1.7758
Evaluating Individual 179	 Fitness_0: 0.7254507921966387	 Fitness_1: 0.5638074113154737	 Fitness: 0.7254507921966387	 Best: 0.1803907278630068	 Flag: 0_0
1.4733999999999998 1.0666 0.8325999999999998 0.199 1.261 0.9909999999999999 1.297 0.703 0.5122000000000002 1.3509999999999998 0.22780000000000003
Evaluating Individual 180	 Fitness_0: 0.6562668659463128	 Fitness_1: 0.49429497121117877	 Fitness: 0.6562668659463128	 Best: 0.1803907278630068	 Flag: 0_0
0.28900000000000003 1.4769999999999999 1.027 0.577 0.8649999999999999 1.4769999999999999 1.225 0.23500000000000001 1.549 1.765 0.127
Evaluating Individual 181	 Fitness_0: 0.24289672279577554	 Fitness_1: 0.3060142736887004	 Fitness: 0.24289672279577554	 Best: 0.1803907278630068	 Flag: 0_0
1.351 1.6929999999999998 1.441 0.43299999999999994 1.153 1.585 0.7389999999999999 1.4302 1.333 0.8721999999999999 1.873
Evaluating Individual 182	 Fitness_0: 0.5654048653363789	 Fitness_1: 1.4722624180164359	 Fitness: 0.5654048653363789	 Best: 0.1803907278630068	 Flag: 0_0
1.2429999999999999 0.7929999999999999 1.063 0.595 0.6849999999999999 1.2861999999999998 0.7714000000000001 1.4262595067451296 0.181 1.4949999999999999 0.199
Evaluating Individual 183	 Fitness_0: 1000.0	 Fitness_1: 1000.0	 Fitness: 1000.0	 Best: 0.1803907278630068	 Flag: 3_3
1.4697999999999998 1.4445999999999999 1.2106 0.7963237677680193 0.9109825643775631 0.7966 0.8506 1.063 0.26739999999999997 0.19179999999999975 1.297
Evaluating Individual 184	 Fitness_0: 0.34421861007071264	 Fitness_1: 0.3450164601232563	 Fitness: 0.34421861007071264	 Best: 0.1803907278630068	 Flag: 0_0
0.8578 1.765 1.783 1.783 0.23500000000000001 0.5409999999999999 0.217 1.045 0.9909999999999999 0.163 1.639
Evaluating Individual 185	 Fitness_0: 0.24268419532276392	 Fitness_1: 0.2776088906082762	 Fitness: 0.24268419532276392	 Best: 0.1803907278630068	 Flag: 0_0
1.8586 1.5922 0.6057999999999998 1.6705609015728593 1.225 0.6027564237671618 1.8838 1.369 1.4914 0.6418 1.6804331391425333
Evaluating Individual 186	 Fitness_0: 1000.0	 Fitness_1: 1000.0	 Fitness: 1000.0	 Best: 0.1803907278630068	 Flag: 3_3
0.8784319895214694 1.5886 0.14500000000000002 0.253 1.873 0.6849999999999999 0.631 0.5194000000000001 0.20619999999999994 0.22779999999999995 0.8505999999999998
Evaluating Individual 187	 Fitness_0: 0.9099898681442623	 Fitness_1: 0.6479156573629424	 Fitness: 0.9099898681442623	 Best: 0.1803907278630068	 Flag: 0_0
1.279 0.9729999999999999 1.621 0.6669999999999999 1.1323566865165005 0.5590000000000002 0.8973999999999999 0.6814 1.387 0.217 1.6749999999999998
Evaluating Individual 188	 Fitness_0: 0.8654475997787034	 Fitness_1: 0.646571820714338	 Fitness: 0.8654475997787034	 Best: 0.1803907278630068	 Flag: 0_0
1.6065999999999998 0.49419999999999986 1.2069999999999999 1.3402 1.1854 0.631 1.7182 1.5915848418164449 0.6024766685754402 0.4474 1.2718
Evaluating Individual 189	 Fitness_0: 0.941020643936671	 Fitness_1: 0.975315584957339	 Fitness: 0.941020643936671	 Best: 0.1803907278630068	 Flag: 0_0
1.2286 0.13059999999999994 1.1206 0.29259999999999986 0.22992595971425395 1.229581392624581 0.6345999999999999 1.2682 0.4689999999999999 1.6822 1.3593285582291954
Evaluating Individual 190	 Fitness_0: 0.5830169203271336	 Fitness_1: 0.27712120868218487	 Fitness: 0.5830169203271336	 Best: 0.1803907278630068	 Flag: 0_0
1.549 0.21421597147232113 0.9055527500057186 0.2776389880851839 0.5740055665111836 0.5733999999999999 1.8765999999999998 0.4294000000000001 0.7821999999999999 0.7282 1.5142225568538186
Evaluating Individual 191	 Fitness_0: 1.3186659086587285	 Fitness_1: 0.7581989281854683	 Fitness: 1.3186659086587285	 Best: 0.1803907278630068	 Flag: 0_0
1.2249999999999999 1.1889999999999998 0.7714 1.4338 1.7182 0.3538 0.969442910863321 1.8189999999999997 0.7786 0.307 1.4049999999999998
Evaluating Individual 192	 Fitness_0: 0.3412316795121647	 Fitness_1: 0.2722700453433374	 Fitness: 0.3412316795121647	 Best: 0.1803907278630068	 Flag: 0_0
0.4674749467051591 0.8323929909892669 1.7974 0.7569999999999999 1.4949999999999999 0.199 1.423 0.595 1.2538 1.0413999999999999 0.6346
Evaluating Individual 193	 Fitness_0: 0.5130483344139599	 Fitness_1: 0.3134581039660846	 Fitness: 0.5130483344139599	 Best: 0.1803907278630068	 Flag: 0_0
1.7434 1.693 1.513 1.8226 0.4186000000000001 0.6196251928975258 0.7173999999999998 1.5417999999999998 0.613 0.8829999999999999 1.819
Evaluating Individual 194	 Fitness_0: 0.30294129801359376	 Fitness_1: 0.4239798912377607	 Fitness: 0.30294129801359376	 Best: 0.1803907278630068	 Flag: 0_0
1.71953642392206 0.4545999999999999 0.709363385007388 1.549 0.46549743630302687 1.6102 0.38684464462705226 0.5733999999999999 1.5309999999999997 0.5517999999999998 1.887362848339862
Evaluating Individual 195	 Fitness_0: 0.8142766412571358	 Fitness_1: 0.6825606464658184	 Fitness: 0.8142766412571358	 Best: 0.1803907278630068	 Flag: 0_0
0.9729999999999999 0.23500000000000001 1.5422067154996697 0.7786000000000001 0.6237999999999999 1.1709999999999998 1.6678 1.208589835461739 1.3114 1.783 1.657
Evaluating Individual 196	 Fitness_0: 0.3971197207496114	 Fitness_1: 0.21049600801288018	 Fitness: 0.3971197207496114	 Best: 0.1803907278630068	 Flag: 0_0
0.5229999999999999 0.9369999999999999 1.837 0.34299999999999997 1.6929999999999998 0.6154195387432964 1.2502 1.8322190182537872 1.2402965837408184 0.8001999999999999 0.379
Evaluating Individual 197	 Fitness_0: 0.5641842658536017	 Fitness_1: 0.3995351418917152	 Fitness: 0.5641842658536017	 Best: 0.1803907278630068	 Flag: 0_0
1.6966 0.27819999999999995 0.109 1.405 1.531 1.117 0.6489999999999999 1.6749999999999998 0.6489999999999999 1.2277072095928243 0.8253999999999999
Evaluating Individual 198	 Fitness_0: 0.6586633911667308	 Fitness_1: 0.6752744725051079	 Fitness: 0.6586633911667308	 Best: 0.1803907278630068	 Flag: 0_0
1.3329999999999997 0.6274 0.842654366466384 0.3537999999999999 0.7786 0.6058 0.2624587573339332 0.19179999999999986 1.8586 1.3905999999999998 1.8370000000000002
Evaluating Individual 199	 Fitness_0: 0.7737211942629778	 Fitness_1: 0.5720962486346229	 Fitness: 0.7737211942629778	 Best: 0.1803907278630068	 Flag: 0_0
0.2042177916561794 1.333 1.639 1.063 0.7389999999999999 0.7929999999999999 0.9549999999999998 0.43299999999999994 1.873 1.891 0.217
Evaluating Individual 200	 Fitness_0: 0.805796973271624	 Fitness_1: 0.7907967687617014	 Fitness: 0.805796973271624	 Best: 0.1803907278630068	 Flag: 0_0
1.8491673466743297 0.18027999999999994 0.8772907080059105 1.7635212519968753 1.5785979490424216 0.9031600000000001 0.6084757157016418 0.5633199999999998 0.9945999999999998 1.6810053940401362 1.6864902786718894
Evaluating Individual 201	 Fitness_0: 0.4661774214149126	 Fitness_1: 0.4690897269103558	 Fitness: 0.4661774214149126	 Best: 0.1803907278630068	 Flag: 0_0
0.9940026147428637 1.0838799999999997 1.477 1.3933993154152127 1.1669864731034298 1.031726550689833 1.7232399999999999 1.5166 1.793126516833645 1.713841463732334 1.4001883205469507
Evaluating Individual 202	 Fitness_0: 0.9060868959549667	 Fitness_1: 0.8384234055521421	 Fitness: 0.9060868959549667	 Best: 0.1803907278630068	 Flag: 0_0
0.43299999999999994 1.639 0.7284782622006294 1.045 1.4791600000000003 1.513 0.271 1.369 0.45099999999999996 0.9729999999999999 0.181
Evaluating Individual 203	 Fitness_0: 1.9467613432467075	 Fitness_1: 0.5858950241477402	 Fitness: 1.9467613432467075	 Best: 0.1803907278630068	 Flag: 0_0
1.0879468870748314 1.8226 0.23500000000000001 0.505 1.819 0.2122201543180206 0.6236434382049167 1.45684 0.6597999999999999 0.19179999999999994 0.15437878594048887
Evaluating Individual 204	 Fitness_0: 0.810639719615678	 Fitness_1: 1.1944150051843403	 Fitness: 0.810639719615678	 Best: 0.1803907278630068	 Flag: 0_0
1.5292954954276412 0.6165999999999999 1.5021999999999998 0.7425999999999998 0.8902 1.2251690999659257 0.8001999999999998 1.5238 0.7325200000000001 0.22851999999999983 0.6778
Evaluating Individual 205	 Fitness_0: 0.2983788944233499	 Fitness_1: 0.26653341943988884	 Fitness: 0.2983788944233499	 Best: 0.1803907278630068	 Flag: 0_0
0.7569999999999999 1.6209999999999998 1.5706 0.5806 1.3654 1.1386 1.1602 0.5589999999999999 0.8685999999999998 1.1746 1.5741999999999998
Evaluating Individual 206	 Fitness_0: 0.3074410341561541	 Fitness_1: 0.24325625914164167	 Fitness: 0.3074410341561541	 Best: 0.1803907278630068	 Flag: 0_0
1.164512859854857 1.0054 0.49788563553583853 1.30636 0.8707599999999999 1.44244 1.3549676272748417 0.12105714229816054 1.0687600000000002 1.8650799999999998 1.443626063229709
Evaluating Individual 207	 Fitness_0: 0.25480658406214307	 Fitness_1: 0.2865770326831658	 Fitness: 0.25480658406214307	 Best: 0.1803907278630068	 Flag: 0_0
0.44862004263587263 1.0890856072085864 0.9833529307198154 1.189 1.3342017712127203 0.348359898113489 1.8913097501268843 0.2904044312104546 1.3025454631134639 0.63028 0.35091999999999995
Evaluating Individual 208	 Fitness_0: 0.44421122942282987	 Fitness_1: 0.2788991979977797	 Fitness: 0.44421122942282987	 Best: 0.1803907278630068	 Flag: 0_0
0.7389999999999999 1.351 1.171 1.585 0.7929999999999999 1.297 1.2144474077580607 1.009 1.009 1.297 0.271
Evaluating Individual 209	 Fitness_0: 0.41936176810046344	 Fitness_1: 0.2913939784115722	 Fitness: 0.41936176810046344	 Best: 0.1803907278630068	 Flag: 0_0
0.6439599999999999 1.0680399999999997 1.5202 1.0014282604379552 1.5668946904495413 0.4438000000000001 0.2731599999999998 0.52876 1.2103772636569063 1.29988 0.29188000000000003
Evaluating Individual 210	 Fitness_0: 0.7599626474375408	 Fitness_1: 0.2226251594415131	 Fitness: 0.7599626474375408	 Best: 0.1803907278630068	 Flag: 0_0
0.5409999999999999 1.3406523858871116 0.469 0.163 1.387 0.829 0.9555141674970954 1.4913999999999998 1.1782 0.6238 0.4870000000000001
Evaluating Individual 211	 Fitness_0: 0.27446613838218537	 Fitness_1: 0.23513921935469984	 Fitness: 0.27446613838218537	 Best: 0.1803907278630068	 Flag: 0_0
0.5589999999999999 1.1056746162185187 1.5382 0.5032367963982265 0.9909999999999999 0.30699999999999994 0.721 0.379 1.045 1.315 1.279
Evaluating Individual 212	 Fitness_0: 0.8018815612379214	 Fitness_1: 0.16348960324781356	 Fitness: 0.8018815612379214	 Best: 0.1803907278630068	 Flag: 0_0
0.35380000000000017 0.32499999999999996 0.6849999999999999 1.4589999999999999 1.045 0.43299999999999994 0.32499999999999996 1.4769999999999999 0.7966 1.4248924505407519 0.37540000000000007
Evaluating Individual 213	 Fitness_0: 0.5316103379641939	 Fitness_1: 0.46804128966617026	 Fitness: 0.5316103379641939	 Best: 0.1803907278630068	 Flag: 0_0
0.8524270007308241 1.15012 0.8558286453600961 0.613 1.333 0.9729999999999999 0.7569999999999999 1.189 1.783 1.233949309274509 0.3860828243332013
Evaluating Individual 214	 Fitness_0: 0.8827908810062325	 Fitness_1: 0.3126307954434541	 Fitness: 0.8827908810062325	 Best: 0.1803907278630068	 Flag: 0_0
0.15939999999999988 0.9478 1.4827085409717855 1.3114 0.807575834619907 0.9549999999999998 1.369 1.7434 0.7426 0.8722000000000001 1.712411316008823
Evaluating Individual 215	 Fitness_0: 0.7032870605968853	 Fitness_1: 0.413494973947506	 Fitness: 0.7032870605968853	 Best: 0.1803907278630068	 Flag: 0_0
0.30699999999999994 0.7425999999999997 0.42579999999999996 1.462228260437955 1.1385999999999998 0.4247338924457392 0.45819999999999994 1.099 1.423 1.801 0.505
Evaluating Individual 216	 Fitness_0: 0.8220518980155425	 Fitness_1: 0.9500123619931012	 Fitness: 0.8220518980155425	 Best: 0.1803907278630068	 Flag: 0_0
0.829 0.613 0.7569999999999999 0.5409999999999999 1.081 0.505 0.9729999999999999 1.3838504719367954 0.2881085770724645 1.837 1.189
Evaluating Individual 217	 Fitness_0: 0.29970998108850044	 Fitness_1: 0.1756400731710657	 Fitness: 0.29970998108850044	 Best: 0.1803907278630068	 Flag: 0_0
1.422994683286692 1.6592397822057858 1.081 0.15939999999999988 1.405 1.6749999999999998 1.405 1.765 1.1854 1.3403010921495075 1.2286000000000001
Evaluating Individual 218	 Fitness_0: 0.3674175684962804	 Fitness_1: 0.5475776260066861	 Fitness: 0.3674175684962804	 Best: 0.1803907278630068	 Flag: 0_0
1.7650000000000001 0.757 0.6974286453600963 1.589173626785575 0.39339999999999986 1.1350000000000002 0.8903995392958368 0.8880630899209943 0.4477585829722265 1.4374248523301187 0.9009999999999999
Evaluating Individual 219	 Fitness_0: 0.7195958372569288	 Fitness_1: 0.32778625887893237	 Fitness: 0.7195958372569288	 Best: 0.1803907278630068	 Flag: 0_0
0.6356884006226938 1.0704390642730282 0.15004000000000003 1.0673200000000003 1.1111738556507087 1.669590565697034 1.4892400000000001 1.7383599999999997 1.7246799999999998 0.5518 1.8393906397801976
Evaluating Individual 220	 Fitness_0: 0.6614026262043126	 Fitness_1: 0.35612320670900527	 Fitness: 0.6614026262043126	 Best: 0.1803907278630068	 Flag: 0_0
1.0882 0.6418 1.2177999999999998 1.6066 1.369 1.3114 0.5841999999999998 1.4158 1.4122000000000001 1.621 1.3330000000000002
Evaluating Individual 221	 Fitness_0: 0.8647254165126587	 Fitness_1: 0.3365220491026242	 Fitness: 0.8647254165126587	 Best: 0.1803907278630068	 Flag: 0_0
0.16523450100964016 1.180229334317531 0.3826 1.1645199999999998 0.9248235591528002 1.8797405095383022 1.344747772916337 0.9353833274398954 1.3329999999999997 1.8647248523497568 1.1315103711099304
Evaluating Individual 222	 Fitness_0: 0.7999962367840573	 Fitness_1: 0.6151566796306042	 Fitness: 0.7999962367840573	 Best: 0.1803907278630068	 Flag: 0_0
1.801 0.6849999999999999 0.361 1.423 0.9622 1.4786090999659256 0.73108 1.225 0.847 0.43299999999999994 1.333
Evaluating Individual 223	 Fitness_0: 0.5208921073901615	 Fitness_1: 0.22566721739511406	 Fitness: 0.5208921073901615	 Best: 0.1803907278630068	 Flag: 0_0
1.7430513575461022 1.7074 1.099 0.379 0.271 1.765 0.7749999999999999 1.783 0.9189999999999999 0.9132399999999999 0.5626
Evaluating Individual 224	 Fitness_0: 0.38555155790000845	 Fitness_1: 0.5079862289781029	 Fitness: 0.38555155790000845	 Best: 0.1803907278630068	 Flag: 0_0
1.635105490100262 0.5589999999999999 0.29620000000000013 0.7353999999999999 0.24579999999999994 0.577 1.4769999999999999 0.42579999999999996 0.4743464230873109 0.8488703978536714 0.8496914195214683
Evaluating Individual 225	 Fitness_0: 0.7622372211193137	 Fitness_1: 0.6272804706314795	 Fitness: 0.7622372211193137	 Best: 0.1803907278630068	 Flag: 0_0
1.081 1.045 0.163 1.5434519212064188 1.5957999999999999 0.9500098971027441 0.7929999999999999 1.117 0.6309999999999999 0.7749999999999999 0.34299999999999997
Evaluating Individual 226	 Fitness_0: 0.6161675006922118	 Fitness_1: 0.5187029271397617	 Fitness: 0.6161675006922118	 Best: 0.1803907278630068	 Flag: 0_0
1.7251376806052252 1.5058 0.8722000000000001 1.6771755476262844 0.44379999999999986 1.7017836305164742 0.7285670058671465 1.15444 1.6288950443175763 1.56988 0.4113999999999999
Evaluating Individual 227	 Fitness_0: 0.16035696462172602	 Fitness_1: 0.21101184691970484	 Fitness: 0.16035696462172602	 Best: 0.16035696462172602	 Flag: 0_0
1.6966 0.38620000000000004 1.0737999999999999 0.5626000000000001 0.7342068880441603 1.0594 0.8964266423736299 0.5122 1.01116 0.7467479092313789 1.570746061330916
Evaluating Individual 228	 Fitness_0: 0.5757904963006071	 Fitness_1: 0.38220044576561313	 Fitness: 0.5757904963006071	 Best: 0.16035696462172602	 Flag: 0_0
0.8181999999999998 1.0594 1.0124784935866709 0.8794000000000001 1.7714953301070755 0.8758 0.30857578087549115 1.4589999999999999 1.315 0.6922 1.3294
Evaluating Individual 229	 Fitness_0: 0.7241454472262406	 Fitness_1: 0.6232124059567384	 Fitness: 0.7241454472262406	 Best: 0.16035696462172602	 Flag: 0_0
1.5409840939039812 0.1767508541980057 0.6669999999999999 0.703 0.487 1.279 1.7469999999999999 0.163 1.4396631542687486 0.8362000000000002 0.4041999999999999
Evaluating Individual 230	 Fitness_0: 0.43296636615310913	 Fitness_1: 0.4199183415355189	 Fitness: 0.43296636615310913	 Best: 0.16035696462172602	 Flag: 0_0
0.43901201182522764 0.7066135958162898 1.401286077585781 0.5726528410153378 0.20187999999999995 1.861545959897379 0.5589999999999999 0.199 0.4149999999999999 1.603 0.6540400000000001
Evaluating Individual 231	 Fitness_0: 0.2365347243619287	 Fitness_1: 0.2701235222097684	 Fitness: 0.2365347243619287	 Best: 0.16035696462172602	 Flag: 0_0
1.7469999999999999 1.6749999999999998 0.505 0.25372000000000006 1.164467084520567 1.1502135174935888 0.8226305766182873 0.14385598059606997 1.207 1.369 1.405
Evaluating Individual 232	 Fitness_0: 0.7133230657568252	 Fitness_1: 0.5920225120888541	 Fitness: 0.7133230657568252	 Best: 0.16035696462172602	 Flag: 0_0
1.3526794002743434 0.24551621324768763 1.0522 0.7509674522718642 0.5057902605152026 0.719530116195799 1.8177839607587563 0.51292 1.68076 1.37404 1.62028
Evaluating Individual 233	 Fitness_0: 0.8524279249239023	 Fitness_1: 0.8524122004116155	 Fitness: 0.8524279249239023	 Best: 0.16035696462172602	 Flag: 0_0
1.099 0.199 1.57348 1.3201063127212844 0.7176582095155504 1.261 1.333 1.333 1.297 1.585 1.207
Evaluating Individual 234	 Fitness_0: 0.36961275352890705	 Fitness_1: 0.32271889815640886	 Fitness: 0.36961275352890705	 Best: 0.16035696462172602	 Flag: 0_0
1.2357999999999998 0.877976848614134 0.41301433770582685 0.5275121029497873 1.36252 0.14859999999999987 1.8845199999999998 1.30924 1.36756 1.32652 1.295696034578318
Evaluating Individual 235	 Fitness_0: 0.5756372045170072	 Fitness_1: 0.3519128056680868	 Fitness: 0.5756372045170072	 Best: 0.16035696462172602	 Flag: 0_0
1.5004954954276413 0.3316797852526545 1.6893999999999998 1.1765182233278177 1.06588 0.9198890999659257 0.5805999999999998 1.585 1.8924257441260735 0.469 0.7066
Evaluating Individual 236	 Fitness_0: 0.4958640875346358	 Fitness_1: 0.6512618839845501	 Fitness: 0.4958640875346358	 Best: 0.16035696462172602	 Flag: 0_0
1.4698 0.3106000000000001 1.3546 1.7914674392794765 1.6314986337473762 1.2069999999999999 1.8981999999999999 1.1818 0.45459999999999995 1.6943000130202992 0.6058000000000001
Evaluating Individual 237	 Fitness_0: 0.9046072623414158	 Fitness_1: 1.5467322446197398	 Fitness: 0.9046072623414158	 Best: 0.16035696462172602	 Flag: 0_0
0.5193999999999999 0.6669999999999998 1.615107322046586 0.8973999999999999 1.567 1.7867305746457052 0.7749999999999999 0.4618 1.4158 0.11259999999999981 1.2907960312839732
Evaluating Individual 238	 Fitness_0: 0.28137786993393143	 Fitness_1: 0.2465354810615707	 Fitness: 0.28137786993393143	 Best: 0.16035696462172602	 Flag: 0_0
1.0989999999999998 1.7196399999999998 0.35351141565959976 1.123578050301507 0.8066346507867995 1.0305928796878034 1.07668 1.37188 0.7641999999999999 1.3420433749091376 1.8798601763641267
Evaluating Individual 239	 Fitness_0: 0.20915438701807418	 Fitness_1: 0.19634473952766515	 Fitness: 0.20915438701807418	 Best: 0.16035696462172602	 Flag: 0_0
1.2622373212778575 0.9189999999999999 0.8109999999999999 0.6309999999999999 0.9369999999999999 0.6489999999999999 1.315 1.4949999999999999 0.7569999999999999 1.333 0.9189999999999999
Evaluating Individual 240	 Fitness_0: 0.2206354633180519	 Fitness_1: 0.3765266825854093	 Fitness: 0.2206354633180519	 Best: 0.16035696462172602	 Flag: 0_0
0.6086799999999998 0.26392797502475973 1.4482000000000002 0.5273199999999998 1.6239468492337095 0.397 1.135 0.181 0.919 0.6315479092313788 1.8069449276450729
Evaluating Individual 241	 Fitness_0: 0.8303679214660321	 Fitness_1: 0.38431266299769723	 Fitness: 0.8303679214660321	 Best: 0.16035696462172602	 Flag: 0_0
0.181 0.9009999999999999 1.405 1.441 1.279 1.153 1.7289999999999999 0.4149999999999999 0.6248194046991411 1.5678178146231743 0.43743717566679874
Evaluating Individual 242	 Fitness_0: 0.7986025590401409	 Fitness_1: 0.3952563671791902	 Fitness: 0.7986025590401409	 Best: 0.16035696462172602	 Flag: 0_0
0.2263599999999999 0.8938 0.25726295838254304 0.12773413319268728 1.7381017904844496 0.510446550689833 1.462060905919363 0.9118 1.663526516833645 1.365361463732334 1.225
Evaluating Individual 243	 Fitness_0: 0.7445462870261065	 Fitness_1: 0.4840792619312404	 Fitness: 0.7445462870261065	 Best: 0.16035696462172602	 Flag: 0_0
0.361 0.271 1.117 1.3401999999999998 1.3474 0.9369999999999999 0.163 0.32499999999999996 1.4769999999999999 0.8001999999999999 1.747
Evaluating Individual 244	 Fitness_0: 0.33911715777322116	 Fitness_1: 0.21121405207689364	 Fitness: 0.33911715777322116	 Best: 0.16035696462172602	 Flag: 0_0
0.382935453889201 1.5648399999999998 1.1831892919940896 0.17523999999999995 1.5568420509575782 0.7389999999999999 1.765 1.6929999999999998 1.063 1.441 0.5655097213281103
Evaluating Individual 245	 Fitness_0: 0.8925991637726122	 Fitness_1: 0.8413815032167299	 Fitness: 0.8925991637726122	 Best: 0.16035696462172602	 Flag: 0_0
0.487 0.14500000000000002 0.379 0.9369999999999999 1.621 0.18816134739994786 1.3970799999999999 1.6447599999999998 0.14859999999999984 0.613 0.847
Evaluating Individual 246	 Fitness_0: 0.5017516675548495	 Fitness_1: 0.9012033676619283	 Fitness: 0.5017516675548495	 Best: 0.16035696462172602	 Flag: 0_0
1.0971064653622897 0.7497999999999999 0.6792223203541025 0.9086226083503639 1.0178293555333866 0.27027999999999996 1.0661943459939982 0.8999853515367865 0.31276 1.459 1.4614658344470282
Evaluating Individual 247	 Fitness_0: 0.3036229579864781	 Fitness_1: 0.4240303389298286	 Fitness: 0.3036229579864781	 Best: 0.16035696462172602	 Flag: 0_0
0.7209999999999998 1.02844 1.7188685409717857 0.7526799999999999 1.723415834619907 0.8253999999999998 1.8269199999999999 1.2264400000000002 1.8967600000000002 1.20052 1.5869953481555132
Evaluating Individual 248	 Fitness_0: 0.5752335161198129	 Fitness_1: 0.31520285844015256	 Fitness: 0.5752335161198129	 Best: 0.16035696462172602	 Flag: 0_0
1.369 1.189 1.585 1.765 0.28900000000000003 1.063 1.1885274077580608 1.297 0.829 0.6849999999999999 0.14500000000000002
Evaluating Individual 249	 Fitness_0: 0.6006978322781115	 Fitness_1: 0.48108575946646365	 Fitness: 0.6006978322781115	 Best: 0.16035696462172602	 Flag: 0_0
1.4683532121955327 1.1313999999999997 1.3365999999999998 1.8406 0.9118 0.9441999999999999 1.3952173177222182 0.22420000000000007 1.6677999999999997 0.20619999999999997 1.8713062987219553
Evaluating Individual 250	 Fitness_0: 0.5868531499258051	 Fitness_1: 0.5512687806205754	 Fitness: 0.5868531499258051	 Best: 0.16035696462172602	 Flag: 0_0
1.2069999999999999 1.6138 0.7462 1.457440901572859 0.5223329154794331 0.8215429062735728 1.6620399999999997 1.4878 1.8802 1.6354 0.8858700432228973
Evaluating Individual 251	 Fitness_0: 0.40629071398937855	 Fitness_1: 0.22084962429637806	 Fitness: 0.40629071398937855	 Best: 0.16035696462172602	 Flag: 0_0
0.43299999999999983 1.57348 0.5366799999999998 1.2862 0.5705843858317851 0.9837999999999997 1.7362000000000002 1.2033999999999998 1.0413999999999999 1.063 0.9337174209628638
Evaluating Individual 252	 Fitness_0: 0.7870878831340951	 Fitness_1: 0.411472475555426	 Fitness: 0.7870878831340951	 Best: 0.16035696462172602	 Flag: 0_0
0.36119606815942684 0.6086799999999998 0.4149999999999998 1.2862 0.5553999999999999 1.7325122316161556 0.42533672142058665 1.3747791392902005 1.5634000000000001 0.8109999999999999 1.0060072694579554
Evaluating Individual 253	 Fitness_0: 0.792948845239978	 Fitness_1: 0.37001100044884455	 Fitness: 0.792948845239978	 Best: 0.16035696462172602	 Flag: 0_0
0.6309999999999999 0.361 1.549 1.189 0.3689979490424215 0.409708578603615 0.32088839968922467 1.855 1.099 0.9909999999999999 0.253
Evaluating Individual 254	 Fitness_0: 0.320464336518732	 Fitness_1: 0.21226360144000694	 Fitness: 0.320464336518732	 Best: 0.16035696462172602	 Flag: 0_0
0.721 1.207 1.819 0.30699999999999994 0.217 1.549 1.855 0.2550730099051086 0.9369999999999999 0.23500000000000001 1.297
Evaluating Individual 255	 Fitness_0: 0.9687161001427363	 Fitness_1: 0.5961670544590898	 Fitness: 0.9687161001427363	 Best: 0.16035696462172602	 Flag: 0_0
1.6389999999999998 1.6534 0.7749999999999999 1.4626000000000001 1.515873317463543 0.48340000000000005 0.4599773942476939 1.0306 0.6972399999999999 0.6138951051976569 1.0550289853032282
Evaluating Individual 256	 Fitness_0: 0.46001434842574207	 Fitness_1: 0.32882985582272384	 Fitness: 0.46001434842574207	 Best: 0.16035696462172602	 Flag: 0_0
1.0234 0.7713999999999999 1.1914621036885096 0.991 1.4302000000000001 0.955 0.47619999999999996 0.9298000000000001 1.7157975815124196 0.5445999999999999 0.7462
Evaluating Individual 257	 Fitness_0: 0.49793657936938635	 Fitness_1: 0.3669050263779951	 Fitness: 0.49793657936938635	 Best: 0.16035696462172602	 Flag: 0_0
0.32499999999999996 0.9549999999999998 1.315 1.369 1.4482 1.1817999999999997 0.9247599999999999 1.36036 1.351 1.6929999999999998 0.28900000000000003
Evaluating Individual 258	 Fitness_0: 0.27709555518650536	 Fitness_1: 0.3122980264316467	 Fitness: 0.27709555518650536	 Best: 0.16035696462172602	 Flag: 0_0
1.1271472751231848 1.0753483920688862 1.7261199999999999 0.9031568167435896 1.0001017904844496 1.2120399999999998 1.325260905919363 0.18626756438036435 1.5273999999999999 0.79588 1.1670553692597994
Evaluating Individual 259	 Fitness_0: 0.5665336645583777	 Fitness_1: 0.727129075741579	 Fitness: 0.5665336645583777	 Best: 0.16035696462172602	 Flag: 0_0
1.0093770236477169 0.2518160511064704 0.7201457053614906 1.74484 0.8459310394767802 0.7293975316537407 0.2370846446270523 0.9604653515367862 0.6525999999999996 0.18315999999999977 1.423682848339862
Evaluating Individual 260	 Fitness_0: 0.8091674351248264	 Fitness_1: 1.1802969115452209	 Fitness: 0.8091674351248264	 Best: 0.16035696462172602	 Flag: 0_0
0.631 0.4653999999999997 1.8973668965215373 1.3762 0.6785979490424214 1.19476 0.3312757157016417 0.8585199999999998 0.253 0.7713999999999999 0.29259999999999997
Evaluating Individual 261	 Fitness_0: 0.2023194530019506	 Fitness_1: 0.13305888975098298	 Fitness: 0.2023194530019506	 Best: 0.16035696462172602	 Flag: 0_0
1.1738800000000003 0.47835999999999995 0.20043999999999984 0.8066800000000001 0.9076362640856604 1.272024369005363 1.5167979262064486 0.71834478539697 0.9636427330073453 1.06516 1.04572
Evaluating Individual 262	 Fitness_0: 0.812098424214613	 Fitness_1: 1.065883666707293	 Fitness: 0.812098424214613	 Best: 0.16035696462172602	 Flag: 0_0
0.613 1.4589999999999999 1.801 1.171 1.2429999999999999 0.8109999999999999 1.5201999999999998 0.7533999999999996 0.3897999999999999 0.41859999999999997 0.5625999999999999
Evaluating Individual 263	 Fitness_0: 0.5176906294773975	 Fitness_1: 0.3993523380945795	 Fitness: 0.5176906294773975	 Best: 0.16035696462172602	 Flag: 0_0
1.0954607496570707 0.9974800000000001 0.4769199999999998 0.5994637020458908 1.43236 0.9340155402834358 1.243 0.9873999999999999 1.4554 1.5318440286722408 0.3286
Evaluating Individual 264	 Fitness_0: 0.41070667884352324	 Fitness_1: 0.22641029852282651	 Fitness: 0.41070667884352324	 Best: 0.16035696462172602	 Flag: 0_0
1.1697224271950029 1.1386 0.1845999999999998 1.145773251844806 0.2961338556507087 1.2958066288494547 1.5958 1.804834803004712 0.7282 1.753875496709789 0.8141106397801976
Evaluating Individual 265	 Fitness_0: 0.9080722751532473	 Fitness_1: 0.9399947334276452	 Fitness: 0.9080722751532473	 Best: 0.16035696462172602	 Flag: 0_0
1.1537199999999996 0.12483999999999995 0.91036 1.8532567251878382 0.7569999999999998 1.6836511889538894 1.153 0.9549999999999998 0.5150800000000001 1.2559599999999997 0.3954001927295384
Evaluating Individual 266	 Fitness_0: 0.7628862355854471	 Fitness_1: 0.4794066461477079	 Fitness: 0.7628862355854471	 Best: 0.16035696462172602	 Flag: 0_0
0.41473682896463326 1.4856399999999998 0.25663258446900905 0.9729999999999999 0.6669999999999999 0.9009999999999999 1.045 0.6309999999999999 0.5229999999999999 1.279 0.6489999999999999
Evaluating Individual 267	 Fitness_0: 0.8144702830997647	 Fitness_1: 0.5587186088844625	 Fitness: 0.8144702830997647	 Best: 0.16035696462172602	 Flag: 0_0
1.5188953548735402 0.5590000000000002 0.2133999999999998 1.4014000000000002 1.2033338556507087 0.8075168968669861 1.7542 1.5706 0.9405999999999999 0.3969999999999998 0.5145186514045652
Evaluating Individual 268	 Fitness_0: 0.60981157302052	 Fitness_1: 0.8745287078284454	 Fitness: 0.60981157302052	 Best: 0.16035696462172602	 Flag: 0_0
1.261 1.117 1.8117999999999999 1.549 1.1280156055998345 1.639 1.801 1.801 0.361 1.873 1.4769999999999999
Evaluating Individual 269	 Fitness_0: 0.8621302944865217	 Fitness_1: 0.9059342472383969	 Fitness: 0.8621302944865217	 Best: 0.16035696462172602	 Flag: 0_0
0.7749999999999999 0.163 1.153 0.5229999999999999 1.6318 0.8757999999999998 0.6178683216168375 0.487 1.2429999999999999 1.855 1.027
Evaluating Individual 270	 Fitness_0: 0.9417626147649255	 Fitness_1: 0.9719325236785755	 Fitness: 0.9417626147649255	 Best: 0.16035696462172602	 Flag: 0_0
1.11772 0.10683999999999982 1.8427600000000002 0.44015127874171256 1.0377999999999998 1.4851948609862704 0.30555999999999994 0.2734918397174046 0.20187999999999995 1.39276 0.31345348868597334
Evaluating Individual 271	 Fitness_0: 0.6116882404330947	 Fitness_1: 0.43138838382574207	 Fitness: 0.6116882404330947	 Best: 0.16035696462172602	 Flag: 0_0
0.4517199999999997 0.2522799999999999 0.5093200000000002 1.3110974909670197 1.58644 0.9919948609862704 1.3718799999999998 0.13559266816283522 1.5720399999999999 1.2840078342445436 1.0213495232642913
Evaluating Individual 272	 Fitness_0: 0.9656027490316473	 Fitness_1: 0.9854325920837276	 Fitness: 0.9656027490316473	 Best: 0.16035696462172602	 Flag: 0_0
0.38454835826727485 0.109 1.2792885843404003 0.24507999999999974 1.4258799999999998 1.176354825864538 0.6115599999999999 0.9367752146030298 1.1724372669926546 1.03276 1.1206
Evaluating Individual 273	 Fitness_0: 0.3240317084936825	 Fitness_1: 0.34898602058245726	 Fitness: 0.3240317084936825	 Best: 0.16035696462172602	 Flag: 0_0
0.4222 0.9945999999999999 0.6135392695744998 0.43300000000000016 1.3570909801915114 0.7965212712675476 1.4265999999999999 0.9261999999999999 1.490726516833645 1.325041463732334 1.3294000000000001
Evaluating Individual 274	 Fitness_0: 2.5685069115673276	 Fitness_1: 1.7966381146491177	 Fitness: 2.5685069115673276	 Best: 0.16035696462172602	 Flag: 0_0
1.6929999999999998 1.5958 0.631 1.7074 1.0306 1.1467343630771218 0.8225199999999999 0.7939590078040669 0.13780000000000014 1.549 0.31420000000000003
Evaluating Individual 275	 Fitness_0: 0.2142548884132182	 Fitness_1: 0.28013089261204593	 Fitness: 0.2142548884132182	 Best: 0.16035696462172602	 Flag: 0_0
1.333 1.0557999999999998 1.6101999999999999 1.4802020670472362 0.5266999977239006 1.20052 0.67204 1.585 0.703 0.8109999999999999 1.153
Evaluating Individual 276	 Fitness_0: 0.6785087140121383	 Fitness_1: 0.6003094782251863	 Fitness: 0.6785087140121383	 Best: 0.16035696462172602	 Flag: 0_0
0.5589999999999999 0.6561999999999999 1.5922 1.6606 1.4923566865165006 0.7836400000000003 0.4826799999999998 1.4228869883223012 0.8312354922189682 0.6957263981280518 1.7906935482969306
Evaluating Individual 277	 Fitness_0: 0.5704688008488727	 Fitness_1: 0.600589168565769	 Fitness: 0.5704688008488727	 Best: 0.16035696462172602	 Flag: 0_0
1.0806308393804116 1.6894465516361161 1.6221077258949803 1.1162800000000002 0.31657049120103165 0.7623001543180206 1.4633199999999997 0.9888399999999999 0.47619999999999985 0.4653999999999999 1.2393999999999998
Evaluating Individual 278	 Fitness_0: 0.8742433901725238	 Fitness_1: 0.3517554709633296	 Fitness: 0.8742433901725238	 Best: 0.16035696462172602	 Flag: 0_0
0.12487684763686789 1.135 1.009 0.7929999999999999 1.009 1.6180264271754203 0.9981999999999999 0.7598072450196465 1.4158 1.5526 0.8986116794530494
Evaluating Individual 279	 Fitness_0: 0.7696508955996302	 Fitness_1: 0.5651243766662057	 Fitness: 0.7696508955996302	 Best: 0.16035696462172602	 Flag: 0_0
1.4733999999999998 1.0666 0.8325999999999998 0.199 1.261 0.9909999999999999 1.585 0.6274 0.5122000000000002 1.3509999999999998 0.22780000000000003
Evaluating Individual 280	 Fitness_0: 0.441411841564834	 Fitness_1: 0.38352812672630965	 Fitness: 0.441411841564834	 Best: 0.16035696462172602	 Flag: 0_0
1.097320063969881 1.0306000000000002 0.5981077973447476 0.260978631471836 1.08964 0.3466 1.858593232054591 0.6813999999999998 1.441 1.6786 1.1602000000000001
Evaluating Individual 281	 Fitness_0: 0.36459218972039054	 Fitness_1: 0.2126315175969236	 Fitness: 0.36459218972039054	 Best: 0.16035696462172602	 Flag: 0_0
1.3255669913545804 0.5438799999999999 1.2379599999999997 0.43299999999999994 1.153 1.585 0.7389999999999999 1.4302 1.333 0.8721999999999999 0.9186060137303003
Evaluating Individual 282	 Fitness_0: 0.8543743702546974	 Fitness_1: 1.2479477735078768	 Fitness: 0.8543743702546974	 Best: 0.16035696462172602	 Flag: 0_0
1.3366000000000002 0.7929999999999999 1.063 0.595 0.6849999999999999 1.2861999999999998 0.7714000000000001 1.4262595067451296 0.181 0.9621999999999999 1.4580260632297088
Evaluating Individual 283	 Fitness_0: 0.27116475382559785	 Fitness_1: 0.29583116772434465	 Fitness: 0.27116475382559785	 Best: 0.16035696462172602	 Flag: 0_0
0.3410794002743434 1.5165999999999997 1.6138000000000001 1.4158000000000002 1.1421999999999999 1.4645281439068623 0.4383914314198464 0.7901200000000002 1.382581579571133 1.00324 1.19908
Evaluating Individual 284	 Fitness_0: 0.38447150728376445	 Fitness_1: 0.2836358142732699	 Fitness: 0.38447150728376445	 Best: 0.16035696462172602	 Flag: 0_0
1.5778 1.765 1.783 1.783 0.23500000000000001 0.5409999999999999 0.217 1.045 0.9909999999999999 0.163 1.2026558342455917
Evaluating Individual 285	 Fitness_0: 0.7670478213752993	 Fitness_1: 1.6888603721727087	 Fitness: 0.7670478213752993	 Best: 0.16035696462172602	 Flag: 0_0
0.44170074965707073 1.5922 0.6057999999999998 1.5813999999999997 1.729 1.1242 0.667 0.2177816855072171 0.7498 0.23139999999999983 1.0197999999999998
Evaluating Individual 286	 Fitness_0: 0.6086982567457254	 Fitness_1: 0.5829165242069793	 Fitness: 0.6086982567457254	 Best: 0.16035696462172602	 Flag: 0_0
1.23364 0.93196 0.2961999999999999 0.6628360458591427 1.1736346546210692 1.5021999999999998 0.8614 1.4589999999999999 0.8707600000000001 0.7101999999999999 1.8077383038766885
Evaluating Individual 287	 Fitness_0: 0.47835594719742697	 Fitness_1: 0.3333661405778363	 Fitness: 0.47835594719742697	 Best: 0.16035696462172602	 Flag: 0_0
1.4089914420411427 0.9729999999999999 1.621 0.6669999999999999 1.1323566865165005 0.5590000000000002 0.8973999999999999 0.6814 1.387 0.6165999999999999 0.20286264868933918
Evaluating Individual 288	 Fitness_0: 0.37300144144894465	 Fitness_1: 0.24871024768483757	 Fitness: 0.37300144144894465	 Best: 0.16035696462172602	 Flag: 0_0
1.585 0.379 1.189 1.7109999999999999 1.0399599999999998 1.0882894132507652 0.7843599999999996 0.9373425896841636 1.15732 0.6669999999999999 1.4589999999999999
Evaluating Individual 289	 Fitness_0: 0.2980026772998876	 Fitness_1: 0.8725341261332394	 Fitness: 0.2980026772998876	 Best: 0.16035696462172602	 Flag: 0_0
1.117 0.30699999999999994 1.891 0.8829999999999999 1.891 1.183816793404833 0.9737200000000001 0.34539322698947866 0.44236 1.1718333685934983 0.6851171756667986
Evaluating Individual 290	 Fitness_0: 0.39723348242969575	 Fitness_1: 0.5140206686265536	 Fitness: 0.39723348242969575	 Best: 0.16035696462172602	 Flag: 0_0
1.405 1.153 1.873 1.819 0.6012695344714688 0.37800513901372945 0.20403999999999994 1.2718 1.8665200000000002 0.6014118728640163 1.2429999999999999
Evaluating Individual 291	 Fitness_0: 0.8931904113546246	 Fitness_1: 0.3426133321912033	 Fitness: 0.8931904113546246	 Best: 0.16035696462172602	 Flag: 0_0
0.199 1.837 0.5589999999999999 1.621 1.33732 1.5314333900284407 1.5313119438511067 1.261 0.9009999999999999 0.9189999999999999 1.441
Evaluating Individual 292	 Fitness_0: 0.7059169530698699	 Fitness_1: 0.2527167823477986	 Fitness: 0.7059169530698699	 Best: 0.16035696462172602	 Flag: 0_0
0.1161999999999998 0.8757999999999999 1.0976726319484689 0.4977999999999999 0.8765224372879626 1.3689999999999998 0.1702000000000001 1.8010000000000002 0.7966 1.8514 1.3906
Evaluating Individual 293	 Fitness_0: 0.6000955020464038	 Fitness_1: 0.2658881572429139	 Fitness: 0.6000955020464038	 Best: 0.16035696462172602	 Flag: 0_0
1.7434 1.693 1.513 1.8226 0.4186000000000001 0.6196251928975258 0.7173999999999998 1.5417999999999998 0.613 1.1782 1.0457199999999998
Evaluating Individual 294	 Fitness_0: 0.5988830635406618	 Fitness_1: 0.4061665718983021	 Fitness: 0.5988830635406618	 Best: 0.16035696462172602	 Flag: 0_0
1.807147872063999 0.235 0.3970000000000001 1.2034 1.2573999999999999 0.8620097249833689 0.5482 1.0845999999999996 0.6921999999999999 0.7237072095928244 1.4158
Evaluating Individual 295	 Fitness_0: 0.661784803087862	 Fitness_1: 0.6171482667632684	 Fitness: 0.661784803087862	 Best: 0.16035696462172602	 Flag: 0_0
0.9729999999999999 0.23500000000000001 0.397 1.081 1.117 1.6102000000000003 0.5303995392958367 0.9456630899209943 0.6061585829722265 0.5878248523301186 0.8433999999999998
Evaluating Individual 296	 Fitness_0: 1000.0	 Fitness_1: 1000.0	 Fitness: 1000.0	 Best: 0.16035696462172602	 Flag: 3_3
0.8311599999999999 1.6518056892936466 1.3212649421038436 0.828628260437955 1.559767341786854 1.8982 1.7642644217895371 1.0413999999999999 0.10483796555822328 1.3548239373689799 1.2939468858918384
Evaluating Individual 297	 Fitness_0: 0.6908288686584165	 Fitness_1: 0.1942764941483441	 Fitness: 0.6908288686584165	 Best: 0.16035696462172602	 Flag: 0_0
1.6966 0.27819999999999995 1.66852 0.36033433881179644 0.6977017904844496 1.117 0.6489999999999999 1.6749999999999998 0.6489999999999999 1.2277072095928243 0.8253999999999999
Evaluating Individual 298	 Fitness_0: 0.2264086901105138	 Fitness_1: 0.45082736011474006	 Fitness: 0.2264086901105138	 Best: 0.16035696462172602	 Flag: 0_0
1.3329999999999997 0.6274 0.842654366466384 0.3537999999999999 0.7786 0.6058 0.2624587573339332 0.19179999999999986 1.7038 0.6166000000000001 1.8370000000000002
Evaluating Individual 299	 Fitness_0: 0.7678685970152938	 Fitness_1: 0.6260470395176176	 Fitness: 0.7678685970152938	 Best: 0.16035696462172602	 Flag: 0_0
0.9832898555158198 0.7598799999999997 1.4259335172172296 1.4297804634718319 1.3603600000000002 1.2277531171447422 1.83484 1.707106208089453 0.69652 0.5957199999999999 1.5853931391425333
Evaluating Individual 300	 Fitness_0: 0.734219286767835	 Fitness_1: 0.5155910852183547	 Fitness: 0.734219286767835	 Best: 0.16035696462172602	 Flag: 0_0
1.8491673466743297 0.18027999999999994 0.6513908674723201 0.8525375597587944 0.9692922793705604 1.657725696249757 0.7352559999999998 0.48109599999999986 1.5576400000000001 0.7245653000726898 0.9459118589086986
Evaluating Individual 301	 Fitness_0: 0.7234832793323572	 Fitness_1: 0.4583798013950602	 Fitness: 0.7234832793323572	 Best: 0.16035696462172602	 Flag: 0_0
1.1421999999999999 1.2682000000000002 0.15238694810277326 0.5534281030438732 0.3206799999999999 0.7397199999999999 0.8362000000000002 0.2484123750440069 0.523 0.6814 0.6937145993163119
Evaluating Individual 302	 Fitness_0: 0.7959504978991242	 Fitness_1: 0.6243081403743461	 Fitness: 0.7959504978991242	 Best: 0.16035696462172602	 Flag: 0_0
0.43299999999999994 1.639 0.7284782622006294 1.045 0.3699042814259679 0.759229186005129 0.37452218351525257 0.8968752155231438 0.6504399999999999 0.16947999999999996 0.181
Evaluating Individual 303	 Fitness_0: 0.5922940822993358	 Fitness_1: 0.5375936780609599	 Fitness: 0.5922940822993358	 Best: 0.16035696462172602	 Flag: 0_0
1.441 0.45099999999999996 0.23500000000000001 0.505 1.819 0.847 0.4149999999999999 0.4546 1.1091271430808816 0.689147909231379 0.469
Evaluating Individual 304	 Fitness_0: 0.4622393179687189	 Fitness_1: 0.36140900113976065	 Fitness: 0.4622393179687189	 Best: 0.16035696462172602	 Flag: 0_0
1.075885172289832 0.33757464697080364 0.32128302350585347 0.6477540866802911 1.0673308167307836 0.4317039999999999 1.8606577163653513 0.225836281229429 1.4597868580621904 1.039386182245877 0.9265763890332118
Evaluating Individual 305	 Fitness_0: 0.17977035399363603	 Fitness_1: 0.18201181103326156	 Fitness: 0.17977035399363603	 Best: 0.16035696462172602	 Flag: 0_0
0.7569999999999999 1.6209999999999998 1.5706 0.59284 0.7504420509575782 0.8253999999999999 1.1602 0.5589999999999999 0.8685999999999998 1.1746 1.5741999999999998
Evaluating Individual 306	 Fitness_0: 0.2608435159430542	 Fitness_1: 0.2282463275426243	 Fitness: 0.2608435159430542	 Best: 0.16035696462172602	 Flag: 0_0
1.207 0.487 1.333 0.217 0.4884352103836799 0.2823465652761332 1.567 0.9189999999999999 1.225 0.379 1.171
Evaluating Individual 307	 Fitness_0: 0.42301054221929824	 Fitness_1: 0.2867194119994467	 Fitness: 0.42301054221929824	 Best: 0.16035696462172602	 Flag: 0_0
1.3987493212778577 0.6367599999999998 1.3835896332939654 1.189 1.3342017712127203 0.348359898113489 1.8913097501268843 0.2904044312104546 1.3025454631134639 0.63028 0.35091999999999995
Evaluating Individual 308	 Fitness_0: 0.8066877390592133	 Fitness_1: 0.6172419628112427	 Fitness: 0.8066877390592133	 Best: 0.16035696462172602	 Flag: 0_0
1.0723320972986834 0.4929713831542617 1.4921200000000001 1.2401200000000001 1.5086799999999998 1.7982505746457051 0.96004 1.5957999999999999 1.0637200000000002 0.6857199999999998 0.271
Evaluating Individual 309	 Fitness_0: 0.3634309148813611	 Fitness_1: 0.2802606989385061	 Fitness: 0.3634309148813611	 Best: 0.16035696462172602	 Flag: 0_0
0.6439599999999999 1.0680399999999997 1.5202 1.0014282604379552 1.5668946904495413 0.8938935174935887 0.8733185766182872 0.52876 1.2103772636569063 1.29988 0.29188000000000003
Evaluating Individual 310	 Fitness_0: 0.9728614019656956	 Fitness_1: 0.9212813449264486	 Fitness: 0.9728614019656956	 Best: 0.16035696462172602	 Flag: 0_0
0.7569999999999999 1.7289999999999999 0.469 0.163 1.387 0.829 0.30699999999999994 0.397 0.32500000000000007 1.099 1.261
Evaluating Individual 311	 Fitness_0: 0.29904358080812765	 Fitness_1: 0.25845806635808777	 Fitness: 0.29904358080812765	 Best: 0.16035696462172602	 Flag: 0_0
0.5589999999999999 1.1056746162185187 1.5382 0.8862282604379552 1.3796946904495413 1.2934 0.1723599999999998 0.379 1.045 1.315 1.279
Evaluating Individual 312	 Fitness_0: 0.29300359423370104	 Fitness_1: 0.29321083194105746	 Fitness: 0.29300359423370104	 Best: 0.16035696462172602	 Flag: 0_0
1.0219600000000002 1.5345999999999997 1.5977696829508075 1.6793101348922506 0.7591600000000002 1.0882 0.22275999999999999 0.6216400000000001 1.3116380652099355 0.4650062041711891 1.17244
Evaluating Individual 313	 Fitness_0: 0.3453237096501056	 Fitness_1: 0.35622325125572846	 Fitness: 0.3453237096501056	 Best: 0.16035696462172602	 Flag: 0_0
1.6675787427033706 0.7477840000000001 0.613 1.3977709616367129 0.6024880000000001 0.3131257321847234 0.4294000000000001 0.8189200000000001 1.40572 0.5920752229377926 0.86068
Evaluating Individual 314	 Fitness_0: 0.27823694621555073	 Fitness_1: 0.4216095707202368	 Fitness: 0.27823694621555073	 Best: 0.16035696462172602	 Flag: 0_0
0.733863948824095 1.6678 0.9160720243248311 0.9954170948225312 0.679744851424568 0.6386772823962076 0.7557779695059009 1.3862800000000002 1.569977599418213 0.7109199999999996 1.849791530876849
Evaluating Individual 315	 Fitness_0: 0.19465380612372354	 Fitness_1: 0.2008461648478814	 Fitness: 0.19465380612372354	 Best: 0.16035696462172602	 Flag: 0_0
0.6913577775552638 1.8672399999999998 0.6911023150192834 0.37972 1.5259274001707788 0.4723120000000001 1.6319439999999998 1.4913095906578409 1.2087883937751747 1.015415350828182 1.337744559965655
Evaluating Individual 316	 Fitness_0: 0.36088253481965116	 Fitness_1: 0.28861799498740875	 Fitness: 0.36088253481965116	 Best: 0.16035696462172602	 Flag: 0_0
1.8849519999999997 0.8278648486141341 0.7569999999999999 0.5409999999999999 1.081 1.1332347594481333 1.4323599999999999 1.73548 0.8715867865330842 0.8346468290141327 1.6783666776796686
Evaluating Individual 317	 Fitness_0: 0.2746599905830238	 Fitness_1: 0.2737296391486655	 Fitness: 0.2746599905830238	 Best: 0.16035696462172602	 Flag: 0_0
1.422994683286692 1.6592397822057858 0.761262958382543 0.6494730346211472 0.7560217904844493 1.267917472769875 1.0567165373560325 0.30644247193679564 1.2910713283834894 0.8556233806438637 1.2682
Evaluating Individual 318	 Fitness_0: 0.46352512115314604	 Fitness_1: 0.3373842392087833	 Fitness: 0.46352512115314604	 Best: 0.16035696462172602	 Flag: 0_0
1.7650000000000001 0.757 1.009 1.589173626785575 0.39339999999999986 1.1350000000000002 0.8903995392958368 1.6676869883223011 1.090435492218968 1.6744880707429486 0.9009999999999999
Evaluating Individual 319	 Fitness_0: 0.44943588404692	 Fitness_1: 0.37950127000478096	 Fitness: 0.44943588404692	 Best: 0.16035696462172602	 Flag: 0_0
0.24410159558694497 0.8772399999999997 1.207 0.9909999999999999 1.099 1.4949999999999999 0.109 0.9729999999999999 1.6929999999999998 0.505 0.109
Evaluating Individual 320	 Fitness_0: 0.21171703132868405	 Fitness_1: 0.36615251129920706	 Fitness: 0.21171703132868405	 Best: 0.16035696462172602	 Flag: 0_0
0.9971507241184642 1.8226 1.59508 0.8606799999999999 1.74052 0.34948000000000007 1.62676 1.0701999999999998 1.87588 0.6637302028817147 1.66996
Evaluating Individual 321	 Fitness_0: 0.6518833491434695	 Fitness_1: 0.20765891549555443	 Fitness: 0.6518833491434695	 Best: 0.16035696462172602	 Flag: 0_0
0.3702138215818167 0.3682000000000001 1.742150267410489 1.1089609015728592 1.4446438051655028 1.4581164237671622 1.1086123327011175 1.2895304719367955 1.1835268663777814 0.9816598818640949 1.0439531391425332
Evaluating Individual 322	 Fitness_0: 0.9113195353351142	 Fitness_1: 0.6153228863690717	 Fitness: 0.9113195353351142	 Best: 0.16035696462172602	 Flag: 0_0
0.11105627130763074 1.4889763076308624 1.645336 0.6741709616367126 1.3964067446714372 1.3582277054754208 1.0198000000000003 1.2545199999999999 1.1294795619593232 0.43299999999999994 1.333
Evaluating Individual 323	 Fitness_0: 0.789059747676429	 Fitness_1: 0.4635317016118456	 Fitness: 0.789059747676429	 Best: 0.16035696462172602	 Flag: 0_0
0.6417999999999999 0.23139999999999983 0.7101999999999997 1.1229192756893054 1.6461999999999999 1.3294000000000001 0.7520347230960924 1.4842000000000002 1.2033999999999998 0.4293999999999999 1.6677999999999997
Evaluating Individual 324	 Fitness_0: 0.9267444920614251	 Fitness_1: 0.6730963870051135	 Fitness: 0.9267444920614251	 Best: 0.16035696462172602	 Flag: 0_0
0.9631319486239361 1.8158928408851762 1.0479165642891926 0.7389999999999999 0.721 0.32499999999999996 0.14500000000000002 0.34299999999999997 0.9038799999999997 0.19594829902612282 1.872699863897544
Evaluating Individual 325	 Fitness_0: 0.8646931136211378	 Fitness_1: 0.5966769304649334	 Fitness: 0.8646931136211378	 Best: 0.16035696462172602	 Flag: 0_0
1.2011673466743298 1.724912030198925 0.8628907080059105 1.026241251996875 1.1235579490424215 0.9243005095383025 1.415333811707141 1.2173263556122083 0.9657999999999998 0.4128700756503041 1.5568902786718894
Evaluating Individual 326	 Fitness_0: 0.5474883881437101	 Fitness_1: 0.3238847617315981	 Fitness: 0.5474883881437101	 Best: 0.16035696462172602	 Flag: 0_0
1.7251376806052252 1.5058 0.8722000000000001 1.6771755476262844 0.7565209636264414 0.4257541332780246 1.0521999999999998 0.8325999999999999 1.2466 0.829 0.4113999999999999
Evaluating Individual 327	 Fitness_0: 0.15132936247312512	 Fitness_1: 0.1930734190174428	 Fitness: 0.15132936247312512	 Best: 0.15132936247312512	 Flag: 0_0
1.6966 0.38620000000000004 1.0737999999999999 0.5626000000000001 0.6613179490424214 1.4195352799727408 1.1553094973367868 0.5122 1.01116 0.7467479092313789 1.570746061330916
Evaluating Individual 328	 Fitness_0: 0.9137480192245823	 Fitness_1: 0.9520843398408002	 Fitness: 0.9137480192245823	 Best: 0.15132936247312512	 Flag: 0_0
0.10256859972565655 0.1861839999999999 1.6841641687001045 1.5953992220746678 1.060936210438429 0.6142124322267487 0.5842000000000003 0.74476 1.52092 1.0288663123362014 0.424045801909647
Evaluating Individual 329	 Fitness_0: 0.8268370577396693	 Fitness_1: 0.3704173100399892	 Fitness: 0.8268370577396693	 Best: 0.15132936247312512	 Flag: 0_0
1.5409840939039812 0.1767508541980057 0.6669999999999999 0.703 0.487 1.279 1.7469999999999999 1.071928 0.1795600000000001 1.8524067762505796 1.0272795259051946
Evaluating Individual 330	 Fitness_0: 0.41575171719709575	 Fitness_1: 0.21942163857484548	 Fitness: 0.41575171719709575	 Best: 0.15132936247312512	 Flag: 0_0
1.4133296334134395 0.6707946162185188 1.54396 1.593345404585669 0.9831253492132004 0.4627742559775909 1.0882068548641228 0.2920239999999999 1.0485347363430937 1.005688 0.4820261189514713
Evaluating Individual 331	 Fitness_0: 0.3095392058124791	 Fitness_1: 0.349988599951406	 Fitness: 0.3095392058124791	 Best: 0.15132936247312512	 Flag: 0_0
1.7469999999999999 1.6749999999999998 0.8102799999999998 1.6008399999999998 0.6058000000000002 0.9471617594087135 0.8226305766182873 0.14385598059606997 1.207 1.369 1.405
Evaluating Individual 332	 Fitness_0: 3.039124039878718	 Fitness_1: 1000.0	 Fitness: 1000.0	 Best: 0.15132936247312512	 Flag: 0_0
1.320730177280631 0.6897254640032552 0.8411057053614905 0.9413199999999996 1.3132563886899806 0.2636881817221069 0.49052464462705236 0.23758535153678628 0.24825940469914087 0.30123999999999973 0.38709296729133347
Evaluating Individual 333	 Fitness_0: 0.8498346279906164	 Fitness_1: 0.8130560015762608	 Fitness: 0.8498346279906164	 Best: 0.15132936247312512	 Flag: 0_0
1.099 0.199 1.57348 1.3201063127212844 0.7176582095155504 1.261 0.7613199999999999 1.3992399999999998 0.4410579243308107 1.585 1.207
Evaluating Individual 334	 Fitness_0: 0.1968439841447784	 Fitness_1: 0.32294103469197627	 Fitness: 0.1968439841447784	 Best: 0.15132936247312512	 Flag: 0_0
1.2357999999999998 0.877976848614134 0.41301433770582685 0.5275121029497873 0.6598000000000002 1.2827690999659256 0.28179999999999983 1.2214 0.6058000000000001 1.32652 1.295696034578318
Evaluating Individual 335	 Fitness_0: 0.8276717891076956	 Fitness_1: 0.21531793352233047	 Fitness: 0.8276717891076956	 Best: 0.15132936247312512	 Flag: 0_0
0.7848464227264169 0.2700152550259942 0.6907423203541027 0.6830222663089824 0.16742216532024096 1.7122737566354753 0.7593456775877757 0.5399853515367865 0.5230000000000001 1.243883201153636 0.6579458344470281
Evaluating Individual 336	 Fitness_0: 0.5325005724810824	 Fitness_1: 0.631988444026807	 Fitness: 0.5325005724810824	 Best: 0.15132936247312512	 Flag: 0_0
0.45675999999999983 0.38259999999999983 1.4908240000000001 0.8733516569771937 1.7196612598828611 0.49218399999999995 1.8981999999999999 1.1818 1.6855772636569064 0.33229785136264106 0.33508000000000004
Evaluating Individual 337	 Fitness_0: 0.30829085823969543	 Fitness_1: 0.1990108204893915	 Fitness: 0.30829085823969543	 Best: 0.15132936247312512	 Flag: 0_0
1.7592399999999997 1.369567797051304 1.4559001462041614 0.7462832216408867 1.7814159999999999 0.692533883398849 0.847674757333933 0.47519199999999995 1.0549944833366791 1.4610160000000003 1.4327568276626546
Evaluating Individual 338	 Fitness_0: 0.9345374828428255	 Fitness_1: 0.5954100351596988	 Fitness: 0.9345374828428255	 Best: 0.15132936247312512	 Flag: 0_0
1.4229999999999996 1.319752 0.35351141565959976 1.123578050301507 0.8066346507867995 1.0305928796878034 1.782136 0.5205520000000001 1.0794480315852166 0.22326540714318782 1.2121962785244107
Evaluating Individual 339	 Fitness_0: 0.20878773002232096	 Fitness_1: 0.1963728074502139	 Fitness: 0.20878773002232096	 Best: 0.15132936247312512	 Flag: 0_0
1.2622373212778575 0.9189999999999999 0.8109999999999999 1.715608 0.9369999999999999 0.6489999999999999 1.315 1.4949999999999999 0.7569999999999999 1.333 0.9189999999999999
Evaluating Individual 340	 Fitness_0: 0.6350798661437528	 Fitness_1: 1.0117496239615693	 Fitness: 0.6350798661437528	 Best: 0.15132936247312512	 Flag: 0_0
1.8305266334207548 0.1987582412629828 0.4654000000000001 0.7378210985715399 1.396418437695584 1.293678828763908 0.8151603685633304 1.1943095280632043 0.9719931336222187 0.10322011813590493 1.5238
Evaluating Individual 341	 Fitness_0: 0.8036893359799356	 Fitness_1: 0.6390714861065483	 Fitness: 0.8036893359799356	 Best: 0.15132936247312512	 Flag: 0_0
0.4442621997284947 0.5939551815458622 0.55036 1.3186 1.2538 1.1565999999999999 1.1263599999999998 0.66196 1.6445372636569062 0.34524957355902736 0.70948
Evaluating Individual 342	 Fitness_0: 0.8755919242365827	 Fitness_1: 1.010042821708723	 Fitness: 0.8755919242365827	 Best: 0.15132936247312512	 Flag: 0_0
0.2263599999999999 0.8938 0.25726295838254304 0.12773413319268728 1.7381017904844496 0.510446550689833 1.462060905919363 0.9118 0.2961347363430935 1.365361463732334 1.225
Evaluating Individual 343	 Fitness_0: 0.3109858493092718	 Fitness_1: 0.2600595438827618	 Fitness: 0.3109858493092718	 Best: 0.15132936247312512	 Flag: 0_0
1.17316 0.7245999999999999 1.6532765068268929 1.68796 1.0370799999999998 0.8204494132507651 0.949592994132853 0.6731356870563034 0.8462799999999999 0.7274799999999998 1.0529199999999996
Evaluating Individual 344	 Fitness_0: 0.7689980393153445	 Fitness_1: 0.6127084640235475	 Fitness: 0.7689980393153445	 Best: 0.15132936247312512	 Flag: 0_0
0.5013999999999998 0.6137196925300397 1.72972 0.9122260485764186 0.19780109300209903 0.8254000000000001 0.1464399999999999 0.7915599999999998 1.8881199999999998 0.5219599895837606 0.6248415108086519
Evaluating Individual 345	 Fitness_0: 0.8896139993806509	 Fitness_1: 0.8281537789968456	 Fitness: 0.8896139993806509	 Best: 0.15132936247312512	 Flag: 0_0
0.487 0.14500000000000002 0.379 0.1629999999999998 1.75276 0.7173999999999997 1.3970799999999999 1.6447599999999998 0.14859999999999984 0.613 0.847
Evaluating Individual 346	 Fitness_0: 0.5016301188932086	 Fitness_1: 0.9012821093540029	 Fitness: 0.5016301188932086	 Best: 0.15132936247312512	 Flag: 0_0
1.0971064653622897 0.7497999999999999 1.2379600000000002 0.9086226083503639 1.0178293555333866 0.27027999999999996 1.0661943459939982 0.8999853515367865 0.31276 1.459 1.4614658344470282
Evaluating Individual 347	 Fitness_0: 0.4081582092813028	 Fitness_1: 0.43376077743895003	 Fitness: 0.4081582092813028	 Best: 0.15132936247312512	 Flag: 0_0
1.6879278126638877 1.02844 1.7188685409717857 0.7526799999999999 1.723415834619907 0.8253999999999998 1.8269199999999999 1.2264400000000002 1.8967600000000002 1.20052 1.1386
Evaluating Individual 348	 Fitness_0: 0.6793281701155621	 Fitness_1: 0.17648316466879657	 Fitness: 0.6793281701155621	 Best: 0.15132936247312512	 Flag: 0_0
0.659504671504329 1.189 1.585 1.765 0.28900000000000003 1.063 1.1885274077580608 1.297 0.829 0.8577801181359048 1.1565900432228973
Evaluating Individual 349	 Fitness_0: 1.8518228448111582	 Fitness_1: 1.2287352719388687	 Fitness: 1.8518228448111582	 Best: 0.15132936247312512	 Flag: 0_0
1.4683532121955327 1.1313999999999997 1.3365999999999998 1.8406 0.9118 1.3359694132507653 1.4669199999999996 1.0669425896841636 0.5841999999999997 0.20619999999999997 1.8713062987219553
Evaluating Individual 350	 Fitness_0: 0.36618819406605296	 Fitness_1: 0.4597807807936102	 Fitness: 0.36618819406605296	 Best: 0.15132936247312512	 Flag: 0_0
1.3798 0.650456848614134 0.7044908445327197 1.0372721029497873 1.61884 0.8599599999999998 1.7617529941328531 1.4878 1.8802 1.6354 1.830145480133881
Evaluating Individual 351	 Fitness_0: 0.7835813911254624	 Fitness_1: 0.25350779563883324	 Fitness: 0.7835813911254624	 Best: 0.15132936247312512	 Flag: 0_0
0.43299999999999983 0.7567828541980055 0.9175599999999999 0.7113426083503642 0.8613157523596331 0.4380400000000001 1.8783279999999998 1.8946500862388898 1.088633491627788 1.4721040000000003 0.9337174209628638
Evaluating Individual 352	 Fitness_0: 0.7720806943023278	 Fitness_1: 0.16690153333399738	 Fitness: 0.7720806943023278	 Best: 0.15132936247312512	 Flag: 0_0
0.271 1.621 0.8217999999999998 1.7569609015728593 1.4122000000000001 0.5163564237671617 0.5361630214862604 1.027 1.027 0.847 0.8829999999999999
Evaluating Individual 353	 Fitness_0: 0.814715529076145	 Fitness_1: 0.5474053992585456	 Fitness: 0.814715529076145	 Best: 0.15132936247312512	 Flag: 0_0
1.0685481624281543 0.361 1.549 1.135 0.32499999999999996 1.081 0.995233572526974 1.11124 1.69372 1.1446024422436332 0.27211148817584196
Evaluating Individual 354	 Fitness_0: 0.2985732016373411	 Fitness_1: 0.1979888017528131	 Fitness: 0.2985732016373411	 Best: 0.15132936247312512	 Flag: 0_0
0.721 1.207 1.819 0.30699999999999994 0.217 1.397695540283436 1.855 0.2550730099051086 0.9369999999999999 0.23500000000000001 1.297
Evaluating Individual 355	 Fitness_0: 0.8512741920074423	 Fitness_1: 0.9649309466037587	 Fitness: 0.8512741920074423	 Best: 0.15132936247312512	 Flag: 0_0
0.3235599999999999 1.6368399999999999 1.1697031253229593 0.8836374006022332 1.20268 0.4920399999999999 0.7829200000000001 0.5014 0.28971999999999976 1.7225199999999998 0.8939199664247048
Evaluating Individual 356	 Fitness_0: 0.42035308024194595	 Fitness_1: 0.328907247884166	 Fitness: 0.42035308024194595	 Best: 0.15132936247312512	 Flag: 0_0
1.3797957466293538 0.7713999999999999 1.1914621036885096 0.991 1.4302000000000001 0.955 0.47619999999999996 0.9298000000000001 1.7157975815124196 0.5445999999999999 0.7462
Evaluating Individual 357	 Fitness_0: 0.7096831839255632	 Fitness_1: 0.39758464074061767	 Fitness: 0.7096831839255632	 Best: 0.15132936247312512	 Flag: 0_0
0.5950000000000001 0.9746745885891004 0.369293587662914 1.2741076992718714 0.18197820951555033 1.350123593659307 0.9247599999999999 1.0912401601733133 0.3955599999999999 1.30852 1.1782
Evaluating Individual 358	 Fitness_0: 0.4785244397703192	 Fitness_1: 0.3164117399104164	 Fitness: 0.4785244397703192	 Best: 0.15132936247312512	 Flag: 0_0
1.1114703905398178 1.1198691233469678 1.352340820882183 1.336105987625685 1.1230160480949807 0.10728559993122327 0.2069199999999998 1.1134000000000002 0.7650561387600044 0.4531599999999997 0.36560799999999993
Evaluating Individual 359	 Fitness_0: 0.4760614299253877	 Fitness_1: 1.303588566278746	 Fitness: 0.4760614299253877	 Best: 0.15132936247312512	 Flag: 0_0
1.0093770236477169 0.2518160511064704 0.7389999999999998 0.11763999999999986 0.46108 0.6635690999659257 1.3041999999999998 0.6101292032363596 0.13060000000000005 0.6000400000000001 1.0230828214214287
Evaluating Individual 360	 Fitness_0: 0.3147962378433948	 Fitness_1: 0.2257453544357429	 Fitness: 0.3147962378433948	 Best: 0.15132936247312512	 Flag: 0_0
0.631 0.4653999999999997 1.8973668965215373 1.3762 0.6785979490424214 1.19476 0.3312757157016417 0.8585199999999998 1.11610680158902 0.7330043152321091 1.0189947586309454
Evaluating Individual 361	 Fitness_0: 0.5785471805983143	 Fitness_1: 0.7456016916836411	 Fitness: 0.5785471805983143	 Best: 0.15132936247312512	 Flag: 0_0
1.1738800000000003 0.47835999999999995 0.20043999999999984 0.8066800000000001 0.9076362640856604 1.272024369005363 1.8307242842983584 0.9896917137461656 0.42153782730365474 1.06516 1.04572
Evaluating Individual 362	 Fitness_0: 0.5311754214133984	 Fitness_1: 0.39612475171021383	 Fitness: 0.5311754214133984	 Best: 0.15132936247312512	 Flag: 0_0
1.0046804272123633 0.7132079750247596 1.7753268327774288 1.1263599999999996 1.6826420064943068 0.31348 1.5130586861010962 0.20403999999999994 0.758872 0.7664695818462758 1.6978056807354744
Evaluating Individual 363	 Fitness_0: 0.7592335836054649	 Fitness_1: 0.3176799246592668	 Fitness: 0.7592335836054649	 Best: 0.15132936247312512	 Flag: 0_0
1.4992970874510072 1.0044228948510046 1.3241904100627924 0.1197999999999998 0.5163545707153308 0.17581679340483314 0.61084 0.15079180392526528 0.8311600000000001 0.9299133685934983 0.10812657416056136
Evaluating Individual 364	 Fitness_0: 0.17016077734728047	 Fitness_1: 0.5822679566019975	 Fitness: 0.17016077734728047	 Best: 0.15132936247312512	 Flag: 0_0
0.9368205663035275 0.9285456199801922 0.267347764191508 1.8126616267855753 0.9001373059693217 1.8350194952042906 1.4913999999999998 0.9009999999999999 0.4834727693781027 1.7843145249450159 0.2920200578839416
Evaluating Individual 365	 Fitness_0: 0.8111757379716402	 Fitness_1: 0.9612331489963498	 Fitness: 0.8111757379716402	 Best: 0.15132936247312512	 Flag: 0_0
0.703 1.5969932357363754 1.855 1.207 1.2132536335438893 0.9693999999999996 1.153 0.9549999999999998 0.577 0.271 1.801
Evaluating Individual 366	 Fitness_0: 0.5461012803715989	 Fitness_1: 0.4559145102208357	 Fitness: 0.5461012803715989	 Best: 0.15132936247312512	 Flag: 0_0
0.3384753319469148 0.47619999999999985 1.7326 0.2602 1.6893999999999998 1.2365992677629103 1.3041999999999998 0.3034 1.8514 1.4374 0.5589999999999999
Evaluating Individual 367	 Fitness_0: 0.2900918759883692	 Fitness_1: 0.15313297732404652	 Fitness: 0.2900918759883692	 Best: 0.15132936247312512	 Flag: 0_0
1.204564796964807 1.657 0.2133999999999998 1.4014000000000002 1.2033338556507087 0.8075168968669861 1.7542 1.7901999999999998 1.1416639464742613 0.8145691709858671 1.0975599999999999
Evaluating Individual 368	 Fitness_0: 0.3074349812716111	 Fitness_1: 0.6275558794793025	 Fitness: 0.3074349812716111	 Best: 0.15132936247312512	 Flag: 0_0
1.261 1.117 0.7820103667060344 0.4515873065541498 0.30699999999999994 1.639 1.801 1.801 0.361 1.873 1.4769999999999999
Evaluating Individual 369	 Fitness_0: 0.850977594189111	 Fitness_1: 0.8870121633168478	 Fitness: 0.850977594189111	 Best: 0.15132936247312512	 Flag: 0_0
0.7749999999999999 0.163 1.153 0.5229999999999999 1.6318 0.8757999999999998 0.6178683216168375 0.487 0.692488 1.855 1.027
Evaluating Individual 370	 Fitness_0: 0.7764151885357193	 Fitness_1: 0.6691298508216228	 Fitness: 0.7764151885357193	 Best: 0.15132936247312512	 Flag: 0_0
0.8829999999999999 0.6309999999999999 0.181 0.8649999999999999 1.8513200018208793 0.9904495392772075 1.3473350058671465 0.253 1.117 0.361 1.837
Evaluating Individual 371	 Fitness_0: 0.2416721557281326	 Fitness_1: 0.32361793030129204	 Fitness: 0.2416721557281326	 Best: 0.15132936247312512	 Flag: 0_0
1.4589999999999999 1.1645930431322742 1.04595666949208 1.2502096823598299 0.45085599999999987 1.855 0.8829999999999999 1.405 1.4949999999999999 0.5229999999999999 1.135
Evaluating Individual 372	 Fitness_0: 0.24805005413858172	 Fitness_1: 0.2925931292199068	 Fitness: 0.24805005413858172	 Best: 0.15132936247312512	 Flag: 0_0
0.9658 1.8237520000000003 0.5229999999999999 0.181 0.5409999999999999 1.333 0.7093359999999997 1.5606112762124502 0.7184080000000003 0.9354159999999999 1.8925962785244106
Evaluating Individual 373	 Fitness_0: 0.17021876319586857	 Fitness_1: 0.31134228978327755	 Fitness: 0.17021876319586857	 Best: 0.15132936247312512	 Flag: 0_0
1.3346911851777812 0.84628 1.4921342586776476 1.0478799999999997 1.4058050307272025 1.6736952799727407 1.4265999999999999 0.9261999999999999 1.490726516833645 1.325041463732334 1.7880399999999999
Evaluating Individual 374	 Fitness_0: 0.23899828975202997	 Fitness_1: 0.4566527946329465	 Fitness: 0.23899828975202997	 Best: 0.15132936247312512	 Flag: 0_0
1.0887480016572146 1.7585199999999996 0.684290824558526 0.4044610985715402 1.4474799999999999 0.773328143906862 0.10127179998317687 1.2468695280632047 1.765 1.135 1.5417999999999998
Evaluating Individual 375	 Fitness_0: 0.35922353995142214	 Fitness_1: 0.40028886805844627	 Fitness: 0.35922353995142214	 Best: 0.15132936247312512	 Flag: 0_0
1.333 1.0557999999999998 1.6101999999999999 1.4802020670472362 0.5266999977239006 1.20052 0.67204 1.2753999999999999 1.48492 0.8109999999999999 1.153
Evaluating Individual 376	 Fitness_0: 0.8136815018721382	 Fitness_1: 0.28447551277058747	 Fitness: 0.8136815018721382	 Best: 0.15132936247312512	 Flag: 0_0
0.5589999999999999 0.6561999999999999 0.8518173902394964 1.129659062338483 0.32403465462106906 0.7836400000000003 0.4826799999999998 1.4228869883223012 0.8312354922189682 0.6957263981280518 1.7906935482969306
Evaluating Individual 377	 Fitness_0: 0.8719078057357036	 Fitness_1: 1.2998418243202907	 Fitness: 0.8719078057357036	 Best: 0.15132936247312512	 Flag: 0_0
0.2753199999999998 0.6000399999999999 0.9811668327774283 0.23211999999999994 1.0998606676959255 1.1997999999999998 0.9157780737935515 0.8214595067451296 0.16659999999999997 1.6793200000000001 1.4529290528070586
Evaluating Individual 378	 Fitness_0: 0.8479345891852886	 Fitness_1: 1.0620514406768964	 Fitness: 0.8479345891852886	 Best: 0.15132936247312512	 Flag: 0_0
0.5805999999999997 1.6428345885891003 0.6847114156595997 1.7427780503015071 0.5724720225343498 0.9153928796878035 1.4078800000000002 0.9917199999999999 0.15939999999999988 1.549 1.8222601763641266
Evaluating Individual 379	 Fitness_0: 0.41650931529962265	 Fitness_1: 0.5639113881798972	 Fitness: 0.41650931529962265	 Best: 0.15132936247312512	 Flag: 0_0
1.4733999999999998 1.0666 0.8325999999999998 0.199 1.261 0.9909999999999999 1.297 1.882641006624865 0.5122000000000002 1.3509999999999998 0.22780000000000003
Evaluating Individual 380	 Fitness_0: 0.3839433422385641	 Fitness_1: 0.14873090604017175	 Fitness: 0.3839433422385641	 Best: 0.15132936247312512	 Flag: 0_0
0.20487348732765126 1.0306000000000002 0.19313656640472854 0.11240257896142401 0.9065969268463775 0.17865013327802481 0.4787718478258228 1.1342419484957083 0.8203599999999999 1.537100315232109 0.826947927529672
Evaluating Individual 381	 Fitness_0: 0.3931725303769212	 Fitness_1: 0.4176637413345883	 Fitness: 0.3931725303769212	 Best: 0.15132936247312512	 Flag: 0_0
0.9405999999999997 0.8893342790204127 0.5181558665514194 1.0515780503015069 0.7202238002182904 0.8618248796878032 0.9757961871732135 1.647784 1.39492 1.5753233749091378 1.549331091534518
Evaluating Individual 382	 Fitness_0: 0.8194774661019338	 Fitness_1: 1.3270646699227768	 Fitness: 0.8194774661019338	 Best: 0.15132936247312512	 Flag: 0_0
1.19404 0.47907999999999984 1.3222 0.595 0.6849999999999999 1.2861999999999998 0.7714000000000001 1.4262595067451296 0.181 0.7461999999999998 0.9465883205469505
Evaluating Individual 383	 Fitness_0: 0.20074549680745837	 Fitness_1: 0.269211677348199	 Fitness: 0.20074549680745837	 Best: 0.15132936247312512	 Flag: 0_0
1.327265208291848 1.2322 0.5855832358236472 1.2753999999999999 1.0652876977602495 1.1206 1.5629274077580606 1.3459599999999998 1.5346 0.6043599999999999 1.4986000000000002
Evaluating Individual 384	 Fitness_0: 0.3567159705784387	 Fitness_1: 0.749570098954885	 Fitness: 0.3567159705784387	 Best: 0.15132936247312512	 Flag: 0_0
1.2029483631113609 0.7860879999999998 1.5802074335952718 1.783 0.23500000000000001 0.5409999999999999 0.217 1.8179395067451296 0.19828000000000004 1.7974 0.8275883260126067
Evaluating Individual 385	 Fitness_0: 0.7582605191058497	 Fitness_1: 0.7865859519238538	 Fitness: 0.7582605191058497	 Best: 0.15132936247312512	 Flag: 0_0
1.8586 1.8082027378631464 1.3749547080059106 1.0002642138434912 0.26646994904242116 1.6292369810240168 0.28271969399509356 0.6061425896841636 1.2177999999999995 1.6122527397254829 1.6804331391425333
Evaluating Individual 386	 Fitness_0: 0.16241425752807015	 Fitness_1: 0.23240389073828988	 Fitness: 0.16241425752807015	 Best: 0.15132936247312512	 Flag: 0_0
1.23364 0.93196 1.41076 1.1259404381010278 0.5556468880441603 0.6792033066224197 0.8614 1.4589999999999999 0.8707600000000001 0.7101999999999999 1.8077383038766885
Evaluating Individual 387	 Fitness_0: 0.8815640299757207	 Fitness_1: 2.537535009017679	 Fitness: 0.8815640299757207	 Best: 0.15132936247312512	 Flag: 0_0
0.5296665661704729 1.74556 0.9739096332939653 1.8119326934458502 0.5811856521330072 1.6246562769417225 1.4047112752645097 0.7948882535249632 0.10305878653308392 0.8520708290141328 0.597488511824158
Evaluating Individual 388	 Fitness_0: 0.4790622351099048	 Fitness_1: 1.2637802690453748	 Fitness: 0.4790622351099048	 Best: 0.15132936247312512	 Flag: 0_0
1.585 0.379 1.189 1.7109999999999999 1.0399599999999998 1.0882894132507652 0.7843599999999996 1.4817453515367864 0.16275532004922955 1.8305200000000001 1.210905834447028
Evaluating Individual 389	 Fitness_0: 0.9826861408610866	 Fitness_1: 0.9058667842699938	 Fitness: 0.9826861408610866	 Best: 0.15132936247312512	 Flag: 0_0
0.8930961770582334 0.8664399999999999 1.097977856283282 0.8829999999999999 1.891 1.183816793404833 0.9737200000000001 0.34539322698947866 0.44236 1.2142 0.7890599992068931
Evaluating Individual 390	 Fitness_0: 0.25863734686860657	 Fitness_1: 0.1539230177416673	 Fitness: 0.25863734686860657	 Best: 0.15132936247312512	 Flag: 0_0
1.405 1.153 0.33891086747231997 0.3926012618046852 1.063 0.577 1.117 0.9909999999999999 0.9549999999999998 1.189 1.2429999999999999
Evaluating Individual 391	 Fitness_0: 0.8451609942368159	 Fitness_1: 1.28647850390233	 Fitness: 0.8451609942368159	 Best: 0.15132936247312512	 Flag: 0_0
0.5042799999999998 1.1102732357363756 1.8242303170491923 1.621 0.505 1.819 1.351 0.6007599999999997 0.1987619347900642 1.3193200000000003 1.0952832293455983
Evaluating Individual 392	 Fitness_0: 0.585605596747911	 Fitness_1: 0.43515284157460143	 Fitness: 0.585605596747911	 Best: 0.15132936247312512	 Flag: 0_0
1.1008916368886392 0.8768097620006128 0.8336485664047284 1.7365705993977665 0.21504635923393733 0.94276 0.1933020104340824 1.743397373377126 1.36468 0.573902975047558 0.5056590530958245
Evaluating Individual 393	 Fitness_0: 0.8626542938629876	 Fitness_1: 0.6380895299449199	 Fitness: 0.8626542938629876	 Best: 0.15132936247312512	 Flag: 0_0
0.4042000000000001 0.6590799999999999 0.712956386196731 1.02556 1.48492 1.1737762927057092 1.7006969941328534 1.5417999999999998 0.613 0.8829999999999999 0.5419015698933288
Evaluating Individual 394	 Fitness_0: 1000.0	 Fitness_1: 1000.0	 Fitness: 1000.0	 Best: 0.15132936247312512	 Flag: 3_3
1.0741016189181734 1.3610587278989394 0.8283165642891925 1.784872 1.4473448315814241 1.386518025322993 0.2872672549974786 1.5116353711504233 0.23463858297222617 0.44555285233011843 0.5127462786718895
Evaluating Individual 395	 Fitness_0: 0.45366068072484855	 Fitness_1: 0.34736814817248357	 Fitness: 0.45366068072484855	 Best: 0.15132936247312512	 Flag: 0_0
0.6308560000000002 1.6201776199801918 1.6759049096546192 1.8501040000000004 0.48672087984696943 1.449208 0.8772205725613131 1.5942159999999999 0.7576215795711329 0.5304816726148969 1.6061603532993525
Evaluating Individual 396	 Fitness_0: 0.317473421349557	 Fitness_1: 0.39893792982971765	 Fitness: 0.317473421349557	 Best: 0.15132936247312512	 Flag: 0_0
0.7017903905398177 1.1385891233469683 0.3380511379313751 1.2464777271877296 1.6929999999999998 0.6154195387432964 1.2502 1.4337999999999997 1.7037999999999998 1.2646 1.2320854209628638
Evaluating Individual 397	 Fitness_0: 0.7206611510150807	 Fitness_1: 0.1966814172968725	 Fitness: 0.7206611510150807	 Best: 0.15132936247312512	 Flag: 0_0
0.2854 0.6346 0.6382000000000001 1.1962 0.240815925393081 0.2457613473999481 0.6489999999999999 1.6749999999999998 0.6489999999999999 1.2277072095928243 0.9513158778280585
Evaluating Individual 398	 Fitness_0: 0.3374859235152802	 Fitness_1: 0.27048221035532805	 Fitness: 0.3374859235152802	 Best: 0.15132936247312512	 Flag: 0_0
1.7339364239220603 1.1705296921705808 1.112563385007388 1.785417397094183 0.542800729917726 1.5980291860051292 0.44105981476909184 1.1687656874599393 0.9236068663777808 0.6065398818640948 1.484162848339862
Evaluating Individual 399	 Fitness_0: 1.0011552747228845	 Fitness_1: 0.6802992963633618	 Fitness: 1.0011552747228845	 Best: 0.15132936247312512	 Flag: 0_0
1.7109999999999999 1.333 1.639 1.063 1.25240032043172 0.96148 0.7581866423736299 1.5139394385594906 0.6684399999999999 0.41842790923137896 1.864506061330916
Evaluating Individual 400	 Fitness_0: 0.3024488304926509	 Fitness_1: 0.41373796270001256	 Fitness: 0.3024488304926509	 Best: 0.15132936247312512	 Flag: 0_0
0.7957325973034828 0.595432 1.3027863741134358 1.282456 0.7430509887314718 0.8273805047957095 0.6445216590348409 0.644365429495595 1.7007238788040595 0.5745519999999997 1.8105749989588231
Evaluating Individual 401	 Fitness_0: 0.8556586353337421	 Fitness_1: 0.4640834952250667	 Fitness: 0.8556586353337421	 Best: 0.15132936247312512	 Flag: 0_0
0.6849999999999999 1.441 0.5409999999999999 0.109 1.171 1.8722800000000002 0.858664 1.1630645711198186 1.513 0.487 1.351
Evaluating Individual 402	 Fitness_0: 0.8257914985690354	 Fitness_1: 0.5705896757491995	 Fitness: 0.8257914985690354	 Best: 0.15132936247312512	 Flag: 0_0
0.43299999999999994 1.639 0.7284782622006294 1.045 1.837 1.513 1.320087832127122 0.23699319666596708 0.919915300043876 0.9729999999999999 0.181
Evaluating Individual 403	 Fitness_0: 0.7038112394747384	 Fitness_1: 0.23552048019967206	 Fitness: 0.7038112394747384	 Best: 0.15132936247312512	 Flag: 0_0
1.441 0.45099999999999996 0.23500000000000001 0.505 0.9542800000000001 1.3599001543180207 0.4769199999999998 1.7989511100965587 1.405 0.5553999999999999 0.469
Evaluating Individual 404	 Fitness_0: 0.890163775736428	 Fitness_1: 0.7779124551603227	 Fitness: 0.890163775736428	 Best: 0.15132936247312512	 Flag: 0_0
0.14139543629002077 0.6520800689413345 1.674635372077099 0.6273512787417126 0.7291566865165005 1.7134348609862708 1.823549119942269 1.7540869883223011 0.3733154922189681 1.2918863981280517 1.7287470369829039
Evaluating Individual 405	 Fitness_0: 0.8038325796585566	 Fitness_1: 0.5214184903732867	 Fitness: 0.8038325796585566	 Best: 0.15132936247312512	 Flag: 0_0
0.5337999999999998 0.8001999999999999 0.6778000000000002 1.3044610985715401 0.9146800000000002 1.7613999999999996 1.1578803685633305 0.8465495280632046 1.884094701250552 0.2774601181359049 1.333
Evaluating Individual 406	 Fitness_0: 0.7318109219225304	 Fitness_1: 0.1950687810564505	 Fitness: 0.7318109219225304	 Best: 0.15132936247312512	 Flag: 0_0
0.4113999999999999 1.23724 1.72396 0.9706141057801109 1.6527599981791203 0.7302159999999998 0.8423919999999999 1.2019600000000001 1.1782 1.2321999999999997 0.6986849114847729
Evaluating Individual 407	 Fitness_0: 0.33688739262313433	 Fitness_1: 0.36098648619935136	 Fitness: 0.33688739262313433	 Best: 0.15132936247312512	 Flag: 0_0
1.226979185177781 1.476424 0.6463353912053273 1.0459900897603829 1.3342017712127203 0.348359898113489 1.8913097501268843 0.856504 1.4054785168336448 1.8305161636596443 1.8457374979899503
Evaluating Individual 408	 Fitness_0: 0.6491494660185518	 Fitness_1: 0.16357718593291593	 Fitness: 0.6491494660185518	 Best: 0.15132936247312512	 Flag: 0_0
0.5773688940413582 0.9678412329540624 1.4582799999999998 0.5471888167435894 0.8399114312505125 1.297 0.6849999999999999 1.009 1.009 0.678513672614897 0.7289247773322094
Evaluating Individual 409	 Fitness_0: 0.21222209078109416	 Fitness_1: 0.28654846872190365	 Fitness: 0.21222209078109416	 Best: 0.15132936247312512	 Flag: 0_0
1.867522569756426 1.430047797051304 1.2370201462041615 1.0346015680030978 1.2911895687792163 0.4874778833988489 0.8733185766182872 0.52876 1.2103772636569063 1.29988 1.5792903569296703
Evaluating Individual 410	 Fitness_0: 0.36028183232988426	 Fitness_1: 0.3479298567056126	 Fitness: 0.36028183232988426	 Best: 0.15132936247312512	 Flag: 0_0
1.6391443417698908 0.40359553377051816 1.2800614662219432 1.2756879999999997 1.1096806272267046 0.43458399999999997 1.3798469488808771 0.397 1.585 0.6349756654770206 0.8184445445883797
Evaluating Individual 411	 Fitness_0: 0.6020147567833938	 Fitness_1: 0.4944096990969356	 Fitness: 0.6020147567833938	 Best: 0.15132936247312512	 Flag: 0_0
0.5589999999999999 1.3278744345058193 0.22244659535990774 1.5151677458878638 0.30688479999999996 0.7812453842119136 0.18380266838393183 0.8650000000000001 1.1638 1.126465177247198 1.279
Evaluating Individual 412	 Fitness_0: 0.8190918611644608	 Fitness_1: 0.4759708712906851	 Fitness: 0.8190918611644608	 Best: 0.15132936247312512	 Flag: 0_0
1.7747919999999997 1.761854237641043 1.708520116963329 0.9778694456006369 1.4470327977239006 1.4801471067190792 0.39061576897883477 1.2299536 0.5669955866693431 1.6766128000000002 1.3624054621301236
Evaluating Individual 413	 Fitness_0: 0.7528975056650575	 Fitness_1: 0.6756703212197155	 Fitness: 0.7528975056650575	 Best: 0.15132936247312512	 Flag: 0_0
1.279067275123185 0.5235004534706035 0.96652 0.7822 1.8272163884803054 1.6691706732937883 0.4294000000000001 0.8189200000000001 1.40572 0.5920752229377926 1.74412
Evaluating Individual 414	 Fitness_0: 1.2532472213116774	 Fitness_1: 0.7073269453082189	 Fitness: 1.2532472213116774	 Best: 0.15132936247312512	 Flag: 0_0
1.6179088409407238 1.7643213606786254 1.3785423805401351 1.333066324141975 1.8016041188603453 1.277987587333799 0.6740322816887488 0.21791858968416344 0.4553283204654295 1.5822640000000003 0.8007667752985205
Evaluating Individual 415	 Fitness_0: 0.19152940156199572	 Fitness_1: 0.19956533782882988	 Fitness: 0.19152940156199572	 Best: 0.15132936247312512	 Flag: 0_0
0.6913577775552638 1.8672399999999998 0.6911023150192834 0.8313039999999998 1.549644024581762 0.4723120000000001 1.6319439999999998 1.4913095906578409 1.2087883937751747 1.015415350828182 1.337744559965655
Evaluating Individual 416	 Fitness_0: 0.9042943018912784	 Fitness_1: 0.9122473121627724	 Fitness: 0.9042943018912784	 Best: 0.15132936247312512	 Flag: 0_0
0.9154000000000001 0.13419999999999996 0.7569999999999999 0.5409999999999999 1.081 1.1332347594481333 1.4323599999999999 1.73548 0.8715867865330842 0.8346468290141327 0.1955171756667986
Evaluating Individual 417	 Fitness_0: 0.829959176662415	 Fitness_1: 0.5016802378856688	 Fitness: 0.829959176662415	 Best: 0.15132936247312512	 Flag: 0_0
1.422994683286692 1.6592397822057858 0.761262958382543 1.2357999999999998 1.2271599999999998 0.505067283064919 1.3747599999999998 0.6094221061972357 0.5957199999999999 0.8556233806438637 1.2682
Evaluating Individual 418	 Fitness_0: 0.3289442340219744	 Fitness_1: 0.4712296892018104	 Fitness: 0.3289442340219744	 Best: 0.15132936247312512	 Flag: 0_0
0.5228895518286323 0.757 1.009 1.589173626785575 0.39339999999999986 1.1350000000000002 0.8903995392958368 0.8880630899209943 1.7846815478320515 0.5519862028817148 1.3770139159188561
Evaluating Individual 419	 Fitness_0: 0.5462141645842125	 Fitness_1: 0.3833812657762281	 Fitness: 0.5462141645842125	 Best: 0.15132936247312512	 Flag: 0_0
0.24410159558694497 0.8772399999999997 1.207 0.9909999999999999 1.099 1.4949999999999999 0.109 0.9729999999999999 1.6929999999999998 0.7080389634346773 0.109
Evaluating Individual 420	 Fitness_0: 0.6537663148212299	 Fitness_1: 0.2254762860271939	 Fitness: 0.6537663148212299	 Best: 0.15132936247312512	 Flag: 0_0
0.6472719999999998 0.7541199999999999 1.0167212986393546 0.11663200000000001 0.2413360000000001 0.44344046939938786 1.2149256046937174 1.1926464618184804 0.8331759999999999 0.985816 1.352881743704372
Evaluating Individual 421	 Fitness_0: 0.6021380480826728	 Fitness_1: 0.46170181871997934	 Fitness: 0.6021380480826728	 Best: 0.15132936247312512	 Flag: 0_0
0.49610945875938467 1.2158056072085863 0.7558329307198153 1.524450027766224 1.15775642199952 0.6565198981134888 0.4806481317243996 0.19457328996244339 1.5271854631134636 0.30195999999999995 1.6856749200260928
Evaluating Individual 422	 Fitness_0: 0.5043850295365604	 Fitness_1: 0.36696631851852557	 Fitness: 0.5043850295365604	 Best: 0.15132936247312512	 Flag: 0_0
1.801 0.6849999999999999 0.361 1.423 0.8878860188530872 0.742845084118618 1.2775293350611234 1.225 0.847 0.43299999999999994 1.333
Evaluating Individual 423	 Fitness_0: 0.47764702590690494	 Fitness_1: 0.21578201517154236	 Fitness: 0.47764702590690494	 Best: 0.15132936247312512	 Flag: 0_0
1.6469913466743296 1.444651296297001 1.099 0.379 0.271 1.765 0.7749999999999999 1.783 0.9189999999999999 0.84034130007269 0.5627784423851774
Evaluating Individual 424	 Fitness_0: 0.4713069037420276	 Fitness_1: 0.4473947728175629	 Fitness: 0.4713069037420276	 Best: 0.15132936247312512	 Flag: 0_0
1.5982554129550504 1.2294081096455292 1.6799464188046827 1.2909600860878228 0.4517584438690764 0.9834832 1.6961230790116442 0.8498098806489288 1.5648059079694738 1.1369889457967015 1.2307164804863688
Evaluating Individual 425	 Fitness_0: 0.766866324571647	 Fitness_1: 0.4400870355886099	 Fitness: 0.766866324571647	 Best: 0.15132936247312512	 Flag: 0_0
0.56476 1.0434025211086928 1.4319325298353383 0.5589999999999999 0.8109999999999999 0.23500000000000001 0.5294875635806793 0.9045999999999997 1.57348 0.168184 0.8814171091076367
Evaluating Individual 426	 Fitness_0: 0.2370994588583589	 Fitness_1: 0.5999225973666727	 Fitness: 0.2370994588583589	 Best: 0.15132936247312512	 Flag: 0_0
0.6271954126706135 1.3778256199801922 0.24876351055215398 0.34364402091623203 0.6015799567561215 0.2567692486376727 0.9516879999999999 0.853192 0.4231832215460511 1.6630394882819672 1.0676819389324703
Evaluating Individual 427	 Fitness_0: 0.5338971942144183	 Fitness_1: 0.36472294383693293	 Fitness: 0.5338971942144183	 Best: 0.15132936247312512	 Flag: 0_0
1.609829139137648 1.3157626898586228 1.4766889558677299 0.6784147613329582 0.4412561585579719 0.816061282646148 0.4363957157016417 0.9643599999999997 1.1610579243308106 1.40644 0.44578904472779557
Evaluating Individual 428	 Fitness_0: 0.3279868026460933	 Fitness_1: 0.2841993542382987	 Fitness: 0.3279868026460933	 Best: 0.15132936247312512	 Flag: 0_0
0.8181999999999998 1.0594 1.423 0.32499999999999996 1.1159919999999997 0.5474800000000003 0.469 1.4589999999999999 1.315 0.6922 1.3294
Evaluating Individual 429	 Fitness_0: 0.2134522437278847	 Fitness_1: 0.33070453866063526	 Fitness: 0.2134522437278847	 Best: 0.15132936247312512	 Flag: 0_0
1.4410607496570706 0.59428 0.18812574028967838 0.32586370204589094 1.36612 1.481215540283436 0.6817780737935515 0.9298000000000001 1.4698 1.3302440286722408 1.279
Evaluating Individual 430	 Fitness_0: 1.694353322772314	 Fitness_1: 1.6007091176897135	 Fitness: 1.694353322772314	 Best: 0.15132936247312512	 Flag: 0_0
0.6309999999999998 1.3303630085271139 1.7784948327774286 1.1485546798522337 1.4221326676959258 1.5270566874145421 0.7885359999999997 1.8309520000000001 0.13847028927714372 1.1262159999999999 1.8313962785244104
Evaluating Individual 431	 Fitness_0: 0.27188002819809237	 Fitness_1: 0.23588694900305213	 Fitness: 0.27188002819809237	 Best: 0.15132936247312512	 Flag: 0_0
1.7469999999999999 1.128088 0.524152 0.95900509857154 1.2043890112685285 1.40661949520429 1.1861187095284893 0.14385598059606997 1.207 1.369 1.405
Evaluating Individual 432	 Fitness_0: 0.5503075794673867	 Fitness_1: 0.28945887566878514	 Fitness: 0.5503075794673867	 Best: 0.15132936247312512	 Flag: 0_0
1.432653909612357 1.0339207013224252 0.5174409416703267 0.1938018284010916 1.685341920136623 0.732513969005363 0.7203951999999998 1.3970076725262728 1.0449907150201398 0.7016522806625456 0.553527311202233
Evaluating Individual 433	 Fitness_0: 0.3506122254328998	 Fitness_1: 0.5934081596788012	 Fitness: 0.3506122254328998	 Best: 0.15132936247312512	 Flag: 0_0
1.099 0.5903892317321084 1.57348 1.3201063127212844 0.7176582095155504 1.261 0.7613199999999999 1.3992399999999998 0.4410579243308107 1.585 1.207
Evaluating Individual 434	 Fitness_0: 1.313427563391398	 Fitness_1: 1.4978447328591855	 Fitness: 1.313427563391398	 Best: 0.15132936247312512	 Flag: 0_0
1.5619807300853632 1.116195352376569 0.152784253639354 1.4473205057053338 1.0069719105900383 0.7922799999999994 0.4036770091360582 1.2214 0.1800895478320514 1.5953950366630485 0.14024800000000004
Evaluating Individual 435	 Fitness_0: 0.9645039815197443	 Fitness_1: 0.6962649269981257	 Fitness: 0.9645039815197443	 Best: 0.15132936247312512	 Flag: 0_0
1.534667275123185 0.6627960431623684 1.1895747726989894 0.5093199999999999 1.5857199999999998 1.6444998456819793 1.47268 0.57196 0.5049999999999999 1.1902672095928246 1.2488055681049635
Evaluating Individual 436	 Fitness_0: 0.20415207254351386	 Fitness_1: 0.6245675142776262	 Fitness: 0.20415207254351386	 Best: 0.15132936247312512	 Flag: 0_0
0.9209544189970085 0.996616 0.8636005664047287 0.7280316173247114 0.9192689268463774 0.37687770105127594 1.8981999999999999 1.1818 0.45459999999999995 1.6943000130202992 0.6058000000000001
Evaluating Individual 437	 Fitness_0: 0.3165956870416361	 Fitness_1: 0.19903601616006952	 Fitness: 0.3165956870416361	 Best: 0.15132936247312512	 Flag: 0_0
1.7592399999999997 1.369567797051304 1.4559001462041614 0.7462832216408867 1.7814159999999999 0.7885406157844357 0.847674757333933 0.47519199999999995 1.0549944833366791 1.4610160000000003 1.4327568276626546
Evaluating Individual 438	 Fitness_0: 0.9126905822563888	 Fitness_1: 0.5444965817314038	 Fitness: 0.9126905822563888	 Best: 0.15132936247312512	 Flag: 0_0
1.0989999999999998 1.7196399999999998 0.35351141565959976 1.123578050301507 0.8066346507867995 1.0305928796878034 1.750606854864123 0.11922399999999986 0.5157347363430937 1.3420433749091376 1.8798601763641267
Evaluating Individual 439	 Fitness_0: 0.4581589712867939	 Fitness_1: 0.3300083889395941	 Fitness: 0.4581589712867939	 Best: 0.15132936247312512	 Flag: 0_0
0.6847800426358728 1.4462056072085863 0.7068729307198154 1.0271649500048787 0.34372286421481923 0.2907598981134893 1.085069381563554 1.7282550687203264 1.2970723294912452 0.42477987144785556 0.5870799999999998
Evaluating Individual 440	 Fitness_0: 0.20210976210014192	 Fitness_1: 0.6701166312145309	 Fitness: 0.20210976210014192	 Best: 0.15132936247312512	 Flag: 0_0
0.6086799999999998 0.26392797502475973 1.4482000000000002 0.5273199999999998 1.6239468492337095 0.397 1.135 0.181 0.8863267928824949 0.3830503358262031 1.8069449276450729
Evaluating Individual 441	 Fitness_0: 0.3653832094047669	 Fitness_1: 0.4352869265799354	 Fitness: 0.3653832094047669	 Best: 0.15132936247312512	 Flag: 0_0
0.181 0.9009999999999999 1.405 1.441 1.4507404913345718 1.153 1.7289999999999999 0.4149999999999999 1.837 1.2429999999999999 0.9009999999999999
Evaluating Individual 442	 Fitness_0: 0.82119365154275	 Fitness_1: 0.373522019012378	 Fitness: 0.82119365154275	 Best: 0.15132936247312512	 Flag: 0_0
1.7869543621542159 1.4035600000000001 1.6765869726527172 1.8688380552664337 0.41613462655186173 0.8685362034894057 1.294552 1.6001199999999998 0.6382399464742612 0.9467850086804953 0.10105866599699803
Evaluating Individual 443	 Fitness_0: 0.7016148691196833	 Fitness_1: 0.3051987216079411	 Fitness: 0.7016148691196833	 Best: 0.15132936247312512	 Flag: 0_0
0.7735757069986281 0.3537999999999999 1.5178173902394962 1.8514 0.8147943717922302 1.8262 1.5306359278040294 1.6858 0.6778 1.441 1.639950146231661
Evaluating Individual 444	 Fitness_0: 0.1712923711021715	 Fitness_1: 0.22186789776148985	 Fitness: 0.1712923711021715	 Best: 0.15132936247312512	 Flag: 0_0
1.2134800000000001 0.7994800000000001 0.7858000000000002 0.47834138386100544 0.24740688986503973 0.3157473066224196 1.220248 1.2141999999999997 1.0464400000000003 0.23787999999999998 1.7651201162744075
Evaluating Individual 445	 Fitness_0: 0.7936559862037083	 Fitness_1: 0.293801886770405	 Fitness: 0.7936559862037083	 Best: 0.15132936247312512	 Flag: 0_0
0.487 0.17894238001980767 0.48916000000000015 0.5986586579799447 0.5901574793869676 0.6022000000000001 1.1349999999999998 0.631 0.14859999999999984 0.613 0.847
Evaluating Individual 446	 Fitness_0: 0.7534172450760308	 Fitness_1: 0.7562947452741118	 Fitness: 0.7534172450760308	 Best: 0.15132936247312512	 Flag: 0_0
0.7950194026965172 1.3062576199801919 1.6739352267038117 1.4470573168219751 0.17452887984696913 1.5558395306006123 1.123748572561313 1.6002500717473307 0.3108395143611971 0.6284016726148969 1.3507460928865698
Evaluating Individual 447	 Fitness_0: 0.30571966478740376	 Fitness_1: 0.43162640241391137	 Fitness: 0.30571966478740376	 Best: 0.15132936247312512	 Flag: 0_0
0.7209999999999998 1.02844 1.7188685409717857 0.7526799999999999 1.723415834619907 0.8253999999999998 1.0678959999999997 1.2264400000000002 1.8967600000000002 1.20052 1.5869953481555132
Evaluating Individual 448	 Fitness_0: 0.2759638746007497	 Fitness_1: 0.30194723247140637	 Fitness: 0.2759638746007497	 Best: 0.15132936247312512	 Flag: 0_0
0.8039620257552069 0.8671008455733967 0.7966 1.3401415259786895 0.3727415191418856 1.1602 1.0261359999999997 0.7254112762124502 0.6176080000000003 0.9764502323257404 1.7514762785244107
Evaluating Individual 449	 Fitness_0: 0.7467262578973164	 Fitness_1: 0.6304941034033358	 Fitness: 0.7467262578973164	 Best: 0.15132936247312512	 Flag: 0_0
1.4683532121955327 1.1313999999999997 1.3365999999999998 1.8406 0.9118 1.1784651793493186 0.14866039774121972 0.22420000000000007 1.6677999999999997 0.20619999999999997 1.8713062987219553
Evaluating Individual 450	 Fitness_0: 0.19925421996535853	 Fitness_1: 0.23553043932678416	 Fitness: 0.19925421996535853	 Best: 0.15132936247312512	 Flag: 0_0
1.5169885433602128 1.3704400000000003 0.9851365664047286 1.0139132532555561 1.513108341827991 0.6970501332780248 0.5795718478258228 1.2206419484957083 1.03636 1.6645345475578495 1.449027927529672
Evaluating Individual 451	 Fitness_0: 0.7738914518526464	 Fitness_1: 0.2206882290662749	 Fitness: 0.7738914518526464	 Best: 0.15132936247312512	 Flag: 0_0
0.43299999999999983 1.0288081742353716 0.5366799999999998 1.2862 0.5705843858317851 0.9837999999999997 1.7362000000000002 1.2033999999999998 1.0413999999999999 1.063 0.9337174209628638
Evaluating Individual 452	 Fitness_0: 0.37942958499188884	 Fitness_1: 0.2028173731697293	 Fitness: 0.37942958499188884	 Best: 0.15132936247312512	 Flag: 0_0
0.271 1.621 0.577 1.657 0.7174 1.0306 0.9909999999999999 1.027 1.027 1.2415599999999998 0.8829999999999999
Evaluating Individual 453	 Fitness_0: 0.6220506036876481	 Fitness_1: 0.20088669600363354	 Fitness: 0.6220506036876481	 Best: 0.15132936247312512	 Flag: 0_0
1.517878120432057 1.8129311960610204 0.31899043044797165 0.894858086680291 1.6151748413125455 1.5106602239781926 1.4523275866649417 0.692396281229429 1.1099129033078194 1.1626193532317441 0.3418305140805319
Evaluating Individual 454	 Fitness_0: 0.17752756747095844	 Fitness_1: 0.1699838752656859	 Fitness: 0.17752756747095844	 Best: 0.15132936247312512	 Flag: 0_0
1.6894000000000005 0.4570480000000001 1.12803086747232 1.3658975597587946 0.5972085434562209 0.9432502195731409 1.2293739262064483 0.8542807853969698 0.8426827330073453 0.6979253000726899 0.9970318589086986
Evaluating Individual 455	 Fitness_0: 0.4149328766887285	 Fitness_1: 0.38891360339716313	 Fitness: 0.4149328766887285	 Best: 0.15132936247312512	 Flag: 0_0
1.6389999999999998 1.6534 0.7749999999999999 1.4626000000000001 0.4771969263123672 1.6513335174935886 1.6749999999999998 1.387 1.405 1.261 1.351
Evaluating Individual 456	 Fitness_0: 0.37644923478705067	 Fitness_1: 0.2831781720553381	 Fitness: 0.37644923478705067	 Best: 0.15132936247312512	 Flag: 0_0
1.3797957466293538 0.7713999999999999 1.1914621036885096 0.991 1.4302000000000001 0.955 1.5645689241358116 0.9298000000000001 1.7157975815124196 0.5445999999999999 0.7462
Evaluating Individual 457	 Fitness_0: 0.3124895628243483	 Fitness_1: 0.3806894012638395	 Fitness: 0.3124895628243483	 Best: 0.15132936247312512	 Flag: 0_0
0.5624389843616139 0.5841903865702367 0.7017040000000001 0.8597160941123279 0.29131953123888177 0.5382099972778067 0.5659112752645092 0.5169191360666198 0.51508 0.8986959999999998 0.9329557045921604
Evaluating Individual 458	 Fitness_0: 0.6058138159415537	 Fitness_1: 0.32464092545790496	 Fitness: 0.6058138159415537	 Best: 0.15132936247312512	 Flag: 0_0
1.1271472751231848 1.0753483920688862 1.7261199999999999 0.9031568167435896 1.0001017904844496 1.2120399999999998 1.325260905919363 0.2897199999999996 0.7114019347900641 0.9213040000000003 0.3878464016829438
Evaluating Individual 459	 Fitness_0: 0.57745092790729	 Fitness_1: 0.4719216733209562	 Fitness: 0.57745092790729	 Best: 0.15132936247312512	 Flag: 0_0
0.8813806685526296 0.9433100047528592 1.1757369307198156 0.4443700485764187 1.4214188642148193 0.5254171317973133 1.6741577501268843 0.20112443121045448 0.5445407518953219 1.7779930596477127 1.202248
Evaluating Individual 460	 Fitness_0: 0.31595866135040546	 Fitness_1: 0.2509968311706733	 Fitness: 0.31595866135040546	 Best: 0.15132936247312512	 Flag: 0_0
0.9942291391376481 1.3426449245004306 0.4884907080059103 1.7146 1.5641979490424214 1.28836 1.1160757157016417 0.10971999999999993 1.3071490183520083 1.4676399999999998 0.9700902786718895
Evaluating Individual 461	 Fitness_0: 0.21005951275434334	 Fitness_1: 0.3322993775416739	 Fitness: 0.21005951275434334	 Best: 0.15132936247312512	 Flag: 0_0
1.7030937298214426 0.44145875869110685 0.3235464789308363 1.7300420373410705 1.566045556081596 1.428357671643814 1.3418361033437813 0.7186236224505638 1.5682117120648045 1.2824279092313788 1.812666061330916
Evaluating Individual 462	 Fitness_0: 0.5396252411873511	 Fitness_1: 0.3781661417462249	 Fitness: 0.5396252411873511	 Best: 0.15132936247312512	 Flag: 0_0
1.0730800000000003 0.7132079750247596 1.7753268327774288 1.1263599999999996 1.6826420064943068 0.31348 1.5130586861010962 0.20403999999999994 0.758872 0.7664695818462758 1.434613740533439
Evaluating Individual 463	 Fitness_0: 0.5140305744510877	 Fitness_1: 0.3996672984878353	 Fitness: 0.5140305744510877	 Best: 0.15132936247312512	 Flag: 0_0
0.7273702190026525 0.9974800000000001 0.4769199999999998 0.5994637020458908 1.43236 0.9340155402834358 1.243 0.9873999999999999 1.4554 1.5318440286722408 0.3286
Evaluating Individual 464	 Fitness_0: 0.3689111658261747	 Fitness_1: 0.526862341958966	 Fitness: 0.3689111658261747	 Best: 0.15132936247312512	 Flag: 0_0
0.6122653703735371 0.7639196519345213 0.13419999999999999 1.621600603499253 0.5158 1.8350194952042906 1.4913999999999998 0.9009999999999999 0.4834727693781027 1.7843145249450159 0.2920200578839416
Evaluating Individual 465	 Fitness_0: 0.9131645127030046	 Fitness_1: 0.869078376461563	 Fitness: 0.9131645127030046	 Best: 0.15132936247312512	 Flag: 0_0
0.791078325922746 0.5103746469708035 0.8108830235058535 1.0988589709274728 1.658496165943984 0.9133587033358779 1.8662580849286816 0.38408964984605565 1.1538745498724772 0.3827263003817819 0.3680665079846832
Evaluating Individual 466	 Fitness_0: 0.3678333171455968	 Fitness_1: 0.7285280963620125	 Fitness: 0.3678333171455968	 Best: 0.15132936247312512	 Flag: 0_0
1.225370860862352 0.99532 1.7026468924941538 0.9729999999999999 0.6669999999999999 0.7829915306006121 0.9900522842983579 1.8761540717473308 0.40405600000000014 0.90316 0.8103097213281103
Evaluating Individual 467	 Fitness_0: 0.49939346669857637	 Fitness_1: 0.2938599891282348	 Fitness: 0.49939346669857637	 Best: 0.15132936247312512	 Flag: 0_0
0.6357329958612884 0.3824559999999996 1.7766640000000002 1.8802290383632871 1.2033338556507087 1.6184190983738633 1.675401646950515 0.9329540717473308 1.4545359999999996 1.103362500634574 1.01332
Evaluating Individual 468	 Fitness_0: 0.20510927455888797	 Fitness_1: 0.2730204925787061	 Fitness: 0.20510927455888797	 Best: 0.15132936247312512	 Flag: 0_0
0.903947275123185 1.3854538058863257 1.1230073243738241 0.25558231764017 0.7263279999999999 1.2110319999999999 0.6060659263105549 0.8282191604186353 0.714521736687713 1.21564 1.5077620133371037
Evaluating Individual 469	 Fitness_0: 0.8333152975472663	 Fitness_1: 0.8547810939534284	 Fitness: 0.8333152975472663	 Best: 0.15132936247312512	 Flag: 0_0
0.9960496656630027 0.163 1.153 0.5229999999999999 1.6318 0.8757999999999998 0.6178683216168375 0.487 1.3731759999999997 1.3515760000000003 0.713109420962864
Evaluating Individual 470	 Fitness_0: 0.17142428207970078	 Fitness_1: 0.3081592455256642	 Fitness: 0.17142428207970078	 Best: 0.15132936247312512	 Flag: 0_0
0.8829999999999999 0.7189261393588039 1.1349999999999998 0.890776 0.32479889218850994 1.009 0.5409999999999999 0.253 1.117 0.361 1.837
Evaluating Individual 471	 Fitness_0: 0.5697894216011562	 Fitness_1: 0.4363720705443902	 Fitness: 0.5697894216011562	 Best: 0.15132936247312512	 Flag: 0_0
0.9139599999999997 1.0931544345058195 0.6583070930941314 0.859967745887864 0.45085599999999987 1.855 1.8452003524456553 1.4913999999999998 1.4445999999999999 1.351 0.5305174209628638
Evaluating Individual 472	 Fitness_0: 0.40229523016883995	 Fitness_1: 0.5061196150473167	 Fitness: 0.40229523016883995	 Best: 0.15132936247312512	 Flag: 0_0
0.280832312431854 1.475131075268608 0.8500885845716215 0.9325821817501837 0.7187744755132726 0.740935630994637 0.9355600000000001 0.5388399999999999 1.8960399999999997 0.9354159999999999 1.3998683367702909
Evaluating Individual 473	 Fitness_0: 0.310876150867597	 Fitness_1: 0.28112228132406414	 Fitness: 0.310876150867597	 Best: 0.15132936247312512	 Flag: 0_0
1.3346911851777812 0.84628 1.4921342586776476 1.0478799999999997 1.4058050307272025 1.6736952799727407 1.4265999999999999 1.395493106900409 0.7613199999999999 1.5965445190169574 0.9329337428628569
Evaluating Individual 474	 Fitness_0: 1.0211243739120532	 Fitness_1: 1.2475400121540494	 Fitness: 1.0211243739120532	 Best: 0.15132936247312512	 Flag: 0_0
1.0221370058373034 1.4699727999999999 0.4654066789883903 1.8427832306906295 1.7968024601802608 0.8772180877948131 0.3103047408876286 1.1195086796034466 0.21333206348507422 1.6883738600434142 0.9044559999999998
Evaluating Individual 475	 Fitness_0: 0.22057137257922962	 Fitness_1: 0.2789561093130912	 Fitness: 0.22057137257922962	 Best: 0.15132936247312512	 Flag: 0_0
1.2659205792947714 1.8957810655508804 0.9336235980730575 1.5161103344786613 0.225208 0.24666400000000022 0.4007440000000001 0.5853519999999999 1.1827083378861574 0.20358416230537177 1.1987417972250671
Evaluating Individual 476	 Fitness_0: 0.29874639519668095	 Fitness_1: 0.2643615019983562	 Fitness: 0.29874639519668095	 Best: 0.15132936247312512	 Flag: 0_0
1.2826000000000002 0.6546159999999999 1.030456 0.1284399999999999 0.3481324913345719 1.69876 0.22203999999999968 1.32508 0.50428 1.5598 1.3752260632297089
Evaluating Individual 477	 Fitness_0: 0.6145595439179917	 Fitness_1: 0.31401146867065804	 Fitness: 0.6145595439179917	 Best: 0.15132936247312512	 Flag: 0_0
1.8226 1.1421999999999999 1.22294672181555 0.9535223509018613 0.7199919999999997 1.4602967934048332 0.8068779262064488 1.6330576935660055 0.9866800000000001 1.2294333685934982 0.12351717566679865
Evaluating Individual 478	 Fitness_0: 0.5757410185296505	 Fitness_1: 0.5735406991065738	 Fitness: 0.5757410185296505	 Best: 0.15132936247312512	 Flag: 0_0
1.765 1.135 1.009 0.7929999999999999 0.387303229098847 1.1035018862751063 0.6684399999999999 1.69732 0.43731999999999993 1.549 0.5229999999999999
Evaluating Individual 479	 Fitness_0: 0.7241159559066125	 Fitness_1: 0.5640036707938364	 Fitness: 0.7241159559066125	 Best: 0.15132936247312512	 Flag: 0_0
1.4733999999999998 1.542523490026119 1.6415121984868013 0.7817595453094219 1.261 0.9909999999999999 1.297 1.882641006624865 0.5122000000000002 1.3509999999999998 0.22780000000000003
Evaluating Individual 480	 Fitness_0: 0.3109153900120346	 Fitness_1: 0.22924541807276527	 Fitness: 0.3109153900120346	 Best: 0.15132936247312512	 Flag: 0_0
0.5433807248768148 1.8300313166415951 0.8827595908326308 0.11240257896142401 0.9065969268463775 0.17865013327802481 0.4787718478258228 1.1342419484957083 0.9829018109255252 0.9563192130217261 1.387144
Evaluating Individual 481	 Fitness_0: 0.37564936714707436	 Fitness_1: 0.2909092432932509	 Fitness: 0.37564936714707436	 Best: 0.15132936247312512	 Flag: 0_0
0.9285911700635583 0.903528174235371 0.6495826563191595 1.0993415723030822 1.2935079168256407 0.7461380217841003 1.0960464858168155 1.7048756131084044 1.4007313310683829 0.772356646313091 1.8330748386375446
Evaluating Individual 482	 Fitness_0: 0.8484297206198735	 Fitness_1: 0.6135277478347184	 Fitness: 0.8484297206198735	 Best: 0.15132936247312512	 Flag: 0_0
1.2726181197256798 0.6113743800198077 1.063 0.595 0.6849999999999999 1.2861999999999998 0.7714000000000001 1.4262595067451296 0.9517049501897958 0.26584958898566413 1.4604888966158556
Evaluating Individual 483	 Fitness_0: 0.716207853792052	 Fitness_1: 0.3280430113884264	 Fitness: 0.716207853792052	 Best: 0.15132936247312512	 Flag: 0_0
0.29771964197307127 0.7261969058861609 0.7691538410649157 0.8497334604918962 1.7086017712127202 0.35849039009439665 1.3844297501268843 0.34224443121045445 1.4724654631134637 1.12852 1.8275311071906477
Evaluating Individual 484	 Fitness_0: 0.40037306422983715	 Fitness_1: 0.40879961844210927	 Fitness: 0.40037306422983715	 Best: 0.15132936247312512	 Flag: 0_0
0.8578 1.765 1.800417461462365 1.648971391443201 0.2472698447754571 1.6092515746903313 1.1985039999999993 1.3818280080925807 1.190210215502482 1.1569849250812139 1.639
Evaluating Individual 485	 Fitness_0: 0.36899666810787485	 Fitness_1: 0.3475418568639938	 Fitness: 0.36899666810787485	 Best: 0.15132936247312512	 Flag: 0_0
0.3867356875681455 1.5170407013224252 1.4823990896548997 1.0901604266001805 0.46970013819141826 1.2065791830002335 1.43469486129463 0.479368 0.6466618109255251 1.091224 0.18155308419257277
Evaluating Individual 486	 Fitness_0: 0.8438094501604361	 Fitness_1: 0.6075406703077967	 Fitness: 0.8438094501604361	 Best: 0.15132936247312512	 Flag: 0_0
1.23364 0.93196 1.41076 0.7992032693442328 1.8008646533846269 1.8511338096156071 1.8403028192821294 0.8892084897640172 1.1342263071456995 0.7101999999999999 1.8077383038766885
Evaluating Individual 487	 Fitness_0: 0.4739213714653408	 Fitness_1: 0.33903117441443525	 Fitness: 0.4739213714653408	 Best: 0.15132936247312512	 Flag: 0_0
1.4089914420411427 0.9729999999999999 1.621 0.6669999999999999 1.1323566865165005 1.6491686874145421 0.7472087247354902 0.9412140515042915 1.6207825297870657 0.6165999999999999 0.20286264868933918
Evaluating Individual 488	 Fitness_0: 0.6619921771602577	 Fitness_1: 0.6905596779817816	 Fitness: 0.6619921771602577	 Best: 0.15132936247312512	 Flag: 0_0
1.585 0.379 1.2908881615890309 0.8646589498229724 1.2172701414163376 1.1294194952042904 1.594157416573947 0.8012438283175759 1.8576148556707526 0.188488 1.3695760000000001
Evaluating Individual 489	 Fitness_0: 0.7099998089494707	 Fitness_1: 0.8785646880228503	 Fitness: 0.7099998089494707	 Best: 0.15132936247312512	 Flag: 0_0
0.7881188025705229 0.43948 0.9234640000000001 0.8829999999999999 1.891 1.183816793404833 0.9737200000000001 0.34539322698947866 0.44236 1.081091371898196 1.454968
Evaluating Individual 490	 Fitness_0: 0.28145930480047743	 Fitness_1: 0.14309146355002586	 Fitness: 0.28145930480047743	 Best: 0.15132936247312512	 Flag: 0_0
1.405 1.153 1.873 1.819 1.063 0.577 1.117 0.9909999999999999 0.9549999999999998 1.189 1.0637199999999996
Evaluating Individual 491	 Fitness_0: 0.5026160838933739	 Fitness_1: 0.3763145775092988	 Fitness: 0.5026160838933739	 Best: 0.15132936247312512	 Flag: 0_0
0.6731560570840776 1.43092 1.8242303170491923 1.621 0.505 0.12681013327802484 1.1621457020035977 1.1112019484957083 1.2609999999999997 1.413260315232109 0.8543929665072362
Evaluating Individual 492	 Fitness_0: 0.6880923538402658	 Fitness_1: 0.15975725932249904	 Fitness: 0.6880923538402658	 Best: 0.15132936247312512	 Flag: 0_0
0.7935088409407238 0.26453684861413396 1.7974 0.7569999999999999 1.4949999999999999 1.6942272740489597 1.060377624395279 0.44437599999999977 0.8194179204654297 1.7521840000000002 0.5366628098768386
Evaluating Individual 493	 Fitness_0: 1000.0	 Fitness_1: 1000.0	 Fitness: 1000.0	 Best: 0.15132936247312512	 Flag: 3_3
0.7008400000000001 1.2131920000000003 0.5662 1.4112041284756012 1.2220509148580616 1.5471005095383024 0.2658159999999997 1.4742112762124502 0.3324880000000003 0.10309599999999985 0.7027154128926337
Evaluating Individual 494	 Fitness_0: 0.687072249648415	 Fitness_1: 0.6199139567438279	 Fitness: 0.687072249648415	 Best: 0.15132936247312512	 Flag: 0_0
1.71953642392206 0.4545999999999999 0.709363385007388 1.549 0.46549743630302687 1.3266471510710822 0.6172590943006548 0.26051844120343315 1.7942374412712163 1.850258771983986 1.0995493237897174
Evaluating Individual 495	 Fitness_0: 0.2560768184013433	 Fitness_1: 0.2385342067767321	 Fitness: 0.2560768184013433	 Best: 0.15132936247312512	 Flag: 0_0
0.6308560000000002 1.6201776199801918 1.6759049096546192 1.8501040000000004 1.5587944110789809 1.4707393813605019 1.3571530927269888 1.6207408 1.3083494745824313 1.3025296 1.6061603532993525
Evaluating Individual 496	 Fitness_0: 0.6329936518683431	 Fitness_1: 0.590465186596282	 Fitness: 0.6329936518683431	 Best: 0.15132936247312512	 Flag: 0_0
0.7017903905398177 1.1385891233469683 0.3380511379313751 1.2464777271877296 0.4269709887314713 0.6676299180464749 0.46740165903484054 1.4337999999999997 1.7037999999999998 1.2646 1.2320854209628638
Evaluating Individual 497	 Fitness_0: 0.8514355057725439	 Fitness_1: 0.7000827551299968	 Fitness: 0.8514355057725439	 Best: 0.15132936247312512	 Flag: 0_0
1.394708840940724 0.17438364252347918 1.288542380540135 0.5338663241419749 1.8979961106524355 0.8608749674878668 0.6489999999999999 1.6749999999999998 0.6489999999999999 1.2230973685934985 0.6670529879796897
Evaluating Individual 498	 Fitness_0: 0.30403291167759133	 Fitness_1: 0.3680742635931388	 Fitness: 0.30403291167759133	 Best: 0.15132936247312512	 Flag: 0_0
1.6069420127069993 0.45874720000000013 1.5140676700187299 1.1457767693093701 1.035565272519003 1.0277158657205194 0.5197780737935513 0.5045680000000001 1.3876225168336451 1.3152136420825682 1.2777039999999997
Evaluating Individual 499	 Fitness_0: 0.6878067315835651	 Fitness_1: 0.5723103192366106	 Fitness: 0.6878067315835651	 Best: 0.15132936247312512	 Flag: 0_0
1.7109999999999999 1.333 1.639 1.063 0.7389999999999999 0.7929999999999999 0.9549999999999998 0.9426159999999999 1.873 1.891 0.217
Evaluating Individual 500	 Fitness_0: 0.4977141060205131	 Fitness_1: 0.5378733158188181	 Fitness: 0.4977141060205131	 Best: 0.15132936247312512	 Flag: 0_0
0.7957325973034828 0.595432 0.4535709007092511 0.6432111999999999 0.2639581012033324 0.8273805047957095 0.6445216590348409 0.644365429495595 1.7007238788040595 0.5745519999999997 1.8105749989588231
Evaluating Individual 501	 Fitness_0: 0.9587139434600478	 Fitness_1: 0.7130200422065222	 Fitness: 0.9587139434600478	 Best: 0.15132936247312512	 Flag: 0_0
1.4448820258865913 0.6291119750247599 1.847894173130608 0.8345411844787246 1.8444980064943068 0.6209181821015588 0.16241582975636823 0.3161443775494362 0.47087200000000007 0.8672695818462757 1.5451656807354746
Evaluating Individual 502	 Fitness_0: 0.8624770617097753	 Fitness_1: 0.6633281692460807	 Fitness: 0.8624770617097753	 Best: 0.15132936247312512	 Flag: 0_0
0.43299999999999994 1.639 0.7284782622006294 1.045 1.513 0.3575703904427704 1.84132 1.369 0.45099999999999996 0.9729999999999999 0.181
Evaluating Individual 503	 Fitness_0: 0.5162308295749602	 Fitness_1: 0.9247797919842526	 Fitness: 0.5162308295749602	 Best: 0.15132936247312512	 Flag: 0_0
1.6518303793958342 0.259999514910469 0.30051999999999995 0.505 1.819 0.6404535174935888 0.9529217766182876 1.144718729905933 0.3241566664819711 0.9774398141394076 1.0846189771804715
Evaluating Individual 504	 Fitness_0: 0.4591163820031229	 Fitness_1: 0.3589278852090459	 Fitness: 0.4591163820031229	 Best: 0.15132936247312512	 Flag: 0_0
1.075885172289832 0.33757464697080364 0.49492726928703645 0.7681675751825898 1.1181544110789807 0.4317039999999999 1.8606577163653513 0.225836281229429 1.4597868580621904 1.039386182245877 0.9265763890332118
Evaluating Individual 505	 Fitness_0: 0.4920739269732701	 Fitness_1: 0.35562044366572526	 Fitness: 0.4920739269732701	 Best: 0.15132936247312512	 Flag: 0_0
0.778743546957178 1.6209999999999998 1.5706 0.59284 0.7504420509575782 1.0326173823254177 0.17667999999999995 0.6994 1.0802217844975177 0.3995483800439872 1.1325839536928468
Evaluating Individual 506	 Fitness_0: 0.9832445341323135	 Fitness_1: 0.7563805569192255	 Fitness: 0.9832445341323135	 Best: 0.15132936247312512	 Flag: 0_0
1.7742412464275936 0.95068 1.103272024324831 1.096675996250991 0.7553127082590424 1.1638177919345103 0.1280976009425705 0.9871304719367955 1.8737228376838542 0.14370896230537145 1.870602663611934
Evaluating Individual 507	 Fitness_0: 0.2542918012462506	 Fitness_1: 0.2865755353075065	 Fitness: 0.2542918012462506	 Best: 0.15132936247312512	 Flag: 0_0
0.44862004263587263 1.0890856072085864 0.9833529307198154 1.284088487495077 1.3342017712127203 0.348359898113489 1.8913097501268843 0.2904044312104546 1.3025454631134639 0.63028 0.35091999999999995
Evaluating Individual 508	 Fitness_0: 0.522135323955279	 Fitness_1: 0.34427535041315505	 Fitness: 0.522135323955279	 Best: 0.15132936247312512	 Flag: 0_0
0.7389999999999999 1.351 1.171 1.585 0.7929999999999999 0.33385437890265474 0.8232955387053699 0.887800288450072 1.1458 1.3006 0.271
Evaluating Individual 509	 Fitness_0: 0.41380522931434277	 Fitness_1: 0.41976394827291635	 Fitness: 0.41380522931434277	 Best: 0.15132936247312512	 Flag: 0_0
1.867522569756426 1.430047797051304 1.7938869931768218 0.33376750936758165 0.26507801673078357 0.3623168932809207 1.3924849163653514 0.52876 1.2103772636569063 1.29988 1.5792903569296703
Evaluating Individual 510	 Fitness_0: 0.21540374576635074	 Fitness_1: 0.3895534852923224	 Fitness: 0.21540374576635074	 Best: 0.15132936247312512	 Flag: 0_0
0.7569999999999999 1.7289999999999999 0.6463064543665565 0.44563679639822645 1.387 0.829 0.30699999999999994 0.397 1.585 1.099 1.261
Evaluating Individual 511	 Fitness_0: 0.6523054433428151	 Fitness_1: 0.31478962488341844	 Fitness: 0.6523054433428151	 Best: 0.15132936247312512	 Flag: 0_0
0.5589999999999999 0.288818840086857 0.865 1.8946 0.9909999999999999 0.30699999999999994 0.721 0.379 1.045 1.315 1.279
Evaluating Individual 512	 Fitness_0: 0.2569517018219923	 Fitness_1: 0.2608907034125225	 Fitness: 0.2569517018219923	 Best: 0.15132936247312512	 Flag: 0_0
0.7549500233330334 1.0087968455733967 1.599269090719065 1.872250564341977 0.42400551914188567 0.7392275677732512 1.7323686802738079 0.7254112762124502 0.814406065209936 0.3479350093879475 1.3252362785244107
Evaluating Individual 513	 Fitness_0: 0.3688545153392788	 Fitness_1: 0.3693599628414849	 Fitness: 0.3688545153392788	 Best: 0.15132936247312512	 Flag: 0_0
1.6675787427033706 0.7477840000000001 0.613 1.3977709616367129 0.5296602793705603 0.3131257321847234 0.4294000000000001 0.8189200000000001 1.40572 0.5920752229377926 0.86068
Evaluating Individual 514	 Fitness_0: 0.356302514011537	 Fitness_1: 0.378735340013047	 Fitness: 0.356302514011537	 Best: 0.15132936247312512	 Flag: 0_0
1.0227126393233594 1.7745449568488163 0.9160720243248311 0.9954170948225312 0.679744851424568 0.6386772823962076 0.7557779695059009 1.3862800000000002 1.5973303226462556 0.5558954825853953 0.8676644112644254
Evaluating Individual 515	 Fitness_0: 0.1962051561108047	 Fitness_1: 0.20164689406175845	 Fitness: 0.1962051561108047	 Best: 0.15132936247312512	 Flag: 0_0
0.6913577775552638 1.8672399999999998 0.6911023150192834 0.8313039999999998 1.5159253492132003 0.4723120000000001 1.6319439999999998 1.4913095906578409 1.2087883937751747 1.015415350828182 1.337744559965655
Evaluating Individual 516	 Fitness_0: 0.3576962318455609	 Fitness_1: 0.4393120900966528	 Fitness: 0.3576962318455609	 Best: 0.15132936247312512	 Flag: 0_0
1.2836079999999996 1.240856848614134 1.381270337705827 0.7829204534306096 0.37820849916680005 0.808512250059571 1.5257982666571002 1.813924171682424 0.531493813594124 1.0425519999999997 0.5726953111462061
Evaluating Individual 517	 Fitness_0: 0.41372261602235516	 Fitness_1: 0.32850466862956423	 Fitness: 0.41372261602235516	 Best: 0.15132936247312512	 Flag: 0_0
0.6562 1.5938460959841536 1.144072 1.4092730736160444 1.6274145078249977 0.85924 1.4554 0.8038 1.376600987439713 1.3725999999999998 0.4977999999999999
Evaluating Individual 518	 Fitness_0: 0.8190431365354076	 Fitness_1: 0.3178833460826182	 Fitness: 0.8190431365354076	 Best: 0.15132936247312512	 Flag: 0_0
0.5228895518286323 0.757 1.009 1.589173626785575 0.39339999999999986 1.1350000000000002 1.7550240720286738 1.86458478539697 0.5662027330073455 1.7074000000000003 1.3770139159188561
Evaluating Individual 519	 Fitness_0: 1.4947655048421313	 Fitness_1: 0.857737856106638	 Fitness: 1.4947655048421313	 Best: 0.15132936247312512	 Flag: 0_0
0.24410159558694497 0.8772399999999997 1.207 0.9909999999999999 1.6908399999999997 1.1574094132507653 0.5107599999999997 1.4557425896841636 0.8549199999999999 0.505 0.109
Evaluating Individual 520	 Fitness_0: 0.7523822173980468	 Fitness_1: 0.41849682436278607	 Fitness: 0.7523822173980468	 Best: 0.15132936247312512	 Flag: 0_0
1.0376556582301095 0.4284336199801922 0.8125578011832952 1.6567120000000004 1.3454787878722119 1.7886160000000002 0.8217530511191229 1.8437679999999999 1.5115024 1.6089315441158036 0.1879554554116203
Evaluating Individual 521	 Fitness_0: 0.2277811158581294	 Fitness_1: 0.162267175782526	 Fitness: 0.2277811158581294	 Best: 0.15132936247312512	 Flag: 0_0
1.3078 0.8902 0.8290000000000001 0.6707032492472083 0.14139999999999997 0.7462 1.1205999999999998 1.279 0.9226000000000001 0.22060000000000002 1.023340385719683
Evaluating Individual 522	 Fitness_0: 0.5526602449775294	 Fitness_1: 0.42710634390385493	 Fitness: 0.5526602449775294	 Best: 0.15132936247312512	 Flag: 0_0
0.5458600570840778 0.968968 0.6964223170491923 1.082182346362211 0.8097490130894078 0.1840136284823152 1.8379520429687566 0.4178777768132843 1.4695141864058758 1.6165883152321092 0.7685689665072362
Evaluating Individual 523	 Fitness_0: 0.5046987571061469	 Fitness_1: 0.6143072071726877	 Fitness: 0.5046987571061469	 Best: 0.15132936247312512	 Flag: 0_0
0.5697999999999996 0.4097539040158461 1.045982366466384 0.4287269263839556 1.1140380918692219 0.4099600000000001 0.8384587573339332 0.21541014836548353 0.6698799999999998 0.3862000000000002 1.2896210454595785
Evaluating Individual 524	 Fitness_0: 0.3912750181320623	 Fitness_1: 0.2650012147741154	 Fitness: 0.3912750181320623	 Best: 0.15132936247312512	 Flag: 0_0
1.0257615999999998 1.1716174443854879 0.3098346644063358 0.8798194295233226 1.6751152 0.4819623476297593 1.628488 0.3913839999999999 1.0142694292264673 0.7363174632113062 1.7856933421437349
Evaluating Individual 525	 Fitness_0: 0.21747860735784105	 Fitness_1: 0.3523510923588401	 Fitness: 0.21747860735784105	 Best: 0.15132936247312512	 Flag: 0_0
1.081 1.045 1.4288872433414648 1.5209387994595494 0.8109999999999999 0.23500000000000001 0.7929999999999999 1.117 0.6309999999999999 0.7749999999999999 0.34299999999999997
Evaluating Individual 526	 Fitness_0: 0.22989485410205485	 Fitness_1: 0.5907530881852672	 Fitness: 0.22989485410205485	 Best: 0.15132936247312512	 Flag: 0_0
0.7013481624281543 1.3778256199801922 0.24876351055215398 0.34364402091623203 0.6015799567561215 0.2567692486376727 0.9516879999999999 0.853192 0.4231832215460511 1.6630394882819672 0.7221519999999999
Evaluating Individual 527	 Fitness_0: 0.6963415369416267	 Fitness_1: 0.20947996968219915	 Fitness: 0.6963415369416267	 Best: 0.15132936247312512	 Flag: 0_0
0.11619999999999964 1.4102600322133385 1.8139600000000002 1.1738253204458007 1.1919468492337093 0.9437548609862705 0.24508000000000008 0.22680760539610367 1.164447565318575 1.065610335826203 0.6217984163310462
Evaluating Individual 528	 Fitness_0: 0.47387732859826437	 Fitness_1: 0.33184036276614964	 Fitness: 0.47387732859826437	 Best: 0.15132936247312512	 Flag: 0_0
0.9405999999999998 1.2003050431322742 0.9247658020197599 1.8899984230821243 0.7749999999999999 1.7593034897553717 1.08623953870537 0.5542833926293045 1.1407599999999998 0.50143469992731 1.5148881410913013
Evaluating Individual 529	 Fitness_0: 1.2745027409287628	 Fitness_1: 1000.0	 Fitness: 1000.0	 Best: 0.15132936247312512	 Flag: 0_0
0.8058288612195625 0.6457416166006511 0.3804727511061291 0.23859225411213614 1.063062284520567 1.5248212236796648 0.8137533912123852 0.9182892032363594 0.1218740700399665 0.8332953367886939 0.9931308214214286
Evaluating Individual 530	 Fitness_0: 0.6218724654621434	 Fitness_1: 0.4186684819024729	 Fitness: 0.6218724654621434	 Best: 0.15132936247312512	 Flag: 0_0
1.349095420098548 1.487368182423099 0.6090254138372285 1.4634779368308608 0.30612245852289804 1.4666751750731413 1.3611825217393416 1.1917664412034332 0.8570785512595798 0.20370462958261903 1.460699770801275
Evaluating Individual 531	 Fitness_0: 0.3525455166023847	 Fitness_1: 0.5885274570718159	 Fitness: 0.3525455166023847	 Best: 0.15132936247312512	 Flag: 0_0
0.14431285889258094 0.4972101388996282 1.153432 0.28431956262597313 1.0773637206294395 0.35963587519066786 1.5957945161087017 0.8494841625890877 0.5194522109255251 0.7168816 1.067445361975966
Evaluating Individual 532	 Fitness_0: 0.3724845263931368	 Fitness_1: 0.21132867304077893	 Fitness: 0.3724845263931368	 Best: 0.15132936247312512	 Flag: 0_0
0.397 0.5409999999999999 0.9729999999999999 1.4418170948225313 0.9729999999999999 1.891 1.6929999999999998 1.657 1.171 1.009 0.43299999999999994
Evaluating Individual 533	 Fitness_0: 0.5333737487929441	 Fitness_1: 0.7261548966769346	 Fitness: 0.5333737487929441	 Best: 0.15132936247312512	 Flag: 0_0
0.8108675010889086 1.4995043142331308 0.4408781085479304 0.9174252938597691 0.23863811033871069 1.0066142423502291 1.7417121998984926 0.3469129782996709 0.36304362950922864 0.8054244667755537 1.137621420962864
Evaluating Individual 534	 Fitness_0: 0.901959230349555	 Fitness_1: 0.32278742028542606	 Fitness: 0.901959230349555	 Best: 0.15132936247312512	 Flag: 0_0
0.11515552790865895 0.877976848614134 0.41301433770582685 0.5275121029497873 0.6598000000000002 1.2827690999659256 0.28179999999999983 1.2214 0.6058000000000001 1.32652 1.295696034578318
Evaluating Individual 535	 Fitness_0: 0.2921809409302073	 Fitness_1: 0.35299545683239975	 Fitness: 0.2921809409302073	 Best: 0.15132936247312512	 Flag: 0_0
1.3467959914599679 1.7474536072085864 0.606760024324831 1.2905694453033536 0.2319167435174527 1.1411366874145423 0.5805999999999998 1.585 1.263545599418213 0.4459599999999996 1.224417657305302
Evaluating Individual 536	 Fitness_0: 0.275603921831604	 Fitness_1: 0.62355531788482	 Fitness: 0.275603921831604	 Best: 0.15132936247312512	 Flag: 0_0
1.140621099132864 0.5498950059067403 0.4168709218474502 0.9184888788572321 0.6435830427340204 0.9960342911472969 1.8981999999999999 1.1818 0.45459999999999995 1.2836016726148967 0.157843150935267
Evaluating Individual 537	 Fitness_0: 0.15797234523342096	 Fitness_1: 0.2005731727390085	 Fitness: 0.15797234523342096	 Best: 0.15132936247312512	 Flag: 0_0
1.480312 0.4049719860527716 1.4559001462041614 0.7462832216408867 1.7814159999999999 0.692533883398849 0.847674757333933 0.47519199999999995 1.0549944833366791 1.4610160000000003 1.4327568276626546
Evaluating Individual 538	 Fitness_0: 0.38792652952584744	 Fitness_1: 0.2836895279051096	 Fitness: 0.38792652952584744	 Best: 0.15132936247312512	 Flag: 0_0
1.4389161624281546 1.7196399999999998 0.35351141565959976 1.123578050301507 0.8066346507867995 1.0305928796878034 1.07668 1.2923172474225373 1.2932992949885393 0.3873496265482575 1.5189039999999998
Evaluating Individual 539	 Fitness_0: 0.1673421836412117	 Fitness_1: 0.21720947719309286	 Fitness: 0.1673421836412117	 Best: 0.15132936247312512	 Flag: 0_0
1.2622373212778575 0.9189999999999999 0.8109999999999999 1.715608 0.9369999999999999 0.9928357895110429 0.5122 0.9377199999999999 1.23652 0.7161462028817147 0.9189999999999999
Evaluating Individual 540	 Fitness_0: 0.32710040543526137	 Fitness_1: 0.22938134599143428	 Fitness: 0.32710040543526137	 Best: 0.15132936247312512	 Flag: 0_0
0.2924118550246366 0.8441707943797215 1.1660149970399287 0.2706551870331758 1.338485541477102 0.7569921066224197 1.142151188925121 0.712412719215202 0.7627631854281332 1.804215370417381 1.4272372133371036
Evaluating Individual 541	 Fitness_0: 1.470949883191678	 Fitness_1: 0.858728169247328	 Fitness: 1.470949883191678	 Best: 0.15132936247312512	 Flag: 0_0
1.5757882533706464 1.0051921742353715 1.5326296332939657 1.6856946793918866 0.4723930389896911 1.344019905997412 0.8482251701151737 0.13902698932974997 0.41729493729320866 0.38880529548490894 0.22217952341437236
Evaluating Individual 542	 Fitness_0: 0.33918830290447327	 Fitness_1: 0.23138142489000735	 Fitness: 0.33918830290447327	 Best: 0.15132936247312512	 Flag: 0_0
1.3604419444889357 1.1023850431322746 0.7089966694920802 0.8400827894486342 0.49070207374535046 0.9115978452979357 1.7719984 1.59796 0.9777520000000002 0.3093039999999999 1.3957943585929127
Evaluating Individual 543	 Fitness_0: 0.32631271982736604	 Fitness_1: 0.25995523671401377	 Fitness: 0.32631271982736604	 Best: 0.15132936247312512	 Flag: 0_0
1.5518800000000001 0.6523654114108994 0.9456399999999998 1.5185503478431959 1.0370799999999998 0.8204494132507651 0.949592994132853 0.6731356870563034 0.8462799999999999 0.7274799999999998 1.0529199999999996
Evaluating Individual 544	 Fitness_0: 0.5204585371383132	 Fitness_1: 0.5543868580476456	 Fitness: 0.5204585371383132	 Best: 0.15132936247312512	 Flag: 0_0
1.678593212195533 1.2177999999999995 1.1650668144851026 0.6102766178643857 0.24075999999999997 1.1939093499316338 1.6140973177222182 1.1746 1.4644238710080997 1.7980084776310963 1.7528307136382644
Evaluating Individual 545	 Fitness_0: 0.4540896275838736	 Fitness_1: 0.31643493359275604	 Fitness: 0.4540896275838736	 Best: 0.15132936247312512	 Flag: 0_0
0.42906207343436287 1.7192079999999996 0.5503599999999997 1.8115268929111958 1.8846083437586771 1.7509190515690505 0.8652015999999999 1.5972399999999998 1.658911946474261 1.0282651709858672 1.2018916148402514
Evaluating Individual 546	 Fitness_0: 0.9490654674537473	 Fitness_1: 0.7464119309536491	 Fitness: 0.9490654674537473	 Best: 0.15132936247312512	 Flag: 0_0
1.0971064653622897 0.9859267040158461 0.44192800000000004 1.6210863281053736 1.161135583509574 0.7542594142522212 1.7534799999999997 0.6914300739656242 0.5073039999999998 0.5037398216497659 1.340056
Evaluating Individual 547	 Fitness_0: 0.7847499890943321	 Fitness_1: 0.3514163862105419	 Fitness: 0.7847499890943321	 Best: 0.15132936247312512	 Flag: 0_0
0.28014816242815427 0.39771999999999974 0.7385818798043093 1.5648399999999998 0.37321127471337007 1.606794482506411 1.6545670839520032 0.2636559999999999 0.9885542840918069 1.2317481153969936 0.2081478069047564
Evaluating Individual 548	 Fitness_0: 0.836109050535858	 Fitness_1: 0.602508687476285	 Fitness: 0.836109050535858	 Best: 0.15132936247312512	 Flag: 0_0
0.8007114750861744 0.6631119999999999 0.3886480000000001 1.181656 0.9352909887314715 1.4069805047957096 0.9530030241414644 1.7311241716824242 1.2288858135941239 0.3016719999999998 0.871624
Evaluating Individual 549	 Fitness_0: 0.47668894249772376	 Fitness_1: 0.3818025973412563	 Fitness: 0.47668894249772376	 Best: 0.15132936247312512	 Flag: 0_0
1.5777999999999999 0.6586114245880871 1.3086434931731072 0.6917679999999997 0.5387966543899706 1.0081367934048329 0.2555270058671467 0.6912554509372636 1.6677999999999997 0.20619999999999997 0.895357175666799
Evaluating Individual 550	 Fitness_0: 0.5149233524861649	 Fitness_1: 0.3961583109843633	 Fitness: 0.5149233524861649	 Best: 0.15132936247312512	 Flag: 0_0
1.5169885433602128 1.3704400000000003 0.9851365664047286 1.0139132532555561 1.0269878007939452 1.8105983896195195 0.846197570561586 0.7165094231867155 1.459529556976239 0.49969975994184784 1.449027927529672
Evaluating Individual 551	 Fitness_0: 0.5423256831917674	 Fitness_1: 0.3517152046460839	 Fitness: 0.5423256831917674	 Best: 0.15132936247312512	 Flag: 0_0
1.0219599999999998 0.29667120493026244 1.5273999999999999 1.2862 0.5705843858317851 0.6112994904616975 1.60372 0.6454 1.2545199999999999 0.8121018140780523 1.4647599999999998
Evaluating Individual 552	 Fitness_0: 0.29749351905657095	 Fitness_1: 0.1377803530289936	 Fitness: 0.29749351905657095	 Best: 0.15132936247312512	 Flag: 0_0
0.271 1.621 0.577 1.130403269344233 1.2407046533846267 0.6983632 0.9909999999999999 1.027 1.027 0.847 0.8829999999999999
Evaluating Individual 553	 Fitness_0: 1000.0	 Fitness_1: 1000.0	 Fitness: 1000.0	 Best: 0.15132936247312512	 Flag: 3_3
1.6415919999999997 1.5422542376410433 1.8388103539499294 1.2488265773127094 1.2093327999999999 0.46062710671907925 1.8471198477169422 0.6215535999999999 0.22859558666934332 0.17619355244466609 0.42792006144643546
Evaluating Individual 554	 Fitness_0: 0.17641010261542678	 Fitness_1: 0.17009487045639543	 Fitness: 0.17641010261542678	 Best: 0.15132936247312512	 Flag: 0_0
1.6894000000000005 0.4570480000000001 0.7239241534162195 1.3658975597587946 0.5972085434562209 0.9432502195731409 1.2293739262064483 0.8542807853969698 0.8426827330073453 0.6979253000726899 0.9970318589086986
Evaluating Individual 555	 Fitness_0: 0.4263612889544368	 Fitness_1: 0.34472021726345253	 Fitness: 0.4263612889544368	 Best: 0.15132936247312512	 Flag: 0_0
1.299823824797878 1.6522892357363752 0.6523334040060192 0.8866290383632873 0.23162644681410557 1.4865875677732514 1.1962 1.6711928052998921 1.395055693140315 0.12632477706220718 1.72036
Evaluating Individual 556	 Fitness_0: 0.769702777619824	 Fitness_1: 0.4277866574462723	 Fitness: 0.769702777619824	 Best: 0.15132936247312512	 Flag: 0_0
0.40952799999999995 0.3906061393588038 1.6504212054615142 1.606744 0.8446203089094322 0.782558021580527 0.7659223953062824 1.8344187621687948 1.444168 1.4057047812219352 1.3130803204705106
Evaluating Individual 557	 Fitness_0: 0.31214291791698856	 Fitness_1: 0.38082442087931057	 Fitness: 0.31214291791698856	 Best: 0.15132936247312512	 Flag: 0_0
0.5624389843616139 0.5841903865702367 0.7017040000000001 0.8597160941123279 0.29131953123888177 0.5483754942769216 0.5659112752645092 0.5169191360666198 0.51508 0.8986959999999998 0.9329557045921604
Evaluating Individual 558	 Fitness_0: 0.8729645775751693	 Fitness_1: 0.8861903436191415	 Fitness: 0.8729645775751693	 Best: 0.15132936247312512	 Flag: 0_0
1.0131088409407236 0.16651138538568677 1.3180572925319038 1.0124313743190025 1.753746521092693 1.3232581740830338 1.831353624395279 1.236808 0.9936242599300784 1.8997840000000004 1.072762123454034
Evaluating Individual 559	 Fitness_0: 0.41237169305957677	 Fitness_1: 0.3378706072380302	 Fitness: 0.41237169305957677	 Best: 0.15132936247312512	 Flag: 0_0
0.7643162481538903 1.1080719999999995 0.8146000000000001 1.5084955719343798 0.9463600000000001 1.6421405095383024 0.5385079186358132 0.47908587859054097 1.8154 0.4942 0.26739999999999986
Evaluating Individual 560	 Fitness_0: 0.7337972044625745	 Fitness_1: 0.222079301020924	 Fitness: 0.7337972044625745	 Best: 0.15132936247312512	 Flag: 0_0
0.631 0.4653999999999997 1.8973668965215373 1.3762 0.9478 0.3465999999999999 0.3312757157016417 0.8585199999999998 1.11610680158902 0.7330043152321091 1.0189947586309454
Evaluating Individual 561	 Fitness_0: 0.353037324289983	 Fitness_1: 0.21313871972867562	 Fitness: 0.353037324289983	 Best: 0.15132936247312512	 Flag: 0_0
1.1738800000000003 0.47835999999999995 0.20043999999999984 0.8066800000000001 1.49212 1.272024369005363 1.5167979262064486 0.71834478539697 0.9636427330073453 1.06516 1.04572
Evaluating Individual 562	 Fitness_0: 0.589452018085899	 Fitness_1: 0.39626681897012883	 Fitness: 0.589452018085899	 Best: 0.15132936247312512	 Flag: 0_0
0.9117999999999998 1.4317255654941805 1.7753268327774288 1.1263599999999996 1.6826420064943068 0.31348 1.5130586861010962 0.20403999999999994 0.758872 0.7664695818462758 1.6978056807354744
Evaluating Individual 563	 Fitness_0: 0.3241771305104198	 Fitness_1: 0.31493700841782213	 Fitness: 0.3241771305104198	 Best: 0.15132936247312512	 Flag: 0_0
1.0041035469571775 1.8243235040158459 0.4769199999999998 0.24339125868430095 0.706524806011342 0.5032830358342462 0.2587600000000002 1.81828 1.4294217844975177 0.46835175495312487 0.543943552770465
Evaluating Individual 564	 Fitness_0: 0.470902499741427	 Fitness_1: 0.2993947790730531	 Fitness: 0.470902499741427	 Best: 0.15132936247312512	 Flag: 0_0
1.7404609185630786 1.2504880000000003 1.0899224774651421 1.2126461051192932 0.8958527738949906 0.13763244563614918 1.265752 1.3282479999999997 0.7221520000000001 0.9240122079070794 1.8398703490640236
Evaluating Individual 565	 Fitness_0: 0.2973981826656419	 Fitness_1: 0.3157194888813357	 Fitness: 0.2973981826656419	 Best: 0.15132936247312512	 Flag: 0_0
0.703 1.5969932357363754 1.855 1.207 0.109 1.441 1.153 1.4339439999999999 1.1294694292264675 0.271 1.801
Evaluating Individual 566	 Fitness_0: 0.22369705379433097	 Fitness_1: 0.19913911001036882	 Fitness: 0.22369705379433097	 Best: 0.15132936247312512	 Flag: 0_0
1.0701387607668993 0.7196623800198076 1.1454620326266718 1.3691196173247113 1.645382532041823 0.4108617010512759 0.29317331803558627 0.177832 1.0225677796234032 1.7537156784973198 0.9005245445883798
Evaluating Individual 567	 Fitness_0: 0.24573754255422814	 Fitness_1: 0.1528150360299115	 Fitness: 0.24573754255422814	 Best: 0.15132936247312512	 Flag: 0_0
0.6796455007626838 1.712974946686724 0.5264885628846058 1.4014000000000002 1.2033338556507087 0.8075168968669861 1.7542 1.7901999999999998 1.1416639464742613 0.8145691709858671 1.0975599999999999
Evaluating Individual 568	 Fitness_0: 0.3443650354419377	 Fitness_1: 0.3196958998868094	 Fitness: 0.3443650354419377	 Best: 0.15132936247312512	 Flag: 0_0
0.5916160858922785 1.693576 0.8120752028183854 0.32269600000000015 1.1199559754182378 1.2110319999999999 0.6060659263105549 0.8282191604186353 0.714521736687713 1.21564 1.0111807560726278
Evaluating Individual 569	 Fitness_0: 0.44911411858024425	 Fitness_1: 0.3356791676778331	 Fitness: 0.44911411858024425	 Best: 0.15132936247312512	 Flag: 0_0
1.358050590184865 0.649 1.153 0.5229999999999999 1.6318 0.8757999999999998 0.6178683216168375 0.487 1.7067199464742613 0.5697691709858672 0.43221322603602685
Evaluating Individual 570	 Fitness_0: 0.762109258495952	 Fitness_1: 0.47862895708324094	 Fitness: 0.762109258495952	 Best: 0.15132936247312512	 Flag: 0_0
0.5434389902654744 0.2912931233469682 0.8051072623010833 0.3370886888244423 1.4660559999999998 1.009 0.5409999999999999 1.0680399999999999 1.7556399999999996 1.3199952229377927 1.1744854209628637
Evaluating Individual 571	 Fitness_0: 0.5352784721265713	 Fitness_1: 0.47765992336952084	 Fitness: 0.5352784721265713	 Best: 0.15132936247312512	 Flag: 0_0
1.4589999999999999 1.1645930431322742 1.04595666949208 1.2502096823598299 0.45085599999999987 1.855 0.8829999999999999 1.405 1.4949999999999999 1.7818451631741694 0.7492901189514714
Evaluating Individual 572	 Fitness_0: 0.9115848706578175	 Fitness_1: 0.6145143774550295	 Fitness: 0.9115848706578175	 Best: 0.15132936247312512	 Flag: 0_0
1.581725636380354 1.8990417623589566 0.7229038830366706 1.795638745597522 1.2732385356046345 1.5067270432125546 1.5020251387053702 0.14865873257449955 1.5870387843753337 0.398296 0.8691651354191274
Evaluating Individual 573	 Fitness_0: 0.5722897043775438	 Fitness_1: 0.49381310492472513	 Fitness: 0.5722897043775438	 Best: 0.15132936247312512	 Flag: 0_0
1.3346911851777812 0.40666147889130744 0.4629557238040155 0.20450201254705724 0.4761588880441603 0.8348585865951601 0.9086319999999999 1.3982390009312458 1.490726516833645 1.325041463732334 1.7880399999999999
Evaluating Individual 574	 Fitness_0: 0.2029287829753343	 Fitness_1: 0.42856783787935837	 Fitness: 0.2029287829753343	 Best: 0.15132936247312512	 Flag: 0_0
1.0887480016572146 1.7585199999999996 0.684290824558526 0.527002620737814 1.8247181341319378 0.773328143906862 0.10127179998317687 1.2468695280632047 1.765 1.135 1.5417999999999998
Evaluating Individual 575	 Fitness_0: 0.41131902659567243	 Fitness_1: 0.40482206686965166	 Fitness: 0.41131902659567243	 Best: 0.15132936247312512	 Flag: 0_0
1.333 1.0557999999999998 1.238418761670046 1.7882491133197091 0.7149077638236366 1.6323649813605021 1.8097528159317902 1.1700935453205332 1.6684944269691722 0.9476618806625454 1.153
Evaluating Individual 576	 Fitness_0: 0.8734958614305173	 Fitness_1: 0.4543138496778567	 Fitness: 0.8734958614305173	 Best: 0.15132936247312512	 Flag: 0_0
0.28104529371454223 1.5026220288733194 1.5160778594990592 0.5185389277281802 0.4962396455892728 1.590567486275106 0.245292741048444 1.855095328334908 0.8900573893501704 0.32067243600027195 1.0516096106696828
Evaluating Individual 577	 Fitness_0: 0.5399096995207776	 Fitness_1: 0.4971290785031817	 Fitness: 0.5399096995207776	 Best: 0.15132936247312512	 Flag: 0_0
1.2613613548382792 1.1731660120490786 1.4265999999999996 1.1162800000000002 0.31657049120103165 0.7623001543180206 1.4633199999999997 0.9888399999999999 1.627266565694004 1.0868380587241406 0.978096276208474
Evaluating Individual 578	 Fitness_0: 0.3185413044601421	 Fitness_1: 0.29913992401739753	 Fitness: 0.3185413044601421	 Best: 0.15132936247312512	 Flag: 0_0
0.18870884094072404 0.725634331737435 0.42786041280619147 1.7326663241419753 1.2953944609704244 1.606218174083034 1.109853340096921 0.18423316156467107 1.3297247220544497 1.1586683152321093 0.25996153392946597
Evaluating Individual 579	 Fitness_0: 0.41859897357138265	 Fitness_1: 0.5651263155989112	 Fitness: 0.41859897357138265	 Best: 0.15132936247312512	 Flag: 0_0
1.4733999999999998 1.0666 0.8325999999999998 0.199 1.261 0.9909999999999999 1.4791908612946294 1.882641006624865 0.5122000000000002 1.3509999999999998 0.22780000000000003
Evaluating Individual 580	 Fitness_0: 0.4085826677902562	 Fitness_1: 0.37827921435177586	 Fitness: 0.4085826677902562	 Best: 0.15132936247312512	 Flag: 0_0
1.2795068090426773 1.4054078677329658 0.5698523424761898 0.9363993965319624 0.4190339500535586 1.1620433140892827 1.8964447421040806 1.472224681387067 1.2311512196030077 1.7350538825853956 1.6647374206844512
Evaluating Individual 581	 Fitness_0: 0.7496487017348279	 Fitness_1: 0.4717356885763402	 Fitness: 0.7496487017348279	 Best: 0.15132936247312512	 Flag: 0_0
1.0813131536329141 0.19480797502475972 1.6066000000000003 0.8009199999999999 0.8680059736986558 1.499534949931634 1.3575669797883922 0.788956182244383 1.1309528167121476 0.32257033582620304 0.9057150465965442
Evaluating Individual 582	 Fitness_0: 0.8756828977612201	 Fitness_1: 1.584287881219416	 Fitness: 0.8756828977612201	 Best: 0.15132936247312512	 Flag: 0_0
0.46280799999999966 1.1980740499496072 0.8936103667060343 0.4407873065541499 1.8154814323875597 1.078578895613139 1.4077086473715845 0.7764400000000001 0.15205182728205982 1.3711234033116075 1.6706800000000002
Evaluating Individual 583	 Fitness_0: 0.2344090962681948	 Fitness_1: 0.26943487844225866	 Fitness: 0.2344090962681948	 Best: 0.15132936247312512	 Flag: 0_0
1.327265208291848 1.7548138780619134 0.5855832358236472 1.2753999999999999 1.0652876977602495 1.1206 1.5629274077580606 1.3459599999999998 1.5346 0.6043599999999999 1.4986000000000002
Evaluating Individual 584	 Fitness_0: 0.9160698376015847	 Fitness_1: 1.4627441837968722	 Fitness: 0.9160698376015847	 Best: 0.15132936247312512	 Flag: 0_0
0.30555999999999994 0.8544652652339854 1.4035600000000001 0.47975127874171286 1.2706596708469837 1.725331548400813 0.5659246822899046 1.7382890209699602 1.2740321441260736 0.163 1.6683305115055018
Evaluating Individual 585	 Fitness_0: 0.4596192193239467	 Fitness_1: 0.38385581064359364	 Fitness: 0.4596192193239467	 Best: 0.15132936247312512	 Flag: 0_0
1.8586 1.5922 1.1631687993448179 0.7848695934862079 1.0490687722449723 0.6274213740830338 1.8389037974875602 0.42706742294526323 1.7848474069151818 0.46333542137734707 0.5236469362763226
Evaluating Individual 586	 Fitness_0: 0.19814115361115311	 Fitness_1: 0.2326569600454098	 Fitness: 0.19814115361115311	 Best: 0.15132936247312512	 Flag: 0_0
1.4314781204320572 1.1044511960610202 0.9000839476652016 0.727818086680291 0.5556468880441603 0.6792033066224197 0.8614 1.4589999999999999 0.8707600000000001 0.7101999999999999 1.8077383038766885
Evaluating Individual 587	 Fitness_0: 0.26971047245947033	 Fitness_1: 0.282969080468019	 Fitness: 0.26971047245947033	 Best: 0.15132936247312512	 Flag: 0_0
1.4089914420411427 0.9729999999999999 1.621 1.2224144991034196 1.2494357974167922 0.8792472799727402 1.373068905919363 0.10332356438036434 1.608616 0.6092559999999999 1.1034313463386867
Evaluating Individual 588	 Fitness_0: 0.5211435328000037	 Fitness_1: 0.1846150990449721	 Fitness: 0.5211435328000037	 Best: 0.15132936247312512	 Flag: 0_0
0.8153200000000005 0.379 1.189 1.7109999999999999 1.0399599999999998 1.0882894132507652 0.7843599999999996 0.9373425896841636 1.15732 0.872944555290261 0.9086202457579042
Evaluating Individual 589	 Fitness_0: 0.3487882150567835	 Fitness_1: 0.3490290262311753	 Fitness: 0.3487882150567835	 Best: 0.15132936247312512	 Flag: 0_0
0.6942303793958344 0.3468602350283254 1.4733665189496477 1.0167075792170484 0.640243847479721 1.0738 1.1257604741830405 0.48059097903003967 1.51562040158902 0.24064412937151675 1.0874137358114169
Evaluating Individual 590	 Fitness_0: 0.14584421468645084	 Fitness_1: 0.20884861715781283	 Fitness: 0.14584421468645084	 Best: 0.14584421468645084	 Flag: 0_0
0.9850591851777815 1.153 1.873 1.819 1.063 0.577 1.117 0.9909999999999999 0.9549999999999998 1.189 1.8179919999999998
Evaluating Individual 591	 Fitness_0: 0.35169399931993595	 Fitness_1: 0.22482994886221996	 Fitness: 0.35169399931993595	 Best: 0.14584421468645084	 Flag: 0_0
1.5203031360599537 0.7528656199801921 0.3998277641915078 0.28275256504479945 0.9951773059693219 1.5527794952042906 1.1339498598232511 0.27315999999999996 1.0105127693781024 0.9116745249450158 1.572265096861506
Evaluating Individual 592	 Fitness_0: 0.3261528970875196	 Fitness_1: 0.2720901868328013	 Fitness: 0.3261528970875196	 Best: 0.14584421468645084	 Flag: 0_0
0.4674749467051591 0.8323929909892669 1.7974 0.7569999999999999 1.4949999999999999 0.199 1.423 0.6181834847210999 1.2538 1.0413999999999999 0.6346
Evaluating Individual 593	 Fitness_0: 0.415187283915593	 Fitness_1: 0.2073532727739246	 Fitness: 0.415187283915593	 Best: 0.14584421468645084	 Flag: 0_0
0.34889954326805495 1.4959049568488163 0.8448660184892294 1.147366469344233 0.4186000000000001 0.6196251928975258 1.324259995538402 0.28380470329612406 0.9147730556536008 1.1880554825853955 0.9727844112644255
Evaluating Individual 594	 Fitness_0: 0.9586313228192345	 Fitness_1: 0.6451944764539175	 Fitness: 0.9586313228192345	 Best: 0.14584421468645084	 Flag: 0_0
1.8171668272100214 1.0008528408851762 0.39838323582364715 0.9943119999999998 0.46549743630302687 1.6102 0.38684464462705226 0.5084633625890873 0.7022799999999999 0.27719200000000005 1.4729419172730684
Evaluating Individual 595	 Fitness_0: 0.2656137697938031	 Fitness_1: 0.3042503150774906	 Fitness: 0.2656137697938031	 Best: 0.14584421468645084	 Flag: 0_0
0.6308560000000002 1.6201776199801918 1.6759049096546192 1.8501040000000004 1.5587944110789809 0.4619389556235042 0.9199351393086495 1.48204 1.3083494745824313 1.3025296 1.6061603532993525
Evaluating Individual 596	 Fitness_0: 0.41041688422027006	 Fitness_1: 0.45638991158796915	 Fitness: 0.41041688422027006	 Best: 0.14584421468645084	 Flag: 0_0
0.6914799999999999 1.5751146162185188 1.4921200000000001 1.5141167963982265 1.3020399999999999 0.2678057813766147 1.0233999999999999 1.6480894306546117 1.7592399999999997 1.243 1.3211096799593371
Evaluating Individual 597	 Fitness_0: 0.7821546019214057	 Fitness_1: 0.35754138215089404	 Fitness: 0.7821546019214057	 Best: 0.14584421468645084	 Flag: 0_0
0.34588000000000013 0.27819999999999995 0.109 1.405 1.531 1.117 0.6489999999999999 1.4123205714245533 1.06023480158902 0.5896710101069079 1.3848484991643844
Evaluating Individual 598	 Fitness_0: 0.14628273026382455	 Fitness_1: 0.20344838870067652	 Fitness: 0.14628273026382455	 Best: 0.14584421468645084	 Flag: 0_0
1.3329999999999997 0.6274 0.842654366466384 0.3537999999999999 0.7786 0.6058 1.4022365616028782 0.7898015587965668 1.0623846386393134 0.6166000000000001 1.8370000000000002
Evaluating Individual 599	 Fitness_0: 0.6348712116203757	 Fitness_1: 0.523420452730524	 Fitness: 0.6348712116203757	 Best: 0.14584421468645084	 Flag: 0_0
1.7109999999999999 1.333 1.639 1.063 1.562795299627627 1.325007997822245 0.9549999999999998 0.9426159999999999 1.873 1.891 0.217
Evaluating Individual 600	 Fitness_0: 0.3125928955262253	 Fitness_1: 1.6449245740971774	 Fitness: 0.3125928955262253	 Best: 0.14584421468645084	 Flag: 0_0
1.2790863999999997 0.8128854788913072 1.3027863741134358 0.7647613212678329 0.11497440626578237 1.6154098000476567 1.53043861332568 1.3288901674965476 0.12659505087529932 0.8486415999999998 0.17035624891696488
Evaluating Individual 601	 Fitness_0: 0.5585801640343985	 Fitness_1: 0.4116269730203777	 Fitness: 0.5585801640343985	 Best: 0.14584421468645084	 Flag: 0_0
0.6849999999999999 1.441 0.5409999999999999 0.109 1.171 1.6771599999999998 1.189 0.127 1.513 0.487 1.351
Evaluating Individual 602	 Fitness_0: 0.9067221475639288	 Fitness_1: 0.5769112542494429	 Fitness: 0.9067221475639288	 Best: 0.14584421468645084	 Flag: 0_0
1.0200170130683885 1.8801942206183713 1.4903385337780566 1.1807920000000005 1.533597053269634 1.6643161543180207 1.1752730511191227 1.657692179000066 1.073579186098744 0.69046239324712 1.0606517316200943
Evaluating Individual 603	 Fitness_0: 0.555936009253111	 Fitness_1: 0.3344186145030398	 Fitness: 0.555936009253111	 Best: 0.14584421468645084	 Flag: 0_0
1.441 0.45099999999999996 0.23500000000000001 0.505 1.819 0.847 0.8085535756047211 1.2867944857751696 0.8622556795345702 0.9009999999999999 0.469
Evaluating Individual 604	 Fitness_0: 0.47858258825805006	 Fitness_1: 0.33530876947822813	 Fitness: 0.47858258825805006	 Best: 0.14584421468645084	 Flag: 0_0
1.6391440000000002 0.9918640000000003 0.764022989609663 0.9696731070888042 0.6921271526580943 0.11723925854870076 1.6607708215715395 0.9576796870563034 0.7905465587287841 0.3313805478143125 1.6498202861147693
Evaluating Individual 605	 Fitness_0: 0.17839248763249504	 Fitness_1: 0.18220797780205847	 Fitness: 0.17839248763249504	 Best: 0.14584421468645084	 Flag: 0_0
0.7569999999999999 1.5634000000000001 1.2849826097605035 0.59284 0.7504420509575782 0.8253999999999999 1.1602 0.5589999999999999 0.8685999999999998 1.1746 1.5741999999999998
Evaluating Individual 606	 Fitness_0: 0.7220121333232943	 Fitness_1: 0.37220986709215503	 Fitness: 0.7220121333232943	 Best: 0.14584421468645084	 Flag: 0_0
0.6860559488240952 1.3049199999999999 1.8436262745970615 0.7400087443417089 0.961336352257768 1.1129341323025623 1.2800963104710599 0.9189999999999999 1.225 0.379 1.171
Evaluating Individual 607	 Fitness_0: 0.31771481018551984	 Fitness_1: 0.26690364898558383	 Fitness: 0.31771481018551984	 Best: 0.14584421468645084	 Flag: 0_0
0.3964770527153427 1.0890856072085864 0.9833529307198154 1.284088487495077 1.3342017712127203 0.348359898113489 1.8913097501268843 0.5212196169150499 1.2700024445228804 1.1734074237629448 1.2100828982713399
Evaluating Individual 608	 Fitness_0: 0.342155096637261	 Fitness_1: 0.4537436222009541	 Fitness: 0.342155096637261	 Best: 0.14584421468645084	 Flag: 0_0
1.2118731803706175 1.080758120234365 1.7628817886467936 0.23041610315720873 1.199815504437743 0.9016308805613588 0.846286854864123 1.4835199051504238 1.8721565208406115 1.0422601190649554 1.329210072644318
Evaluating Individual 609	 Fitness_0: 0.22914627022441977	 Fitness_1: 0.2305119388684834	 Fitness: 0.22914627022441977	 Best: 0.14584421468645084	 Flag: 0_0
0.7522829026167193 0.6281968641717552 0.586675574751436 0.5200144358623198 1.1185200438909648 1.8024115898489326 0.9116283216168375 0.52876 1.2103772636569063 1.29988 0.5098815628063179
Evaluating Individual 610	 Fitness_0: 0.18471933473915597	 Fitness_1: 0.40153583919129404	 Fitness: 0.18471933473915597	 Best: 0.14584421468645084	 Flag: 0_0
1.194663948824095 1.21564 0.9477520243248311 0.163 1.387 0.829 0.30699999999999994 0.397 1.585 1.099 1.5128315308768492
Evaluating Individual 611	 Fitness_0: 0.2928324642865843	 Fitness_1: 0.33122916019715537	 Fitness: 0.2928324642865843	 Best: 0.14584421468645084	 Flag: 0_0
0.31830884094072376 1.1056746162185187 1.5382 0.7358631205402015 0.9036716275257736 0.5830981740830337 1.5053376243952794 0.2326959999999997 0.6221379204654294 1.5966640000000003 0.5461407120688117
Evaluating Individual 612	 Fitness_0: 0.70218456729745	 Fitness_1: 0.5809173762893581	 Fitness: 0.70218456729745	 Best: 0.14584421468645084	 Flag: 0_0
0.7549500233330334 1.0087968455733967 1.599269090719065 1.426722713319709 0.8963161206586704 0.7392275677732512 1.7323686802738079 0.7254112762124502 0.814406065209936 0.3479350093879475 1.3252362785244107
Evaluating Individual 613	 Fitness_0: 0.435681350608493	 Fitness_1: 0.28756729879586795	 Fitness: 0.435681350608493	 Best: 0.14584421468645084	 Flag: 0_0
1.637122569756426 1.4617277970513038 1.7698201462041616 0.21092156800309747 0.8937495687792163 1.3726183929371514 0.12451857661828714 0.5633199999999999 1.1527772636569062 0.5920752229377926 0.9134516257923689
Evaluating Individual 614	 Fitness_0: 0.26297143699706094	 Fitness_1: 0.19591045020192183	 Fitness: 0.26297143699706094	 Best: 0.14584421468645084	 Flag: 0_0
0.8548120244487638 0.7831354725985347 0.6739612609647685 1.4634250892611536 1.6134293399890598 0.31962202974927423 1.2700895221028716 1.2035511077342416 0.9140052407570236 1.1618546521856876 0.34496922714357287
Evaluating Individual 615	 Fitness_0: 0.29219544777136763	 Fitness_1: 0.1784145397061689	 Fitness: 0.29219544777136763	 Best: 0.14584421468645084	 Flag: 0_0
1.205687208989903 0.4206671429549573 0.40755950604771973 0.5759696272184295 0.6088562558544383 0.9732875961634326 0.8997586306644996 1.0274457763329172 0.9028211163852633 1.015415350828182 1.337744559965655
Evaluating Individual 616	 Fitness_0: 0.29959143035810165	 Fitness_1: 0.8196950106581788	 Fitness: 0.29959143035810165	 Best: 0.14584421468645084	 Flag: 0_0
1.4935600000000004 0.7747988603295304 0.9651693588777336 0.22928203035029507 0.37820849916680005 0.808512250059571 1.5257982666571002 1.813924171682424 0.3170190485185108 1.18176530007269 1.2031461183752594
Evaluating Individual 617	 Fitness_0: 0.2532749594182097	 Fitness_1: 0.2920021447363093	 Fitness: 0.2532749594182097	 Best: 0.14584421468645084	 Flag: 0_0
1.422994683286692 1.6592397822057858 0.761262958382543 1.149805898445438 1.124099699705125 0.10237201298204407 0.6518570613908392 0.7219716564035239 1.1935617806007952 1.1854347033868784 1.2682
Evaluating Individual 618	 Fitness_0: 0.19302292092227022	 Fitness_1: 0.3417427171159202	 Fitness: 0.19302292092227022	 Best: 0.14584421468645084	 Flag: 0_0
1.8231480016572146 1.8017199999999995 1.2543082147980225 1.80275930664919 1.2775181341319377 0.8309281439068621 0.47567179998317677 1.2958295280632046 1.433974372420963 1.05436 1.3105265802292458
Evaluating Individual 619	 Fitness_0: 1.0605374147928117	 Fitness_1: 1.000524385074904	 Fitness: 1.0605374147928117	 Best: 0.14584421468645084	 Flag: 0_0
1.2083573262246416 1.6598800000000002 1.1551092919940895 0.9909999999999999 1.099 0.5631755702815652 1.6774247621155016 1.5364653515367865 0.2810800000000003 1.5310000000000001 1.2959220670891654
Evaluating Individual 620	 Fitness_0: 0.34088141215532475	 Fitness_1: 0.43459815940937935	 Fitness: 0.34088141215532475	 Best: 0.14584421468645084	 Flag: 0_0
0.9971507241184642 1.8226 1.59508 0.27637941981008884 0.7275837214075821 1.0807978452979357 1.62676 1.0701999999999998 1.87588 0.6637302028817147 1.66996
Evaluating Individual 621	 Fitness_0: 0.3488367404392515	 Fitness_1: 0.22096094929147733	 Fitness: 0.3488367404392515	 Best: 0.14584421468645084	 Flag: 0_0
0.7268872122290759 0.8902 0.8290000000000001 0.6707032492472083 0.14139999999999997 0.7462 1.1205999999999998 1.279 0.9226000000000001 0.22060000000000002 0.3562034118784272
Evaluating Individual 622	 Fitness_0: 0.31344736067012696	 Fitness_1: 0.35199848782255083	 Fitness: 0.31344736067012696	 Best: 0.14584421468645084	 Flag: 0_0
1.801 0.6849999999999999 0.361 1.423 0.2062 1.7469999999999999 1.0020613455715308 1.2023344 1.4769457763012774 0.3232274572021441 1.171380364329296
Evaluating Individual 623	 Fitness_0: 0.3813991181655918	 Fitness_1: 0.2950929812621953	 Fitness: 0.3813991181655918	 Best: 0.14584421468645084	 Flag: 0_0
1.225 0.703 1.099 0.379 0.271 1.2127072563580428 1.306335909834495 1.783 0.9189999999999999 1.387 1.603
Evaluating Individual 624	 Fitness_0: 0.35245986439264637	 Fitness_1: 0.36622585493793774	 Fitness: 0.35245986439264637	 Best: 0.14584421468645084	 Flag: 0_0
0.7821999999999999 1.5994000000000002 1.1817528505647266 0.555069397395555 0.9981133265376072 0.32499999999999996 0.14500000000000002 0.34299999999999997 0.595 1.171 0.3625145993163118
Evaluating Individual 625	 Fitness_0: 0.41693470809644007	 Fitness_1: 0.4096369686120028	 Fitness: 0.41693470809644007	 Best: 0.14584421468645084	 Flag: 0_0
1.081 1.045 1.4288872433414648 1.5209387994595494 0.8109999999999999 1.1522286229959529 0.7697675866649415 1.117 0.6309999999999999 0.7749999999999999 0.34299999999999997
Evaluating Individual 626	 Fitness_0: 0.6579843771166332	 Fitness_1: 0.5902656477013518	 Fitness: 0.6579843771166332	 Best: 0.14584421468645084	 Flag: 0_0
0.7013481624281543 0.6418378058863259 0.24876351055215398 0.34364402091623203 0.6015799567561215 0.2567692486376727 0.9516879999999999 0.853192 0.4231832215460511 1.6630394882819672 0.7221519999999999
Evaluating Individual 627	 Fitness_0: 0.6969537771835722	 Fitness_1: 0.19506825739537453	 Fitness: 0.6969537771835722	 Best: 0.14584421468645084	 Flag: 0_0
0.7188148463670855 0.38620000000000004 1.0737999999999999 0.5626000000000001 0.6613179490424214 1.4195352799727408 1.1553094973367868 0.5122 1.01116 0.7467479092313789 1.570746061330916
Evaluating Individual 628	 Fitness_0: 0.9219544498898846	 Fitness_1: 0.5930463079820361	 Fitness: 0.9219544498898846	 Best: 0.14584421468645084	 Flag: 0_0
0.1241815818002987 1.3369034205082464 0.6812083111542243 1.2867152167329863 0.9154143519021161 0.3371985562924473 0.9772234927269887 1.5623344000000001 0.4543148383523562 1.5729280196397066 0.7534499532993525
Evaluating Individual 629	 Fitness_0: 0.6682735322176879	 Fitness_1: 0.3941034328029077	 Fitness: 0.6682735322176879	 Best: 0.14584421468645084	 Flag: 0_0
1.8435909941626965 0.36361518605277166 1.3176601462041613 1.4818268838614528 0.6974456104081499 1.481215540283436 0.6817780737935515 0.9298000000000001 1.342418483336679 1.7443721783502344 0.7092047346431285
Evaluating Individual 630	 Fitness_0: 0.8558526196478817	 Fitness_1: 0.1547119489557967	 Fitness: 0.8558526196478817	 Best: 0.14584421468645084	 Flag: 0_0
0.36356105902183367 1.6245423999999997 0.44922843446426397 1.541791872935967 1.4518706750069414 1.0362122222792567 1.0963318150980117 1.2070876870563032 0.9975695571794088 1.005688 0.4820261189514713
Evaluating Individual 631	 Fitness_0: 0.2598859251015399	 Fitness_1: 0.24555283427599459	 Fitness: 0.2598859251015399	 Best: 0.14584421468645084	 Flag: 0_0
1.7469999999999999 1.6749999999999998 0.505 0.19304686141099145 1.7208685137414268 0.3892172477278084 1.017817570251993 0.14385598059606997 1.207 1.369 1.405
Evaluating Individual 632	 Fitness_0: 0.7398839590498438	 Fitness_1: 0.302788400917401	 Fitness: 0.7398839590498438	 Best: 0.14584421468645084	 Flag: 0_0
0.4057106778197018 0.3458587721872307 0.5450376414230164 1.7311915185449809 0.6917679999999997 1.1102319999999999 1.5814270217242747 0.40197916041863524 0.6098836714777773 1.6591600000000002 1.0634441896076754
Evaluating Individual 633	 Fitness_0: 0.4060858969293896	 Fitness_1: 0.334929305972467	 Fitness: 0.4060858969293896	 Best: 0.14584421468645084	 Flag: 0_0
1.1212004721478919 0.8520399999999999 1.6880872433414646 1.4027762000617827 0.7368228604870511 0.33867999999999987 0.39081465729347004 0.48340000000000005 1.258295957179409 1.0543353367886936 0.6809456620214756
Evaluating Individual 634	 Fitness_0: 0.4097568945999952	 Fitness_1: 0.28999825830459597	 Fitness: 0.4097568945999952	 Best: 0.14584421468645084	 Flag: 0_0
0.6686659444889357 0.46024742315208234 1.2014766694920804 1.102738789448634 0.6598000000000002 1.2827690999659256 1.6423984 0.23664719470010787 1.277053434305996 0.8598768878576066 0.770256997566617
Evaluating Individual 635	 Fitness_0: 0.7018844360572729	 Fitness_1: 0.25470214914967676	 Fitness: 0.7018844360572729	 Best: 0.14584421468645084	 Flag: 0_0
0.6058 1.1201108603295302 0.8772852054615145 0.18492698386100564 0.4363695663530632 1.3352025714875422 1.3910263953062827 1.8283956392501888 0.7642000000000004 0.6266800000000001 1.400907168543414
Evaluating Individual 636	 Fitness_0: 0.337042139959852	 Fitness_1: 0.22609547244930164	 Fitness: 0.337042139959852	 Best: 0.14584421468645084	 Flag: 0_0
0.4389618145158959 0.8072870601287964 0.912486955292324 1.6042033213632505 0.6179599963902586 0.5358745543180206 1.1155552553822776 0.4496519145681378 1.2772010551727102 0.3389323860683163 1.4090179183418574
Evaluating Individual 637	 Fitness_0: 0.450989458187547	 Fitness_1: 0.544769577291126	 Fitness: 0.450989458187547	 Best: 0.14584421468645084	 Flag: 0_0
1.3158419326390405 1.2447540899317495 0.2761815103412947 1.152676118305845 0.5621039654048972 0.24756021437376244 1.3934952606913504 1.3077135999999998 0.45730851202690537 1.536551590625574 1.6611947391425332
Evaluating Individual 638	 Fitness_0: 0.2818404447182579	 Fitness_1: 0.24646084365164025	 Fitness: 0.2818404447182579	 Best: 0.14584421468645084	 Flag: 0_0
1.0989999999999998 1.7196399999999998 0.6266543664663841 1.123578050301507 0.8066346507867995 1.0305928796878034 1.07668 1.37188 0.7641999999999999 1.3420433749091376 1.8798601763641267
Evaluating Individual 639	 Fitness_0: 0.25366344046829054	 Fitness_1: 0.3846098345634732	 Fitness: 0.25366344046829054	 Best: 0.14584421468645084	 Flag: 0_0
1.5669999999999997 1.0810779801910284 0.8109999999999999 1.715608 0.9369999999999999 0.9928357895110429 0.5122 0.9377199999999999 1.23652 1.6642000000000001 1.6714
Evaluating Individual 640	 Fitness_0: 0.5568089090523949	 Fitness_1: 0.34384125700229345	 Fitness: 0.5568089090523949	 Best: 0.14584421468645084	 Flag: 0_0
0.62513642392206 1.2178 1.0033459947678915 1.2466 1.770137436303027 1.423 0.21404464462705228 0.6885999999999999 1.2141999999999997 0.9837999999999998 0.9657628483398619
Evaluating Individual 641	 Fitness_0: 0.5573404713121053	 Fitness_1: 0.5189302011021143	 Fitness: 0.5573404713121053	 Best: 0.14584421468645084	 Flag: 0_0
1.72756 1.58593111630471 1.1992034931731073 1.3692631739775347 0.6050366543899706 0.369627443473199 1.7289999999999999 0.4149999999999999 1.837 1.2429999999999999 0.9009999999999999
Evaluating Individual 642	 Fitness_0: 0.7605214301512676	 Fitness_1: 0.6155915400376412	 Fitness: 0.7605214301512676	 Best: 0.14584421468645084	 Flag: 0_0
1.2275831769659478 0.9396768455733966 1.757669090719065 1.1039955265792663 0.8035541570753195 1.2258253917514432 0.3623457460876085 1.7928693241381313 1.049298865209936 0.2815798093879474 1.14446135559536
Evaluating Individual 643	 Fitness_0: 0.6716149724829499	 Fitness_1: 0.24711587441309638	 Fitness: 0.6716149724829499	 Best: 0.14584421468645084	 Flag: 0_0
0.821046136092358 0.2780247396716794 0.3167023150192834 1.1666249608236863 0.4630810646016357 0.46927221447112943 1.8708243685633303 0.8824591187210454 0.9914431555095334 0.9634263885228102 1.3169334272305702
Evaluating Individual 644	 Fitness_0: 0.20648140259038048	 Fitness_1: 0.23811269602124327	 Fitness: 0.20648140259038048	 Best: 0.14584421468645084	 Flag: 0_0
1.2134800000000001 0.7994800000000001 0.7858000000000002 0.47834138386100544 0.18696143402391957 0.3157473066224196 1.220248 1.2141999999999997 1.0464400000000003 0.23787999999999998 1.7651201162744075
Evaluating Individual 645	 Fitness_0: 0.6735207522940949	 Fitness_1: 0.4957773583643479	 Fitness: 0.6735207522940949	 Best: 0.14584421468645084	 Flag: 0_0
1.3584298392443537 1.4289353434190533 0.14969634435837742 0.3042636620281006 1.2687394042889184 0.8489036734594755 1.0154537131597932 0.36038568911336755 1.658911946474261 1.3872025202800233 0.10480898312150089
Evaluating Individual 646	 Fitness_0: 0.35753531973981145	 Fitness_1: 0.2560568647350868	 Fitness: 0.35753531973981145	 Best: 0.14584421468645084	 Flag: 0_0
1.847602179901452 0.9562369552909392 1.1588706473278336 0.9086226083503639 1.0178293555333866 0.27027999999999996 1.122844714379039 0.12564514319825115 1.2402626106498296 0.8501679999999998 0.9707103893303167
Evaluating Individual 647	 Fitness_0: 0.799718645384348	 Fitness_1: 1.0350067864337453	 Fitness: 0.799718645384348	 Best: 0.14584421468645084	 Flag: 0_0
0.8616202433180786 1.02844 1.7188685409717857 0.7526799999999999 1.723415834619907 1.4052303999999998 1.1150391459939981 1.0325376790105139 0.2825292849798603 1.4538677193374543 0.7376701864745041
Evaluating Individual 648	 Fitness_0: 0.6329091805801396	 Fitness_1: 0.5708983917442584	 Fitness: 0.6329091805801396	 Best: 0.14584421468645084	 Flag: 0_0
1.5700896520798664 0.5932923997024211 1.592815272575252 1.408038097526002 0.529529764526709 0.8085563101961919 1.8973017990831693 0.56915302096996 0.8640595885110425 0.2320360075103579 0.5190151417709999
Evaluating Individual 649	 Fitness_0: 0.41170958931069945	 Fitness_1: 0.3459024329505282	 Fitness: 0.41170958931069945	 Best: 0.14584421468645084	 Flag: 0_0
1.0291845542202067 1.5998977713805063 1.3439192419039427 0.3946466886857075 1.5442530144661122 1.039393830384071 0.27908656395554277 0.5263647192152019 0.7614081366877128 1.494117900941445 1.5503488684865112
Evaluating Individual 650	 Fitness_0: 0.24266376271497406	 Fitness_1: 0.3138397052481703	 Fitness: 0.24266376271497406	 Best: 0.14584421468645084	 Flag: 0_0
1.7033372087974883 0.8253178712655742 0.9851365664047286 1.0139132532555561 0.8659623736367037 1.1636639067190793 0.7541825569106769 1.1292845750164568 1.3919636817320105 0.8819038542032985 1.1511443509035542
Evaluating Individual 651	 Fitness_0: 0.769530991986089	 Fitness_1: 0.3381421505321609	 Fitness: 0.769530991986089	 Best: 0.14584421468645084	 Flag: 0_0
0.43299999999999983 1.57348 0.5366799999999998 1.2862 0.5705843858317851 0.9837999999999997 1.7362000000000002 1.6438317515367866 0.6647644133306566 0.7085871999999998 0.9337174209628638
Evaluating Individual 652	 Fitness_0: 0.23273947424011066	 Fitness_1: 0.36002767558456095	 Fitness: 0.23273947424011066	 Best: 0.14584421468645084	 Flag: 0_0
1.2990414700574768 0.7880995040158462 1.4278291915582768 0.23083804645935466 0.6143722986807632 1.499408970095225 0.9290475262064487 0.87179118539697 1.4178961557705043 0.8053323879473856 1.7791984
Evaluating Individual 653	 Fitness_0: 1.0006755500150908	 Fitness_1: 0.6200562291760012	 Fitness: 1.0006755500150908	 Best: 0.14584421468645084	 Flag: 0_0
1.517878120432057 1.6230230605353484 1.0677696261013376 0.6446840945770331 1.11572774316031 0.17514857380814575 0.27108352969297855 0.2406067484957085 0.41748821658121743 1.298618078624059 1.6446194862448273
Evaluating Individual 654	 Fitness_0: 0.24620750284282233	 Fitness_1: 0.1548567497631974	 Fitness: 0.24620750284282233	 Best: 0.14584421468645084	 Flag: 0_0
1.6894000000000005 0.4570480000000001 0.7239241534162195 1.3658975597587946 0.5972085434562209 0.9432502195731409 1.2293739262064483 0.8542807853969698 1.0227465772368407 0.6979253000726899 0.9970318589086986
Evaluating Individual 655	 Fitness_0: 0.4005697520650398	 Fitness_1: 0.2278608919697916	 Fitness: 0.4005697520650398	 Best: 0.14584421468645084	 Flag: 0_0
0.9658485997256565 1.6534 0.7749999999999999 0.7798498857845371 0.17869599999999997 1.8403724322267487 0.922758459034841 1.2236512762124503 0.7414480000000002 1.2788112229377926 0.8306953020476293
Evaluating Individual 656	 Fitness_0: 0.3007293984984284	 Fitness_1: 0.43900502222289156	 Fitness: 0.3007293984984284	 Best: 0.14584421468645084	 Flag: 0_0
0.6264575207237022 1.616182159007105 1.729033894593523 1.7191677817501838 1.5102357776840922 0.8064261962707708 0.2667534803871771 0.9164515683484539 1.5634 1.45108 1.767982596236852
Evaluating Individual 657	 Fitness_0: 0.574689059829374	 Fitness_1: 0.6817921605230816	 Fitness: 0.574689059829374	 Best: 0.14584421468645084	 Flag: 0_0
0.6586688607652783 1.8988398257646284 0.7369731379070826 0.703864919915004 1.3862897541955543 1.0953711539896878 1.1374937211300686 0.65492041875287 0.51508 1.2972817714369707 1.7051291888531115
Evaluating Individual 658	 Fitness_0: 0.9336533948995466	 Fitness_1: 0.9706455477671585	 Fitness: 0.9336533948995466	 Best: 0.14584421468645084	 Flag: 0_0
0.19017918517778132 0.158631756926081 1.671087730721735 0.2930099555097633 0.6211456407660628 0.5941717760218074 1.1151524021305705 1.7283951999999998 1.0496475433811738 0.8084016726148969 0.3830335863367482
Evaluating Individual 659	 Fitness_0: 0.3744047632626715	 Fitness_1: 0.25074692818142646	 Fitness: 0.3744047632626715	 Best: 0.14584421468645084	 Flag: 0_0
0.7643162481538903 1.1080719999999995 0.8146000000000001 1.5084955719343798 0.3520055191418857 1.551387567773251 0.2905773433505473 0.6992188816085539 1.1111155922490334 0.4942 0.26739999999999986
Evaluating Individual 660	 Fitness_0: 0.9332209183806591	 Fitness_1: 0.9477420580966128	 Fitness: 0.9332209183806591	 Best: 0.14584421468645084	 Flag: 0_0
0.42436340269651696 1.2931895599296164 1.0538303170491923 0.35380000000000006 0.554555424897307 1.7218 0.38008086069135044 0.23828668472815717 0.24934547817123864 0.7165360000000001 1.8011750147571866
Evaluating Individual 661	 Fitness_0: 0.5388344316027114	 Fitness_1: 0.2899035403533946	 Fitness: 0.5388344316027114	 Best: 0.14584421468645084	 Flag: 0_0
1.5248627462049793 1.1429025752711317 1.1294956686536262 1.012563260166387 1.638914905969322 1.2490533856659884 1.3953929861599028 1.3480246716650917 1.0358553800279324 1.8206025249450157 0.1666104472142586
Evaluating Individual 662	 Fitness_0: 0.27809806965534056	 Fitness_1: 0.2237909901392107	 Fitness: 0.27809806965534056	 Best: 0.14584421468645084	 Flag: 0_0
1.7638420314289172 1.6971000892309709 1.029102958382543 1.702083597502566 0.8136217904844494 1.483917472769875 1.3735165373560325 0.7960424719367956 1.2190713283834893 0.7548233806438638 1.6993936
Evaluating Individual 663	 Fitness_0: 0.36112738415401235	 Fitness_1: 0.31338001200542254	 Fitness: 0.36112738415401235	 Best: 0.14584421468645084	 Flag: 0_0
1.0041035469571775 1.8243235040158459 0.4769199999999998 0.24339125868430095 0.706524806011342 0.5032830358342462 0.6286959999999999 1.81828 1.4294217844975177 0.46835175495312487 0.543943552770465
Evaluating Individual 664	 Fitness_0: 0.6598019140214966	 Fitness_1: 0.5554548686288118	 Fitness: 0.6598019140214966	 Best: 0.14584421468645084	 Flag: 0_0
1.4185511874892909 1.1616323092561895 0.2374560058720319 0.13401689328951555 0.9511772657571682 0.47389239542153705 1.484708447650294 0.9009999999999999 0.4834727693781027 1.7843145249450159 0.2920200578839416
Evaluating Individual 665	 Fitness_0: 0.870512864971549	 Fitness_1: 0.7232132763879092	 Fitness: 0.870512864971549	 Best: 0.14584421468645084	 Flag: 0_0
0.703 1.5969932357363754 1.855 0.8536847832670145 0.9929360345951028 1.7763846010898618 0.46804960000000007 0.8616016 1.1294694292264675 0.271 1.801
Evaluating Individual 666	 Fitness_0: 0.9814059163867607	 Fitness_1: 0.5926963674840023	 Fitness: 0.9814059163867607	 Best: 0.14584421468645084	 Flag: 0_0
1.7157014090276923 1.2679120000000002 0.9892033568122923 1.0752325159241538 1.8264231890356837 1.2964161066224198 1.1752709256012712 1.1863252775671376 0.8801556846893763 0.7090276380462794 0.7362496744661151
Evaluating Individual 667	 Fitness_0: 0.5663872249007431	 Fitness_1: 0.2617169844634897	 Fitness: 0.5663872249007431	 Best: 0.14584421468645084	 Flag: 0_0
1.7496936521242357 1.5584838512516472 1.3995112605876776 0.9817730937673479 0.399335717303975 0.8075168968669861 1.7542 1.3966154192439715 0.7280500332819655 0.6267828882211417 1.6704834462523277
Evaluating Individual 668	 Fitness_0: 0.5808696504427329	 Fitness_1: 0.5833908103997029	 Fitness: 0.5808696504427329	 Best: 0.14584421468645084	 Flag: 0_0
0.903947275123185 1.3854538058863257 0.27637215341621957 1.4871956464390859 0.21547202788293024 1.0002742195731409 0.9439294030016467 1.079722278849519 1.5250764618024322 1.21564 1.5077620133371037
Evaluating Individual 669	 Fitness_0: 0.42921302286968455	 Fitness_1: 0.4209125209438092	 Fitness: 0.42921302286968455	 Best: 0.14584421468645084	 Flag: 0_0
1.1505480458575899 1.881386734739631 0.5336127029343914 1.1669130069474407 1.413707542569323 0.11122642866739696 1.1499354077580608 1.3741839999999999 1.863107315902251 0.5868048349518116 0.6513548422163722
Evaluating Individual 670	 Fitness_0: 0.8311545553750783	 Fitness_1: 1.0385508942458734	 Fitness: 0.8311545553750783	 Best: 0.14584421468645084	 Flag: 0_0
0.836125599502195 0.6008879750247595 0.9895224800058123 1.316695487282524 1.656362965554364 1.3797629009468881 1.4695341628962948 1.045174434611196 0.27099999999999985 1.757189581846276 1.6767383482930969
Evaluating Individual 671	 Fitness_0: 0.3810818411914745	 Fitness_1: 0.2893913212586213	 Fitness: 0.3810818411914745	 Best: 0.14584421468645084	 Flag: 0_0
1.4589999999999999 1.1645930431322742 1.04595666949208 0.3952719999999999 1.3330623592339375 0.952264 1.0825839999999998 0.8288251675199134 1.5242320000000005 0.5267201623053716 1.135
Evaluating Individual 672	 Fitness_0: 0.28484998023997266	 Fitness_1: 0.1703964161035832	 Fitness: 0.28484998023997266	 Best: 0.14584421468645084	 Flag: 0_0
0.6887100233330334 0.8590368455733967 1.815269090719065 1.6388879649442103 0.5276855191418857 1.5542675677732511 1.4558886802738078 1.12861127621245 0.8115260652099359 1.2810550093879476 1.4173962785244107
Evaluating Individual 673	 Fitness_0: 0.3627765236347642	 Fitness_1: 0.40904722101633784	 Fitness: 0.3627765236347642	 Best: 0.14584421468645084	 Flag: 0_0
1.3346911851777812 0.84628 1.4921342586776476 1.0478799999999997 0.6298509309640914 1.7796672640772615 1.4265999999999999 0.9261999999999999 1.490726516833645 1.325041463732334 1.7880399999999999
Evaluating Individual 674	 Fitness_0: 0.44944221330542183	 Fitness_1: 0.49367177884943536	 Fitness: 0.44944221330542183	 Best: 0.14584421468645084	 Flag: 0_0
0.9454157892652264 1.562477432973215 0.5760903667060343 1.354978427696918 0.8595579237221314 0.37832694150696256 1.4359732298848258 0.16560718977255653 1.8668170627067915 1.094378704515091 1.40788
Evaluating Individual 675	 Fitness_0: 0.32843057705754897	 Fitness_1: 0.25985474067411346	 Fitness: 0.32843057705754897	 Best: 0.14584421468645084	 Flag: 0_0
1.7345573212778578 0.8123270146143132 0.13135532273297557 1.4802020670472362 0.5266999977239006 0.7386359651695558 0.8866431409651587 0.5017526283175759 1.5578198469412277 0.21814476543594363 0.7510254871269587
Evaluating Individual 676	 Fitness_0: 0.541886790635061	 Fitness_1: 0.62061634039929	 Fitness: 0.541886790635061	 Best: 0.14584421468645084	 Flag: 0_0
1.2826000000000002 0.6546159999999999 1.4248220326266718 1.1790396173247113 1.7363281728078859 0.4600194445134289 0.22203999999999968 1.32508 0.50428 1.5598 1.3752260632297089
Evaluating Individual 677	 Fitness_0: 0.3067789159684252	 Fitness_1: 0.3824574997624647	 Fitness: 0.3067789159684252	 Best: 0.14584421468645084	 Flag: 0_0
1.8415987853392433 1.2346696072085868 1.3928124512315703 0.8793709616367129 0.34328800000000026 0.5723257321847233 0.2422000000000001 0.4259732122231202 1.61308 0.14855522293779266 1.4338
Evaluating Individual 678	 Fitness_0: 0.8200936702682455	 Fitness_1: 0.4958833242831057	 Fitness: 0.8200936702682455	 Best: 0.14584421468645084	 Flag: 0_0
0.18870884094072404 0.8540272000000001 0.6036399999999998 0.8008967693093704 0.1648266640856606 0.6289249547531417 1.3411179262064488 1.690194336996909 1.3297247220544497 1.1586683152321093 0.25996153392946597
Evaluating Individual 679	 Fitness_0: 0.5788372662300629	 Fitness_1: 0.5774046996185033	 Fitness: 0.5788372662300629	 Best: 0.14584421468645084	 Flag: 0_0
1.4733999999999998 1.0666 0.8325999999999998 0.199 1.261 1.3148949941336214 0.42629938449943094 1.2880197187705709 0.5122000000000002 1.3509999999999998 0.22780000000000003
Evaluating Individual 680	 Fitness_0: 0.35937462293708256	 Fitness_1: 0.30274589286164194	 Fitness: 0.35937462293708256	 Best: 0.14584421468645084	 Flag: 0_0
0.5433807248768148 1.8300313166415951 0.8827595908326308 0.11240257896142401 0.42314837893348123 0.17865013327802481 0.4787718478258228 1.1342419484957083 0.9829018109255252 0.9563192130217261 1.387144
Evaluating Individual 681	 Fitness_0: 0.4187774439941689	 Fitness_1: 0.3241658246716989	 Fitness: 0.4187774439941689	 Best: 0.14584421468645084	 Flag: 0_0
1.351 1.6929999999999998 1.441 1.5713175089118725 1.1028906800430298 1.3005868471971094 0.7070048562297526 0.433564703296124 1.356209806668988 1.3723754825853955 0.6502244112644255
Evaluating Individual 682	 Fitness_0: 0.42225897665352635	 Fitness_1: 1.071127791402557	 Fitness: 0.42225897665352635	 Best: 0.14584421468645084	 Flag: 0_0
1.7534800000000001 0.28269279999999986 1.1780848 0.595 0.6849999999999999 1.2861999999999998 0.7714000000000001 1.4262595067451296 0.181 1.4949999999999999 0.9938208505837672
Evaluating Individual 683	 Fitness_0: 1.8986924171820347	 Fitness_1: 1.1461352795946702	 Fitness: 1.8986924171820347	 Best: 0.14584421468645084	 Flag: 0_0
1.8155837067307514 1.3459428929748152 1.8005306083786847 1.7473580815052798 0.9754034718076713 0.3362194026043177 1.6479334838912985 0.1161711999999997 0.24132146141841965 1.4477103999999998 0.8838101794997578
Evaluating Individual 684	 Fitness_0: 1.6924578928660958	 Fitness_1: 1.1402891954979895	 Fitness: 1.6924578928660958	 Best: 0.14584421468645084	 Flag: 0_0
0.8578 1.765 0.8479837298353384 1.142159209189892 1.26379320066656 1.2121307094906455 1.8503879696195273 0.19514654124460168 1.3517654278888254 0.163 1.639
Evaluating Individual 685	 Fitness_0: 1.480488429769206	 Fitness_1: 0.9145930758917693	 Fitness: 1.480488429769206	 Best: 0.14584421468645084	 Flag: 0_0
1.8586 1.5922 0.6057999999999998 1.6705609015728593 1.225 1.3121199999999997 1.8590253427065302 0.7879926248904611 0.42496080901874955 0.6418 1.6804331391425333
Evaluating Individual 686	 Fitness_0: 0.48202663587758365	 Fitness_1: 0.30313288943017985	 Fitness: 0.48202663587758365	 Best: 0.14584421468645084	 Flag: 0_0
0.7440675683924334 1.4884021129115108 0.5164793243738242 1.7798852983100109 0.1377532325214713 1.093410440515863 0.7116988424192566 1.5659599604186352 0.7128459476132383 0.6013936000000001 1.8809791562264915
Evaluating Individual 687	 Fitness_0: 0.34789985347669367	 Fitness_1: 0.36168944555176435	 Fitness: 0.34789985347669367	 Best: 0.14584421468645084	 Flag: 0_0
1.4089914420411427 0.9729999999999999 1.621 1.2224144991034196 0.7390154856193062 0.8792472799727402 1.373068905919363 0.10332356438036434 1.608616 0.6092559999999999 1.1034313463386867
Evaluating Individual 688	 Fitness_0: 2.4807303364992337	 Fitness_1: 1.615637513742155	 Fitness: 2.4807303364992337	 Best: 0.14584421468645084	 Flag: 0_0
1.3916780066857184 1.4596048 0.9459361132809457 1.6382844169432909 1.5347812003508892 1.709260380067646 1.2769624364709964 0.6584706513681411 0.30442926887461197 0.70445453714161 1.1783079275296717
Evaluating Individual 689	 Fitness_0: 0.2670682874743661	 Fitness_1: 0.3692264987235793	 Fitness: 0.2670682874743661	 Best: 0.14584421468645084	 Flag: 0_0
1.0392862220442107 0.9546951599269986 1.1398818520154266 1.7236432 1.4343152196654096 0.17882396307712206 0.18965189990190895 1.4992476725262727 1.2192307150201396 1.3525322806625455 1.6393694787299753
Evaluating Individual 690	 Fitness_0: 0.4872393353217164	 Fitness_1: 0.35004739177402955	 Fitness: 0.4872393353217164	 Best: 0.14584421468645084	 Flag: 0_0
0.9850591851777815 1.153 1.873 1.819 1.6697779263694832 1.719188988077905 1.335157801391551 0.9909999999999999 0.9549999999999998 1.189 1.8179919999999998
Evaluating Individual 691	 Fitness_0: 0.27226536450049654	 Fitness_1: 0.2703059213449685	 Fitness: 0.27226536450049654	 Best: 0.14584421468645084	 Flag: 0_0
1.5203031360599537 0.7528656199801921 0.3998277641915078 0.28275256504479945 0.3117468004123562 1.5527794952042906 1.1339498598232511 0.27315999999999996 1.0105127693781024 0.9116745249450158 1.572265096861506
Evaluating Individual 692	 Fitness_0: 0.42264621349692955	 Fitness_1: 0.3773455004248139	 Fitness: 0.42264621349692955	 Best: 0.14584421468645084	 Flag: 0_0
0.7012719999999999 1.8803946162185188 1.3683787945384858 1.0544294105159948 1.083736 0.9186404693993878 0.5525256046937175 0.9846514503549573 1.4343759999999999 1.430776 0.7067275425125953
Evaluating Individual 693	 Fitness_0: 0.8227977253657611	 Fitness_1: 0.1876200149892253	 Fitness: 0.8227977253657611	 Best: 0.14584421468645084	 Flag: 0_0
0.34889954326805495 1.4959049568488163 1.2299920243248312 0.448217094822531 0.7151524583569104 0.5425933752492523 0.510977969505901 1.5488267877768802 1.1034175994182132 0.5496399999999996 0.9727844112644255
Evaluating Individual 694	 Fitness_0: 0.3089008160147955	 Fitness_1: 0.302701933478005	 Fitness: 0.3089008160147955	 Best: 0.14584421468645084	 Flag: 0_0
1.71953642392206 0.4545999999999999 0.709363385007388 1.549 1.6988988540380818 1.2149057664523921 0.4482276192826382 0.13296445869223822 1.3470047220544497 1.7577083152321094 0.7668415339294661
Evaluating Individual 695	 Fitness_0: 0.9997675361174	 Fitness_1: 0.6305431238250273	 Fitness: 0.9997675361174	 Best: 0.14584421468645084	 Flag: 0_0
0.6308560000000002 1.6201776199801918 1.6759049096546192 1.8501040000000004 1.5587944110789809 0.4479465652761336 0.7312239999999999 1.1202689031295168 0.6880847808524835 0.5079333051252012 1.6061603532993525
Evaluating Individual 696	 Fitness_0: 0.890547147521461	 Fitness_1: 0.27569530639560313	 Fitness: 0.890547147521461	 Best: 0.14584421468645084	 Flag: 0_0
0.13824965874749018 1.7053432486141338 0.5645023377058267 1.2464777271877296 1.6929999999999998 0.6154195387432964 1.2502 1.5191919999999999 1.255329557179409 1.8027321367886937 1.190809326450519
Evaluating Individual 697	 Fitness_0: 0.42514370946181	 Fitness_1: 0.23132330286962843	 Fitness: 0.42514370946181	 Best: 0.14584421468645084	 Flag: 0_0
1.2402395278521083 0.3199599999999999 0.6056908823250452 0.7922800000000001 1.0573962640856605 1.248984369005363 1.3545032689129786 1.40954478539697 0.7510667758279362 1.3301446632113063 1.0751494191711786
Evaluating Individual 698	 Fitness_0: 0.7613066571322008	 Fitness_1: 0.4339425989346898	 Fitness: 0.7613066571322008	 Best: 0.14584421468645084	 Flag: 0_0
1.4830631874892912 1.7272018793482786 0.7867033462041615 1.0314666598121678 1.2216716249911053 0.8856342788203864 0.7236037775455404 0.5855273088532957 0.6310584833366791 1.1279728000000002 1.1559213913363828
Evaluating Individual 699	 Fitness_0: 0.4073603296423506	 Fitness_1: 0.3525740489312766	 Fitness: 0.4073603296423506	 Best: 0.14584421468645084	 Flag: 0_0
1.1421136 1.5455888965335565 1.2979837298353383 0.984190308652648 1.25227320066656 0.27704969041404076 0.3363613866743197 0.7034606626540607 1.6898049491247007 0.3377584000000002 0.8582561373913844
Evaluating Individual 700	 Fitness_0: 0.7113538967437978	 Fitness_1: 0.5982787076881044	 Fitness: 0.7113538967437978	 Best: 0.14584421468645084	 Flag: 0_0
0.7975810286766237 0.7409872 0.33619954687621684 0.9997747061402309 0.479584858522898 0.9787838045647861 1.1045800586985692 1.7856728052998923 0.8930800000000002 0.15835998958376035 1.0305999999999997
Evaluating Individual 701	 Fitness_0: 0.32913959545607224	 Fitness_1: 0.38514768482114015	 Fitness: 0.32913959545607224	 Best: 0.14584421468645084	 Flag: 0_0
0.6849999999999999 0.26664310722852314 1.782370814062616 0.109 1.171 0.5229999999999999 1.189 0.127 1.513 0.487 1.351
Evaluating Individual 702	 Fitness_0: 1.858796467809144	 Fitness_1: 1.2448341439543562	 Fitness: 1.858796467809144	 Best: 0.14584421468645084	 Flag: 0_0
1.060074243674451 1.639 0.7284782622006294 1.045 1.3678719636883543 1.6733388439368708 1.1265415173631683 0.3955622231867153 1.563388187375209 0.15939310438276655 0.7248796022872688
Evaluating Individual 703	 Fitness_0: 0.4859357575469024	 Fitness_1: 0.4691669404887499	 Fitness: 0.4859357575469024	 Best: 0.14584421468645084	 Flag: 0_0
1.441 1.5444095382467151 1.5758883072330954 0.3314959481909665 1.0360606414574767 1.7743305223297687 0.2718848266248921 1.3713332400757332 1.8297883666960293 1.1616459879473857 0.469
Evaluating Individual 704	 Fitness_0: 0.8894358246918508	 Fitness_1: 0.2896235899788699	 Fitness: 0.8894358246918508	 Best: 0.14584421468645084	 Flag: 0_0
0.19324425337064632 1.2372843904538902 1.3475896332939654 0.5087994538442434 0.5245202402358999 1.2915023896143647 0.7669831508873284 1.049911695847141 0.664876975519364 1.1149850372904972 1.7785170228195284
Evaluating Individual 705	 Fitness_0: 0.17774597213574933	 Fitness_1: 0.181909076490846	 Fitness: 0.17774597213574933	 Best: 0.14584421468645084	 Flag: 0_0
0.7569999999999999 1.5634000000000001 1.4483868088212852 0.6687244482368169 0.7504420509575782 0.8253999999999999 1.1602 0.5589999999999999 0.8685999999999998 1.1746 1.5741999999999998
Evaluating Individual 706	 Fitness_0: 0.3624471350675111	 Fitness_1: 0.41433750171335687	 Fitness: 0.3624471350675111	 Best: 0.14584421468645084	 Flag: 0_0
1.207 0.487 1.333 0.217 0.6309999999999999 0.34299999999999997 1.567 0.3859119999999999 1.8382068564805225 0.379 1.171
Evaluating Individual 707	 Fitness_0: 0.28240859428682596	 Fitness_1: 0.2059354599393125	 Fitness: 0.28240859428682596	 Best: 0.14584421468645084	 Flag: 0_0
1.5749199999999999 0.8270127999999998 0.9851247999999999 0.3041199999999999 1.3342017712127203 0.348359898113489 1.8913097501268843 0.2904044312104546 1.3025454631134639 0.63028 1.3412094533227685
Evaluating Individual 708	 Fitness_0: 0.4457615019094154	 Fitness_1: 0.47419787665050683	 Fitness: 0.4457615019094154	 Best: 0.14584421468645084	 Flag: 0_0
1.2118731803706175 1.080758120234365 0.6678351999999997 0.6046480000000002 0.8156119559747638 1.1269272799727408 1.5451462973367869 1.4835199051504238 1.8721565208406115 1.0422601190649554 1.329210072644318
Evaluating Individual 709	 Fitness_0: 0.34457502215268176	 Fitness_1: 0.36870491032726505	 Fitness: 0.34457502215268176	 Best: 0.14584421468645084	 Flag: 0_0
1.1736239658913024 0.39536991423313084 1.1974569781571232 1.506447257810974 0.8611459091293723 1.6289122571677215 1.199451340863651 0.8661010833492122 1.469109815915105 1.297116240058152 1.417889487126959
Evaluating Individual 710	 Fitness_0: 0.7041644357517075	 Fitness_1: 0.3151357285517013	 Fitness: 0.7041644357517075	 Best: 0.14584421468645084	 Flag: 0_0
1.8715225470744676 1.1340504822507027 0.8944669387648366 1.633844710588959 0.1545676714184605 1.4492946262601516 1.7600685751812515 0.7090247960448478 0.813494855912892 0.7357695783241398 0.29438703177856756
Evaluating Individual 711	 Fitness_0: 0.2708696370246705	 Fitness_1: 0.23546409488281522	 Fitness: 0.2708696370246705	 Best: 0.14584421468645084	 Flag: 0_0
1.3581999999999996 1.4974278879895333 0.44956580201975993 1.8458721226010355 0.9909999999999999 0.30699999999999994 0.721 0.379 1.045 1.315 1.279
Evaluating Individual 712	 Fitness_0: 0.26164955691219965	 Fitness_1: 0.310639074028542	 Fitness: 0.26164955691219965	 Best: 0.14584421468645084	 Flag: 0_0
1.4858122560599536 1.842301385390783 0.6202247803232371 0.5514853682997086 0.1565854279107054 0.3825416184608158 1.4739167504837953 0.8297834698767512 1.2345934866291186 0.24188094054493411 1.8512601869483984
Evaluating Individual 713	 Fitness_0: 0.6264751616084188	 Fitness_1: 0.6945141770112985	 Fitness: 0.6264751616084188	 Best: 0.14584421468645084	 Flag: 0_0
0.6553511874892912 1.2440003092561895 0.6812683672225714 0.8246288752898623 1.4760928578693113 0.10338039542153735 0.8982039736178333 0.48071456691505765 0.42818767428488 0.9295407999999998 1.8629634026408608
Evaluating Individual 714	 Fitness_0: 0.46817050508112723	 Fitness_1: 0.3110903459695728	 Fitness: 0.46817050508112723	 Best: 0.14584421468645084	 Flag: 0_0
0.6205535555911484 1.7363605572039735 0.9201973355936641 1.4634250892611536 1.6134293399890598 0.31962202974927423 1.2700895221028716 1.2035511077342416 0.9140052407570236 1.8938354552954786 0.12874554622919762
Evaluating Individual 715	 Fitness_0: 0.30114895964311994	 Fitness_1: 0.32469873775752306	 Fitness: 0.30114895964311994	 Best: 0.14584421468645084	 Flag: 0_0
1.7299299313695666 1.252489227557129 1.264226192506066 1.0370957263323737 0.9329428589461788 0.653305025230685 0.19352758137533377 0.7825785275257482 1.3603278236987224 0.8320251434142998 0.7682665403808473
Evaluating Individual 716	 Fitness_0: 0.7673170418427984	 Fitness_1: 0.2445770951254637	 Fitness: 0.7673170418427984	 Best: 0.14584421468645084	 Flag: 0_0
0.7345669854103778 0.7150110447090603 1.2092966063752764 0.25596316949567754 0.37820849916680005 0.808512250059571 0.7961952627877855 1.4690617695383414 0.6615293893501704 1.0278843619537206 1.6499872686459454
Evaluating Individual 717	 Fitness_0: 0.51807562350779	 Fitness_1: 0.3192513446030942	 Fitness: 0.51807562350779	 Best: 0.14584421468645084	 Flag: 0_0
0.755239957456716 1.3965612863448909 0.3766063150192835 0.28237854660512807 1.254362592194202 1.205898481587719 1.8253352752645093 0.3045161714965561 0.9668683937751749 0.681911350828182 1.3409002645578156
Evaluating Individual 718	 Fitness_0: 0.5258582426844075	 Fitness_1: 0.30200799077625307	 Fitness: 0.5258582426844075	 Best: 0.14584421468645084	 Flag: 0_0
1.3168083872269802 1.226827438092715 0.27748392537110417 1.4207181281873398 0.8001292383415594 0.23635727100451462 1.2558508021028716 1.3573431077342413 1.0451347979364325 1.5660667889743816 0.39848251901577403
Evaluating Individual 719	 Fitness_0: 0.3635789935699736	 Fitness_1: 0.3096871102253591	 Fitness: 0.3635789935699736	 Best: 0.14584421468645084	 Flag: 0_0
0.24410159558694497 0.8772399999999997 1.207 0.9909999999999999 1.099 1.1081322702494272 0.109 0.9729999999999999 1.6929999999999998 0.505 0.109
Evaluating Individual 720	 Fitness_0: 0.21181375845827527	 Fitness_1: 0.36615251129920706	 Fitness: 0.21181375845827527	 Best: 0.14584421468645084	 Flag: 0_0
0.9985076994917779 1.8226 1.59508 0.8606799999999999 1.74052 0.34948000000000007 1.62676 1.0701999999999998 1.87588 0.6637302028817147 1.66996
Evaluating Individual 721	 Fitness_0: 0.25357165607596893	 Fitness_1: 0.22696280172403513	 Fitness: 0.25357165607596893	 Best: 0.14584421468645084	 Flag: 0_0
1.672989783971148 1.1032066088956645 0.8290000000000001 0.6707032492472083 0.14139999999999997 0.7462 1.1205999999999998 1.279 0.9226000000000001 0.22060000000000002 1.7423740908263086
Evaluating Individual 722	 Fitness_0: 0.8222048453746565	 Fitness_1: 0.49537567179955216	 Fitness: 0.8222048453746565	 Best: 0.14584421468645084	 Flag: 0_0
0.5332686140068121 1.5401450431322747 1.760149930069956 0.9597804711392822 0.8219020737453506 1.205802984311665 1.8800120399272504 1.79956 1.6660720000000002 0.202744 1.725215756694751
Evaluating Individual 723	 Fitness_0: 0.6548928148979303	 Fitness_1: 0.3754407992051195	 Fitness: 0.6548928148979303	 Best: 0.14584421468645084	 Flag: 0_0
0.8216389843616141 0.3986494750831936 0.8601040000000002 0.3206952941123278 0.5362804174880738 1.0877955800989412 1.3867112752645094 1.0497191360666198 0.60148 0.9130959999999998 0.40015570459216043
Evaluating Individual 724	 Fitness_0: 0.994464843316823	 Fitness_1: 0.6862957576007086	 Fitness: 0.994464843316823	 Best: 0.14584421468645084	 Flag: 0_0
1.3867178249719954 1.4216630431511834 0.7279676556416224 1.182840423566963 1.5292684707086408 0.32499999999999996 0.14500000000000002 0.34299999999999997 0.595 0.48776968840047186 1.6770457376364123
Evaluating Individual 725	 Fitness_0: 0.2707985739272261	 Fitness_1: 0.2997800034123506	 Fitness: 0.2707985739272261	 Best: 0.14584421468645084	 Flag: 0_0
1.8143731895930504 1.045 1.4288872433414648 1.5209387994595494 0.8109999999999999 0.23500000000000001 0.7929999999999999 1.7038868122231199 1.270377371166861 0.8040445549531252 1.1824690149005885
Evaluating Individual 726	 Fitness_0: 0.5798007010775464	 Fitness_1: 0.5161106025603426	 Fitness: 0.5798007010775464	 Best: 0.14584421468645084	 Flag: 0_0
0.7013481624281543 1.3778256199801922 0.24876351055215398 0.34364402091623203 0.6015799567561215 0.2567692486376727 0.9516879999999999 0.625672 1.6723497844975181 1.6630394882819672 0.7221519999999999
Evaluating Individual 727	 Fitness_0: 0.1503906188756095	 Fitness_1: 0.19052517058678498	 Fitness: 0.1503906188756095	 Best: 0.14584421468645084	 Flag: 0_0
1.6966 0.38620000000000004 1.0737999999999999 0.5626000000000001 0.6613179490424214 1.4195352799727408 1.1953777163653514 0.5122 1.01116 0.7467479092313789 1.570746061330916
Evaluating Individual 728	 Fitness_0: 1.0155122420729248	 Fitness_1: 0.6243595538533682	 Fitness: 1.0155122420729248	 Best: 0.14584421468645084	 Flag: 0_0
0.8181999999999998 1.0594 1.423 0.32499999999999996 0.7749999999999999 0.271 0.469 1.4589999999999999 0.6446800000000001 0.23629599999999973 0.9481621045921604
Evaluating Individual 729	 Fitness_0: 0.45008449403335904	 Fitness_1: 0.4053961880191444	 Fitness: 0.45008449403335904	 Best: 0.14584421468645084	 Flag: 0_0
1.4410607496570706 0.59428 0.18812574028967838 0.32586370204589094 0.6908034902774146 0.8145259637851617 1.3849514796606979 0.9298000000000001 1.4698 1.3302440286722408 1.279
Evaluating Individual 730	 Fitness_0: 0.29324645959331097	 Fitness_1: 0.2109960219142076	 Fitness: 0.29324645959331097	 Best: 0.14584421468645084	 Flag: 0_0
1.4133296334134395 0.6707946162185188 1.54396 1.593345404585669 0.9831253492132004 1.0040255968042793 0.48268094892028224 0.4462295280632045 0.7139743724209631 1.5727600000000002 0.4820261189514713
Evaluating Individual 731	 Fitness_0: 0.3455460120180799	 Fitness_1: 0.3063132680522479	 Fitness: 0.3455460120180799	 Best: 0.14584421468645084	 Flag: 0_0
1.6334200143539706 0.4653460002033383 0.16384838478097297 0.2884176657927814 0.7495884381452972 0.22608989632630364 0.6906790838912984 1.704144301813794 1.2434602880274133 0.8903765046263905 1.0428216279644689
Evaluating Individual 732	 Fitness_0: 0.5605863480852789	 Fitness_1: 0.2603354336228142	 Fitness: 0.5605863480852789	 Best: 0.14584421468645084	 Flag: 0_0
0.397 0.5409999999999999 1.371457905610123 1.4611952964789665 1.0748737459323698 0.42903213655855765 0.35740624870053805 1.657 1.171 1.009 0.43299999999999994
Evaluating Individual 733	 Fitness_0: 0.3499771350937693	 Fitness_1: 0.5933456959927501	 Fitness: 0.3499771350937693	 Best: 0.14584421468645084	 Flag: 0_0
1.099 0.5903892317321084 0.12873120875049326 1.3201063127212844 0.7176582095155504 1.261 0.7613199999999999 1.3992399999999998 0.4410579243308107 1.585 1.207
Evaluating Individual 734	 Fitness_0: 0.19692139578724457	 Fitness_1: 0.322937709675687	 Fitness: 0.19692139578724457	 Best: 0.14584421468645084	 Flag: 0_0
1.2357999999999998 0.877976848614134 1.588359590832631 0.3961346441167297 0.6598000000000002 1.2827690999659256 0.28179999999999983 1.2214 0.6058000000000001 1.32652 1.295696034578318
Evaluating Individual 735	 Fitness_0: 0.3880266028143	 Fitness_1: 0.2688400595252037	 Fitness: 0.3880266028143	 Best: 0.14584421468645084	 Flag: 0_0
1.0198 1.8369999999999997 1.4698 1.6714000000000002 0.22720760693234243 1.5637268202523082 1.8590239608730992 1.0594000000000001 0.6579370211229474 0.7174 1.1345046659493536
Evaluating Individual 736	 Fitness_0: 0.52726611349733	 Fitness_1: 0.27474088946898906	 Fitness: 0.52726611349733	 Best: 0.14584421468645084	 Flag: 0_0
0.9209544189970085 0.996616 0.8636005664047287 0.7280316173247114 1.3082860165062575 1.1829527987556951 1.8869105494172411 0.7456224820456048 1.1589956663034304 0.6555087826580852 0.7229808759565317
Evaluating Individual 737	 Fitness_0: 0.8156007425563458	 Fitness_1: 1.3185624208497775	 Fitness: 0.8156007425563458	 Best: 0.14584421468645084	 Flag: 0_0
1.480312 0.4049719860527716 1.4559001462041614 0.7462832216408867 1.7814159999999999 0.692533883398849 0.847674757333933 0.47519199999999995 0.22155535192882503 0.9480014039624999 0.656486505446081
Evaluating Individual 738	 Fitness_0: 0.9767753579536951	 Fitness_1: 0.6651926660661069	 Fitness: 0.9767753579536951	 Best: 0.14584421468645084	 Flag: 0_0
1.0989999999999998 1.7196399999999998 0.35351141565959976 1.123578050301507 0.8066346507867995 1.0305928796878034 1.07668 1.37188 0.7378511571794093 0.25283133678869363 1.8798601763641267
Evaluating Individual 739	 Fitness_0: 0.6653903578598868	 Fitness_1: 0.3705716486144476	 Fitness: 0.6653903578598868	 Best: 0.14584421468645084	 Flag: 0_0
0.5945520991990593 1.1099959860527715 1.037732805850982 0.37508531823113794 0.9369999999999999 0.9928357895110429 0.5122 0.9377199999999999 1.23652 1.459064464308494 1.6929567713637126
Evaluating Individual 740	 Fitness_0: 0.5200461350196884	 Fitness_1: 0.31586504431351164	 Fitness: 0.5200461350196884	 Best: 0.14584421468645084	 Flag: 0_0
1.4247273481422256 0.8991280000000001 0.9091051672225716 1.3313973838610056 0.9332188634200331 0.11702730662241972 1.135 0.181 0.8863267928824949 0.3830503358262031 1.570638037273454
Evaluating Individual 741	 Fitness_0: 0.7804473686455515	 Fitness_1: 0.43517608663192436	 Fitness: 0.7804473686455515	 Best: 0.14584421468645084	 Flag: 0_0
0.181 0.9009999999999999 1.6821520243248311 0.22002399999999994 1.4507404913345718 1.153 1.7289999999999999 0.4149999999999999 1.837 1.2429999999999999 0.9009999999999999
Evaluating Individual 742	 Fitness_0: 0.24377842793791984	 Fitness_1: 0.43171644502859785	 Fitness: 0.24377842793791984	 Best: 0.14584421468645084	 Flag: 0_0
1.008871936094907 1.2216781420012714 1.0575348179376045 1.819181839638766 0.5012611236089416 1.4418597104006232 0.43301322988482616 0.9180071897725566 1.8792756284007957 0.4459736587919212 1.3477589378839416
Evaluating Individual 743	 Fitness_0: 0.9164009164081955	 Fitness_1: 0.580972972684219	 Fitness: 0.9164009164081955	 Best: 0.14584421468645084	 Flag: 0_0
0.917812857977605 1.410694970355221 0.8228874970610631 1.366012401587945 1.4542945947891568 1.5619373732194424 1.748328833898964 0.6731356870563034 0.8462799999999999 0.7274799999999998 1.0529199999999996
Evaluating Individual 744	 Fitness_0: 0.3044266444634871	 Fitness_1: 0.22176076810850928	 Fitness: 0.3044266444634871	 Best: 0.14584421468645084	 Flag: 0_0
0.5131286360665075 0.7994800000000001 0.7858000000000002 0.47834138386100544 0.24740688986503973 0.3157473066224196 1.220248 1.2141999999999997 1.0464400000000003 0.23787999999999998 1.7651201162744075
Evaluating Individual 745	 Fitness_0: 0.4513878746251878	 Fitness_1: 0.31416783579380925	 Fitness: 0.4513878746251878	 Best: 0.14584421468645084	 Flag: 0_0
1.8212679774543432 0.6346921661229846 0.2435058744559454 1.554723686680291 0.658074122110633 1.497728855587027 1.4292875866649417 1.240172281229429 1.2055289033078196 1.446736315537116 0.7028973193695178
Evaluating Individual 746	 Fitness_0: 0.45804605485567684	 Fitness_1: 0.4849255629402295	 Fitness: 0.45804605485567684	 Best: 0.14584421468645084	 Flag: 0_0
0.42267835685003535 1.5051393030317768 1.2930428218461762 1.236808 1.0178293555333866 0.27027999999999996 1.122844714379039 0.12564514319825115 1.859584682863724 1.0531195131335536 1.204112559965655
Evaluating Individual 747	 Fitness_0: 0.27296227743212614	 Fitness_1: 0.19280118695461904	 Fitness: 0.27296227743212614	 Best: 0.14584421468645084	 Flag: 0_0
0.7209999999999998 1.02844 1.7188685409717857 0.7526799999999999 1.723415834619907 0.8253999999999998 1.2801392517057848 1.7213959052868433 0.9724419483816583 1.2564496 0.31019007462746284
Evaluating Individual 748	 Fitness_0: 0.2712132017974978	 Fitness_1: 0.22758824794604196	 Fitness: 0.2712132017974978	 Best: 0.14584421468645084	 Flag: 0_0
1.0420120244487638 0.7226554725985345 1.4134547781819986 1.8913291615299883 1.377907699222997 0.5410025564539643 0.18071009466418508 0.5647671077342413 0.8700906820282397 0.9410581043713749 0.8137650340483292
Evaluating Individual 749	 Fitness_0: 0.4128604790740146	 Fitness_1: 0.30259287064714857	 Fitness: 0.4128604790740146	 Best: 0.14584421468645084	 Flag: 0_0
1.0291845542202067 1.5998977713805063 1.3439192419039427 0.3946466886857075 1.5442530144661122 1.039393830384071 0.27908656395554277 0.5263647192152019 0.7614081366877128 1.494117900941445 1.0820828997222467
Evaluating Individual 750	 Fitness_0: 0.5321647008517385	 Fitness_1: 0.5037107692050068	 Fitness: 0.5321647008517385	 Best: 0.14584421468645084	 Flag: 0_0
1.3006 1.2757207279479044 1.4949999999999997 0.703576 1.1455032931636222 1.2393999999999998 1.3951973816020595 1.0681552 0.550975543381174 1.8881216463219939 1.8195636259084187
Evaluating Individual 751	 Fitness_0: 0.7601348251237444	 Fitness_1: 0.20260359971593556	 Fitness: 0.7601348251237444	 Best: 0.14584421468645084	 Flag: 0_0
0.43299999999999983 1.57348 0.5366799999999998 1.2862 0.5705843858317851 0.9837999999999997 1.7362000000000002 1.2033999999999998 1.0413999999999999 0.901089359246844 0.9337174209628638
Evaluating Individual 752	 Fitness_0: 0.40100609672463816	 Fitness_1: 0.3737480012085184	 Fitness: 0.40100609672463816	 Best: 0.14584421468645084	 Flag: 0_0
0.782118723530444 1.074808 1.5145495062820409 1.4194000000000002 0.6143722986807632 1.499408970095225 0.9290475262064487 0.87179118539697 1.4178961557705043 1.107404315232109 1.0765947586309454
Evaluating Individual 753	 Fitness_0: 0.47688201061313734	 Fitness_1: 0.23106260655581712	 Fitness: 0.47688201061313734	 Best: 0.14584421468645084	 Flag: 0_0
1.517878120432057 0.5089014788913073 0.9572408173003488 0.5904155560081032 0.35949394904242166 1.7893910293448692 0.6210751020305042 0.9508114503549573 0.8187760000000002 1.1626193532317441 0.3418305140805319
Evaluating Individual 754	 Fitness_0: 0.47388779836369704	 Fitness_1: 0.29155224390688855	 Fitness: 0.47388779836369704	 Best: 0.14584421468645084	 Flag: 0_0
1.6894000000000005 0.4570480000000001 0.7239241534162195 1.3658975597587946 0.5972085434562209 0.9432502195731409 0.6565448752645096 1.6163246332168084 1.1197072000000001 1.2747951999999998 0.9970318589086986
Evaluating Individual 755	 Fitness_0: 0.4456236519350367	 Fitness_1: 0.24052616741507277	 Fitness: 0.4456236519350367	 Best: 0.14584421468645084	 Flag: 0_0
1.6389999999999998 1.6534 0.7749999999999999 1.4626000000000001 1.6498 0.478574363077122 0.7170624645372075 1.5568202246278382 0.8598266317034984 1.261 1.351
Evaluating Individual 756	 Fitness_0: 0.31242564776681886	 Fitness_1: 0.3825852711636041	 Fitness: 0.31242564776681886	 Best: 0.14584421468645084	 Flag: 0_0
0.6264575207237022 1.616182159007105 1.729033894593523 1.7191677817501838 1.5102357776840922 1.338184 0.7571439999999998 1.6815712762124502 1.5634 1.45108 1.767982596236852
Evaluating Individual 757	 Fitness_0: 0.27055627137723615	 Fitness_1: 0.1912806602675777	 Fitness: 0.27055627137723615	 Best: 0.14584421468645084	 Flag: 0_0
1.0342718170527765 1.3746479753981715 0.7017040000000001 0.8597160941123279 0.29131953123888177 0.5483754942769216 0.5659112752645092 0.5169191360666198 0.782113894873756 0.4672414542032983 1.0933641739372617
Evaluating Individual 758	 Fitness_0: 0.22637279448650274	 Fitness_1: 0.29160507500642	 Fitness: 0.22637279448650274	 Best: 0.14584421468645084	 Flag: 0_0
0.34926884094072375 1.0753483920688862 1.7261199999999999 0.9031568167435896 1.0001017904844496 1.2120399999999998 1.325260905919363 0.18626756438036435 1.5273999999999999 0.685 1.4447347752985205
Evaluating Individual 759	 Fitness_0: 0.25594071723774425	 Fitness_1: 0.23003781468801773	 Fitness: 0.25594071723774425	 Best: 0.14584421468645084	 Flag: 0_0
0.5725082481538906 1.1080719999999995 0.8146000000000001 0.9326018327576518 1.2672879026689503 1.3019502130711866 1.6417409052497651 0.36030607630866174 1.3979635922490334 0.7739240549212941 1.5313506431013508
Evaluating Individual 760	 Fitness_0: 0.31452524536957466	 Fitness_1: 0.22550860813444895	 Fitness: 0.31452524536957466	 Best: 0.14584421468645084	 Flag: 0_0
0.631 0.4653999999999997 1.5067593490955442 1.3762 0.6785979490424214 1.19476 0.3312757157016417 0.8585199999999998 1.11610680158902 0.7330043152321091 1.0189947586309454
Evaluating Individual 761	 Fitness_0: 0.4031946058335566	 Fitness_1: 0.479190091735004	 Fitness: 0.4031946058335566	 Best: 0.14584421468645084	 Flag: 0_0
1.2492121666334783 1.2615472000000003 0.4299017886589179 1.3959093838610055 0.8211310550055817 1.1621947910516648 1.6823707137014576 1.2309039999999996 1.8706960000000004 1.1420542836164318 1.8638192656906405
Evaluating Individual 762	 Fitness_0: 0.34388073310015893	 Fitness_1: 0.3710851107680007	 Fitness: 0.34388073310015893	 Best: 0.14584421468645084	 Flag: 0_0
1.7638420314289172 1.6971000892309709 1.029102958382543 0.10210717783828527 0.2293891957046778 1.1508223762005805 1.3735165373560325 0.7960424719367956 1.2190713283834893 0.7548233806438638 1.6993936
Evaluating Individual 763	 Fitness_0: 1.8380754673825848	 Fitness_1: 1.55936310430628	 Fitness: 1.8380754673825848	 Best: 0.14584421468645084	 Flag: 0_0
1.0041035469571775 1.8243235040158459 0.4769199999999998 0.24339125868430095 1.3761999999999999 1.6461999999999999 1.2034 1.6047043067451296 0.214224456618826 0.8598025608017688 1.8108720261513767
Evaluating Individual 764	 Fitness_0: 0.6651554330042166	 Fitness_1: 1.3148514080000613	 Fitness: 0.6651554330042166	 Best: 0.14584421468645084	 Flag: 0_0
0.9368205663035275 0.9285456199801922 0.267347764191508 1.8126616267855753 0.9001373059693217 1.8350194952042906 1.4913999999999998 0.9009999999999999 0.4834727693781027 0.44904159999999976 0.2920200578839416
Evaluating Individual 765	 Fitness_0: 0.8040413179354807	 Fitness_1: 0.4229181950188232	 Fitness: 0.8040413179354807	 Best: 0.14584421468645084	 Flag: 0_0
0.703 1.5969932357363754 1.855 0.9315630230691025 0.809236637933434 0.7709235561629156 0.9510551247354906 1.4339439999999999 1.1294694292264675 0.271 1.801
Evaluating Individual 766	 Fitness_0: 0.3346923179741359	 Fitness_1: 0.5712464885519932	 Fitness: 0.3346923179741359	 Best: 0.14584421468645084	 Flag: 0_0
0.5959642809604886 1.3109194058863256 1.456972124373824 1.2885483144956977 0.5228435930676573 0.7955081785376769 0.4401779263105545 1.2331471604186353 0.3667575702843906 1.7928423992149753 1.5031547026705374
Evaluating Individual 767	 Fitness_0: 0.9375937720211058	 Fitness_1: 0.6564061456577395	 Fitness: 0.9375937720211058	 Best: 0.14584421468645084	 Flag: 0_0
0.6796455007626838 1.712974946686724 0.5264885628846058 1.4014000000000002 1.2033338556507087 0.8075168968669861 1.7542 0.32399910773424134 0.6069972407570233 0.5910386521856875 0.15617294861916226
Evaluating Individual 768	 Fitness_0: 0.3387544254344872	 Fitness_1: 0.41976969784667195	 Fitness: 0.3387544254344872	 Best: 0.14584421468645084	 Flag: 0_0
0.903947275123185 1.3854538058863257 1.1230073243738241 0.25558231764017 0.7263279999999999 1.2110319999999999 0.6208394193650825 1.6235344 1.4445457763012775 1.21564 1.5077620133371037
Evaluating Individual 769	 Fitness_0: 0.5322268580862637	 Fitness_1: 0.45373396968662305	 Fitness: 0.5322268580862637	 Best: 0.14584421468645084	 Flag: 0_0
1.1505480458575899 1.881386734739631 0.5336127029343914 1.1669130069474407 1.413707542569323 0.11122642866739696 1.1499354077580608 1.3741839999999999 1.863107315902251 0.5868048349518116 0.3304881410913013
Evaluating Individual 770	 Fitness_0: 0.3303334544175765	 Fitness_1: 0.3612354731347547	 Fitness: 0.3303334544175765	 Best: 0.14584421468645084	 Flag: 0_0
0.6624821799014521 1.0530326717305778 0.41888800000000004 0.44255959678215584 0.9450451352248807 0.562168 0.7378472752645096 1.0973779484957085 0.6439263394646484 1.118296 1.3829557045921606
Evaluating Individual 771	 Fitness_0: 0.234164934780833	 Fitness_1: 0.3227705022776137	 Fitness: 0.234164934780833	 Best: 0.14584421468645084	 Flag: 0_0
0.6995151999999997 1.7276419040158464 0.8716200722763043 1.3318767999999996 0.45085599999999987 1.855 0.8829999999999999 1.405 1.4949999999999999 0.5229999999999999 1.1010456541308091
Evaluating Individual 772	 Fitness_0: 0.5775497348704359	 Fitness_1: 0.4604586896152748	 Fitness: 0.5775497348704359	 Best: 0.14584421468645084	 Flag: 0_0
0.92116 0.7677113853856868 1.8659439999999998 1.5019650501770272 0.3705665676124404 0.636890650068366 0.3615760000000001 0.8963919999999999 0.42179703884067465 1.0558 1.40572
Evaluating Individual 773	 Fitness_0: 0.6445945253432658	 Fitness_1: 0.29765872088534406	 Fitness: 0.6445945253432658	 Best: 0.14584421468645084	 Flag: 0_0
1.1484574772160507 0.4074034741105971 0.49039312073005614 1.8428140030605187 1.0653878245399078 0.37689861570379257 1.3969481658812652 1.1169896719367955 1.3551571811052903 0.8202672486053131 0.8788725791310908
Evaluating Individual 774	 Fitness_0: 0.6271571924438684	 Fitness_1: 0.32846921648089655	 Fitness: 0.6271571924438684	 Best: 0.14584421468645084	 Flag: 0_0
0.8512451722898319 0.34057978663420874 0.5093272692870364 0.7105675751825898 1.6221544110789807 0.773328143906862 0.10127179998317687 1.2468695280632047 1.765 0.680653382245877 0.4932993662136833
Evaluating Individual 775	 Fitness_0: 0.6805947634142047	 Fitness_1: 0.5514827478009118	 Fitness: 0.6805947634142047	 Best: 0.14584421468645084	 Flag: 0_0
1.0106599573641275 0.6426423927914136 0.8486251672225718 1.4802020670472362 0.5266999977239006 1.20052 0.67204 1.585 0.5320720000000001 0.11058399999999985 1.003203837749997
Evaluating Individual 776	 Fitness_0: 0.7575822945681099	 Fitness_1: 0.14511999018696967	 Fitness: 0.7575822945681099	 Best: 0.14584421468645084	 Flag: 0_0
0.48699637651089533 1.5681988537264753 0.6224539125857047 0.5705494371185811 1.593711356885836 1.5400362239781926 1.1308518151617104 0.8950801666708281 0.9537028147879557 1.5344849532317442 0.5884622026162785
Evaluating Individual 777	 Fitness_0: 1.6442070066551002	 Fitness_1: 1.1207210073357572	 Fitness: 1.6442070066551002	 Best: 0.14584421468645084	 Flag: 0_0
1.8415987853392433 1.6146026732934682 1.2062725823207239 0.6029060631691394 1.845511952556083 0.7007501380512878 1.2756905709876472 0.4259732122231202 1.61308 0.14855522293779266 1.4338
Evaluating Individual 778	 Fitness_0: 0.816478563513372	 Fitness_1: 1.3574789429481111	 Fitness: 0.816478563513372	 Best: 0.14584421468645084	 Flag: 0_0
0.18870884094072404 0.725634331737435 0.42786041280619147 1.7326663241419753 0.397443553132318 0.9496138452979357 1.3785904 0.8866000000000002 0.18610943430599614 1.1586683152321093 0.25996153392946597
Evaluating Individual 779	 Fitness_0: 0.460633448072832	 Fitness_1: 0.5639514975858938	 Fitness: 0.460633448072832	 Best: 0.14584421468645084	 Flag: 0_0
1.4733999999999998 1.137403872058401 0.4153888848540426 0.199 1.261 0.9909999999999999 1.297 1.882641006624865 0.5122000000000002 1.3509999999999998 0.22780000000000003
Evaluating Individual 780	 Fitness_0: 0.24845054327727883	 Fitness_1: 0.17293934082258977	 Fitness: 0.24845054327727883	 Best: 0.14584421468645084	 Flag: 0_0
0.5433807248768148 1.8300313166415951 0.8827595908326308 0.11240257896142401 1.0575051309964332 0.47571136436014005 1.0138661565936267 1.1342419484957083 0.9829018109255252 0.9563192130217261 1.387144
Evaluating Individual 781	 Fitness_0: 0.8578827389165375	 Fitness_1: 0.9308356622457112	 Fitness: 0.8578827389165375	 Best: 0.14584421468645084	 Flag: 0_0
0.5136105346204196 0.5011654114108997 1.8177386095573584 0.43299999999999994 1.153 1.585 0.7389999999999999 1.4302 0.3467044566188262 1.3106799999999998 1.163666235052728
Evaluating Individual 782	 Fitness_0: 0.36127804132724145	 Fitness_1: 0.25150883826739007	 Fitness: 0.36127804132724145	 Best: 0.14584421468645084	 Flag: 0_0
0.837240552794481 1.7158387913887276 0.8232853355936639 0.12534223526279453 0.5852192060113418 1.7367824500864675 0.6216400000000001 1.8455531283446842 1.5008457844975176 0.41309157660289075 0.763399552770465
Evaluating Individual 783	 Fitness_0: 0.8035043069948651	 Fitness_1: 0.31545711378718955	 Fitness: 0.8035043069948651	 Best: 0.14584421468645084	 Flag: 0_0
0.2667175450727931 1.3510077073273812 1.8972240733426082 0.7110718242839666 1.0352368623831738 1.7742753466309815 0.2979830615076252 0.9838030899745793 1.0103923122070768 1.4281562372904972 1.828120683745233
Evaluating Individual 784	 Fitness_0: 0.5646396207576857	 Fitness_1: 0.3857392051453586	 Fitness: 0.5646396207576857	 Best: 0.14584421468645084	 Flag: 0_0
0.8578 1.765 1.783 1.462406145887864 0.30846720554587415 1.1747658239781924 1.1912464 1.3675887999999998 0.9909999999999999 0.163 1.639
Evaluating Individual 785	 Fitness_0: 0.2722505875045954	 Fitness_1: 0.31429392802803446	 Fitness: 0.2722505875045954	 Best: 0.14584421468645084	 Flag: 0_0
1.7668546961700637 1.7434955793191127 1.5038695535789373 0.20278735390531336 0.9317468312236603 0.5128510607335728 1.8838 1.369 1.4914 0.6418 1.6804331391425333
Evaluating Individual 786	 Fitness_0: 0.2559233096511297	 Fitness_1: 0.18324605570616675	 Fitness: 0.2559233096511297	 Best: 0.14584421468645084	 Flag: 0_0
0.4475834282458173 1.1931356857668693 0.4434099609852562 1.5446265652537619 1.0005374845205672 0.6951647533097336 0.8614 1.4589999999999999 0.9835234046991413 1.112644178350234 1.3531600000000001
Evaluating Individual 787	 Fitness_0: 0.9095236211094018	 Fitness_1: 0.6173347860631152	 Fitness: 0.9095236211094018	 Best: 0.14584421468645084	 Flag: 0_0
1.4089914420411427 0.9729999999999999 1.621 1.2224144991034196 1.2494357974167922 0.8792472799727402 1.373068905919363 0.10332356438036434 1.608616 0.25577631999999983 0.617671717360518
Evaluating Individual 788	 Fitness_0: 0.35446943981295775	 Fitness_1: 0.17275854686917586	 Fitness: 0.35446943981295775	 Best: 0.14584421468645084	 Flag: 0_0
1.1040938200985477 0.9452947136551089 0.6156092040821476 1.5718074568315883 1.6392359204955278 1.5374835679528291 1.0336033188683433 0.49880708885719416 1.2310479999999997 1.1738799999999998 0.5744682023883132
Evaluating Individual 789	 Fitness_0: 1.3018115577023548	 Fitness_1: 0.9171315606756513	 Fitness: 1.3018115577023548	 Best: 0.14584421468645084	 Flag: 0_0
1.602189663240038 0.6551662836673038 0.4500645834354474 1.7236432 1.4343152196654096 1.3747599999999998 1.084745361602878 0.875583791989647 0.5534310386393136 0.5646401858605925 1.207064504029602
Evaluating Individual 790	 Fitness_0: 0.5703461605562319	 Fitness_1: 0.4056994063692271	 Fitness: 0.5703461605562319	 Best: 0.14584421468645084	 Flag: 0_0
1.7312085997256565 0.7094223999999996 1.1731005922317428 0.5488909616367127 1.8130960000000003 1.7035724322267487 0.7169536590348413 0.9255509790300398 0.9407067315547517 1.1880624229377925 1.3821229771804715
Evaluating Individual 791	 Fitness_0: 0.4063259224599707	 Fitness_1: 0.3665327959649412	 Fitness: 0.4063259224599707	 Best: 0.14584421468645084	 Flag: 0_0
1.5506020360759252 0.6130894304423256 0.20613931203982838 0.6190904055579525 1.075935213620552 0.7149919944456916 1.0333862524128972 0.27315999999999996 1.540797428549737 0.8829485311727556 0.6887558737730979
Evaluating Individual 792	 Fitness_0: 0.41595571328130276	 Fitness_1: 0.3187906528620497	 Fitness: 0.41595571328130276	 Best: 0.14584421468645084	 Flag: 0_0
0.7510130988592035 0.965812991354636 0.9943891838786099 0.39303270090314035 0.6231616589962805 0.9161034691358745 0.7685551221310223 0.6181834847210999 1.2538 1.0413999999999999 0.7782198981387556
Evaluating Individual 793	 Fitness_0: 0.23164514230188163	 Fitness_1: 0.16159455943756065	 Fitness: 0.23164514230188163	 Best: 0.14584421468645084	 Flag: 0_0
0.9098912444088519 1.1890329218078641 1.7386959510077649 1.037298998791388 1.2326823690337043 1.255825478909624 1.1939220208386911 1.832148811682424 0.9147730556536008 1.1880554825853955 0.9727844112644255
Evaluating Individual 794	 Fitness_0: 0.20866844895616504	 Fitness_1: 0.2542526599884706	 Fitness: 0.20866844895616504	 Best: 0.14584421468645084	 Flag: 0_0
1.71953642392206 0.4545999999999999 0.709363385007388 1.0780477943857232 0.9884934236311019 0.5642171218575792 1.3816160659212653 0.9278594018272996 1.3078090894564902 0.5517999999999998 1.887362848339862
Evaluating Individual 795	 Fitness_0: 0.8002588176510336	 Fitness_1: 0.3646948966806406	 Fitness: 0.8002588176510336	 Best: 0.14584421468645084	 Flag: 0_0
0.6308560000000002 1.6201776199801918 1.6759049096546192 1.8501040000000004 1.5587944110789809 1.4707393813605019 1.3571530927269888 1.6207408 0.786762916619818 1.3025296 1.6061603532993525
Evaluating Individual 796	 Fitness_0: 0.6979740761666843	 Fitness_1: 1.3803645195384306	 Fitness: 0.6979740761666843	 Best: 0.14584421468645084	 Flag: 0_0
1.0427912713636245 0.35531615549932344 1.7656177886467939 1.373231168747112 1.6727426242173329 1.1401526654888936 1.0487489121413989 0.5428010209699602 0.5720029773800133 0.4348709017307828 0.6418627377922492
Evaluating Individual 797	 Fitness_0: 1.2722151345414168	 Fitness_1: 0.8876658754700046	 Fitness: 1.2722151345414168	 Best: 0.14584421468645084	 Flag: 0_0
1.383943553632914 0.9054224111577825 0.3670798830366709 0.8859050219700264 1.3934158379334338 0.996370717259113 0.835315318868344 1.0535052515042915 1.8838972133306569 0.21959199999999957 0.20553961494082568
Evaluating Individual 798	 Fitness_0: 0.42052809746278924	 Fitness_1: 0.2521573111733059	 Fitness: 0.42052809746278924	 Best: 0.14584421468645084	 Flag: 0_0
1.4024468634944793 0.8582319999999994 1.4141775096393645 1.71892 1.0287435898084842 1.2551317760218073 1.4022365616028782 0.7898015587965668 1.0623846386393134 0.6166000000000001 1.189804783436523
Evaluating Individual 799	 Fitness_0: 0.3163491431940382	 Fitness_1: 0.2640730493579701	 Fitness: 0.3163491431940382	 Best: 0.14584421468645084	 Flag: 0_0
1.2596582757057855 1.0524099387774295 1.2979837298353383 0.984190308652648 1.4927895687792165 1.2896996822660132 1.0259585766182873 0.29835999999999996 1.4666972636569064 1.0061200000000001 0.671500559950212
Evaluating Individual 800	 Fitness_0: 0.6690346079883631	 Fitness_1: 0.41983052490006834	 Fitness: 0.6690346079883631	 Best: 0.14584421468645084	 Flag: 0_0
0.9603712191218108 1.7382284988333927 0.9007023907157842 0.8411448396971117 0.7430509887314718 0.8273805047957095 0.6445216590348409 0.644365429495595 1.221245256618826 1.5611599225827348 0.11166441126442561
Evaluating Individual 801	 Fitness_0: 0.5557678456414894	 Fitness_1: 0.43059571516617773	 Fitness: 0.5557678456414894	 Best: 0.14584421468645084	 Flag: 0_0
0.6849999999999999 1.441 0.5409999999999999 0.109 1.171 0.5229999999999999 1.189 0.127 1.513 1.560927334865844 0.43457438569215034
Evaluating Individual 802	 Fitness_0: 0.7600962211451355	 Fitness_1: 0.7015701994947241	 Fitness: 0.7600962211451355	 Best: 0.14584421468645084	 Flag: 0_0
0.9592136089961775 1.3166703999999996 1.8801485409717857 0.3805446968967511 0.7791241532881164 1.6164595847091703 1.354883640780383 1.3545047663337726 0.45099999999999996 0.9729999999999999 0.181
Evaluating Individual 803	 Fitness_0: 0.5089313175076807	 Fitness_1: 0.36005170858986196	 Fitness: 0.5089313175076807	 Best: 0.14584421468645084	 Flag: 0_0
1.441 0.45099999999999996 0.23500000000000001 1.6411383506913573 0.8071894291759354 1.2042685249572822 0.4149999999999999 1.351 1.441 0.9009999999999999 0.469
Evaluating Individual 804	 Fitness_0: 0.36645356960230946	 Fitness_1: 1.190711524456037	 Fitness: 0.36645356960230946	 Best: 0.14584421468645084	 Flag: 0_0
1.075885172289832 0.33757464697080364 1.0075860503076846 0.8682377554962755 1.2398079794970698 1.3584521700095489 0.31149439229550213 1.8310959999999996 1.3806671571794091 0.11401533678869358 1.5856054532929214
Evaluating Individual 805	 Fitness_0: 0.17009289548085849	 Fitness_1: 0.19861280446138843	 Fitness: 0.17009289548085849	 Best: 0.14584421468645084	 Flag: 0_0
0.7569999999999999 1.5634000000000001 1.4483868088212852 0.6687244482368169 0.7504420509575782 1.675506145679792 1.1210461204434083 1.1688655604186353 0.8685999999999998 1.1746 1.5741999999999998
Evaluating Individual 806	 Fitness_0: 0.8144036647282361	 Fitness_1: 0.8231503110830127	 Fitness: 0.8144036647282361	 Best: 0.14584421468645084	 Flag: 0_0
1.4323110086135196 0.1907299040158461 0.9133420777764192 0.217 0.6309999999999999 0.34299999999999997 0.8042324818288659 0.5996655999999999 1.7542542236987226 1.6839725427978558 0.9150196356707039
Evaluating Individual 807	 Fitness_0: 0.6044601638776621	 Fitness_1: 0.4984696701057497	 Fitness: 0.6044601638776621	 Best: 0.14584421468645084	 Flag: 0_0
0.7003505030985786 0.8924623800198076 0.4077523884833605 1.3835196173247113 0.7003021685564218 0.34658004146472166 1.2867733180355863 1.7670845682273457 1.8145677796234032 0.8765727947298707 0.5549245445883797
Evaluating Individual 808	 Fitness_0: 0.3423207879172731	 Fitness_1: 0.4539514941896192	 Fitness: 0.3423207879172731	 Best: 0.14584421468645084	 Flag: 0_0
1.2118731803706175 1.080758120234365 1.6309510400858511 0.23041610315720873 1.199815504437743 0.9016308805613588 0.846286854864123 1.4835199051504238 1.8721565208406115 1.0422601190649554 1.329210072644318
Evaluating Individual 809	 Fitness_0: 0.19776802144867134	 Fitness_1: 0.28746545293200954	 Fitness: 0.19776802144867134	 Best: 0.14584421468645084	 Flag: 0_0
1.4224236587486645 1.5648043208636957 0.9281125664047284 1.130838706650428 1.1171897742155505 1.5074821332780246 0.5013805725613132 0.8751092122231199 1.25524 1.29988 1.2494939296849124
Evaluating Individual 810	 Fitness_0: 0.640583825834224	 Fitness_1: 0.45940789102175983	 Fitness: 0.640583825834224	 Best: 0.14584421468645084	 Flag: 0_0
0.902584433152687 1.6158988032126764 0.46453599999999984 1.6905111787473772 0.5036274517414161 0.588358698916824 1.0398536367925537 1.3299760069644664 1.366937427598014 1.3019397219174724 0.18974144099202894
Evaluating Individual 811	 Fitness_0: 0.389398681212448	 Fitness_1: 0.29801074421993395	 Fitness: 0.389398681212448	 Best: 0.14584421468645084	 Flag: 0_0
0.9571585826344827 1.4974278879895333 0.44956580201975993 1.8458721226010355 0.9909999999999999 0.30699999999999994 0.721 0.379 0.6392141523633473 1.5699160382767017 1.075875583243774
Evaluating Individual 812	 Fitness_0: 0.6074279448103865	 Fitness_1: 0.44383400518563293	 Fitness: 0.6074279448103865	 Best: 0.14584421468645084	 Flag: 0_0
0.14007852994252357 1.0124551264251862 1.3800108084417233 0.8079152167329858 0.8645039654048972 0.26376901259593166 0.9523503999999997 1.2875535999999999 1.5533723213629143 1.453031590625574 1.0099215999999998
Evaluating Individual 813	 Fitness_0: 0.7194911877419817	 Fitness_1: 0.2786804572354958	 Fitness: 0.7194911877419817	 Best: 0.14584421468645084	 Flag: 0_0
0.4936863748568658 0.8996622390068498 0.9593702749097734 0.4400308200787755 0.9169025676124403 1.1894079214047903 0.23086591869023357 1.1253660224505633 1.1757429372932084 1.140341295484909 0.9930851199999997
Evaluating Individual 814	 Fitness_0: 0.28105279584180937	 Fitness_1: 0.2329917614297549	 Fitness: 0.28105279584180937	 Best: 0.14584421468645084	 Flag: 0_0
0.278987275123185 1.504455405886326 0.6739612609647685 1.4634250892611536 1.6134293399890598 0.31962202974927423 1.2700895221028716 1.2035511077342416 0.9140052407570236 1.1618546521856876 1.8978390361566322
Evaluating Individual 815	 Fitness_0: 0.25486154224336816	 Fitness_1: 0.26925954794144796	 Fitness: 0.25486154224336816	 Best: 0.14584421468645084	 Flag: 0_0
1.3344962539780683 0.3147802568488357 0.9082941899226281 0.9039999534269589 1.3845570042365738 1.79018534261709 0.7266478102149121 0.38171752806320447 1.0513321833464884 1.3256560000000004 1.6841891911806934
Evaluating Individual 816	 Fitness_0: 0.4506174607417525	 Fitness_1: 0.19995754491496917	 Fitness: 0.4506174607417525	 Best: 0.14584421468645084	 Flag: 0_0
1.3949070471916212 1.8917482195812578 1.5216332996832769 0.401110008779526 0.4670876803474929 0.8866929458780584 1.6243162068661607 0.8397424 1.0188475872268024 0.8115314572021441 0.9868227958602506
Evaluating Individual 817	 Fitness_0: 0.43821460583239136	 Fitness_1: 0.2025986933868582	 Fitness: 0.43821460583239136	 Best: 0.14584421468645084	 Flag: 0_0
1.1284356550152972 1.6592397822057858 0.761262958382543 1.149805898445438 1.124099699705125 0.10237201298204407 0.6518570613908392 0.7219716564035239 1.1935617806007952 0.4104929379015496 0.3034
Evaluating Individual 818	 Fitness_0: 0.1933310789164593	 Fitness_1: 0.3417427171159202	 Fitness: 0.1933310789164593	 Best: 0.14584421468645084	 Flag: 0_0
1.8231480016572146 1.8017199999999995 1.2543082147980225 0.6505604514735815 1.2775181341319377 0.8309281439068621 0.47567179998317677 1.2958295280632046 1.433974372420963 1.05436 1.3105265802292458
Evaluating Individual 819	 Fitness_0: 0.7131626983339443	 Fitness_1: 0.8860109197714969	 Fitness: 0.7131626983339443	 Best: 0.14584421468645084	 Flag: 0_0
0.7234701663035277 1.1015545778843172 1.0280678811548372 0.23416566453850618 1.393696438352868 1.4688757879284988 1.5114353445725164 1.1660688155231438 0.36186835604744594 1.8579273249450161 0.31422552001406523
Evaluating Individual 820	 Fitness_0: 0.36332840265218846	 Fitness_1: 0.19839536385095619	 Fitness: 0.36332840265218846	 Best: 0.14584421468645084	 Flag: 0_0
1.269103706730752 0.9282422939116626 0.1787343290524009 0.17697862558770677 0.2647002793705604 1.8543827944489837 0.5843447591362257 1.8367836224505636 0.6541794979367704 1.5932080000000002 0.965420895161177
Evaluating Individual 821	 Fitness_0: 0.2164780423608248	 Fitness_1: 0.3544605788344023	 Fitness: 0.2164780423608248	 Best: 0.14584421468645084	 Flag: 0_0
0.6694111851777808 1.8926415999999997 1.1958679836299657 1.381561952192964 1.1160381959622259 1.3518951043142278 0.6167008590348413 1.078775371682424 1.6093803304277687 0.897101223674182 1.3308722498955967
Evaluating Individual 822	 Fitness_0: 0.7289026211972298	 Fitness_1: 0.2226615977874423	 Fitness: 0.7289026211972298	 Best: 0.14584421468645084	 Flag: 0_0
1.1124688409407237 0.47793797725519194 0.361 1.423 0.2062 1.7469999999999999 0.487 1.225 0.847 0.43299999999999994 1.333
Evaluating Individual 823	 Fitness_0: 0.6313891255519916	 Fitness_1: 0.38866255779209524	 Fitness: 0.6313891255519916	 Best: 0.14584421468645084	 Flag: 0_0
0.45350915335136 0.8802809668890175 1.099 0.379 0.271 1.765 0.473032 0.5940614973242524 1.1036833724019857 1.2481614386449975 1.0021684988749293
Evaluating Individual 824	 Fitness_0: 0.3075439736923607	 Fitness_1: 0.22449177637182316	 Fitness: 0.3075439736923607	 Best: 0.14584421468645084	 Flag: 0_0
0.7821999999999999 1.5994000000000002 1.4949999999999999 0.7389999999999999 0.721 0.32499999999999996 0.14500000000000002 0.34299999999999997 0.7190088773537444 0.7128967683718233 0.4112113849167285
Evaluating Individual 825	 Fitness_0: 0.18559546960121057	 Fitness_1: 0.460908123672337	 Fitness: 0.18559546960121057	 Best: 0.14584421468645084	 Flag: 0_0
1.081 1.045 1.4288872433414648 1.5209387994595494 0.8109999999999999 0.23500000000000001 0.7929999999999999 1.2603457183599651 0.5588211967445518 0.7749999999999999 0.34299999999999997
Evaluating Individual 826	 Fitness_0: 0.380655096519369	 Fitness_1: 0.1825967594232171	 Fitness: 0.380655096519369	 Best: 0.14584421468645084	 Flag: 0_0
0.7013481624281543 1.3778256199801922 0.24876351055215398 0.34364402091623203 0.6015799567561215 0.2567692486376727 0.9516879999999999 1.284435495219208 0.7514872081908142 1.6630394882819672 0.7221519999999999
Evaluating Individual 827	 Fitness_0: 0.27805682122092046	 Fitness_1: 0.29133843147493094	 Fitness: 0.27805682122092046	 Best: 0.14584421468645084	 Flag: 0_0
1.6966 0.38620000000000004 1.0737999999999999 0.5626000000000001 0.6613179490424214 0.8631116322591456 0.4301505022834573 1.5587565915340793 1.0984920962078575 0.7467479092313789 1.570746061330916
Evaluating Individual 828	 Fitness_0: 0.4448606761503581	 Fitness_1: 0.3416809429895957	 Fitness: 0.4448606761503581	 Best: 0.14584421468645084	 Flag: 0_0
1.256033994033305 1.0829978933286688 0.338572990130764 1.745896258442649 1.4449027460787862 1.1824538126036437 0.469 1.4589999999999999 1.315 0.6922 1.3294
Evaluating Individual 829	 Fitness_0: 0.7862570103880797	 Fitness_1: 0.6712895083030649	 Fitness: 0.7862570103880797	 Best: 0.14584421468645084	 Flag: 0_0
1.4410607496570706 0.59428 0.18812574028967838 0.32586370204589094 1.36612 0.4468952955509128 1.0023705161087015 0.9588925092285929 0.6223147833275109 0.36031190474803554 1.2813119418845456
Evaluating Individual 830	 Fitness_0: 0.4437784377920417	 Fitness_1: 0.3333187376096823	 Fitness: 0.4437784377920417	 Best: 0.14584421468645084	 Flag: 0_0
0.7225746763159325 0.6707946162185188 1.54396 1.593345404585669 0.9831253492132004 1.0040255968042793 0.48268094892028224 0.4462295280632045 1.3136284208363156 0.9600153367886939 0.26621086287861895
Evaluating Individual 831	 Fitness_0: 1.2289828052863574	 Fitness_1: 2.3094632772470876	 Fitness: 1.2289828052863574	 Best: 0.14584421468645084	 Flag: 0_0
0.805423207321703 0.8083162293576305 1.5257336246063002 0.2644558069383961 1.5376851371587865 0.7077190373194662 0.2768333861400337 0.4282607939216347 0.11080902191205766 1.4010979581584757 0.5686565419900897
Evaluating Individual 832	 Fitness_0: 0.5601189078172215	 Fitness_1: 0.4028807013422183	 Fitness: 0.5601189078172215	 Best: 0.14584421468645084	 Flag: 0_0
1.8190479488240954 0.5964400000000001 1.1470480243248313 0.469 0.9729999999999999 1.891 1.6929999999999998 0.40563999999999995 1.5890320000000002 0.43890399999999996 1.2093714730772105
Evaluating Individual 833	 Fitness_0: 0.4568614553448825	 Fitness_1: 0.33171588771164584	 Fitness: 0.4568614553448825	 Best: 0.14584421468645084	 Flag: 0_0
1.8089984650606505 0.5051776562612155 0.8293074437214178 0.7523798078182383 0.7176582095155504 1.261 1.5400029091531193 1.643837819062831 1.2893702053710492 1.1186237981225111 0.5907408354727663
Evaluating Individual 834	 Fitness_0: 0.6982503663926346	 Fitness_1: 0.3228253299499845	 Fitness: 0.6982503663926346	 Best: 0.14584421468645084	 Flag: 0_0
1.7320444860054858 1.3802000713847768 1.329591658700124 1.0618286424934744 0.5214206425250993 1.1566868831262433 1.1888980935131652 0.40674645608759674 0.6058000000000001 1.32652 1.295696034578318
Evaluating Individual 835	 Fitness_0: 0.1504484820312239	 Fitness_1: 0.33277424970386266	 Fitness: 0.1504484820312239	 Best: 0.14584421468645084	 Flag: 0_0
1.0198 1.8369999999999997 1.4698 1.6714000000000002 0.5481999999999999 1.1411366874145423 0.5805999999999998 1.585 1.437302965232261 0.469 1.4986
Evaluating Individual 836	 Fitness_0: 0.49134967711965294	 Fitness_1: 0.6244446662849837	 Fitness: 0.49134967711965294	 Best: 0.14584421468645084	 Flag: 0_0
0.9209544189970085 0.996616 0.8636005664047287 0.7280316173247114 0.9192689268463774 0.37687770105127594 1.8981999999999999 0.33549723943420906 0.45459999999999995 1.6943000130202992 0.6058000000000001
Evaluating Individual 837	 Fitness_0: 0.271303116776568	 Fitness_1: 0.19903854180056063	 Fitness: 0.271303116776568	 Best: 0.14584421468645084	 Flag: 0_0
1.2933946832866918 1.4013378246150379 1.2283577911599717 0.7462832216408867 1.7814159999999999 0.692533883398849 0.847674757333933 0.47519199999999995 1.0549944833366791 1.4610160000000003 1.4327568276626546
Evaluating Individual 838	 Fitness_0: 0.3945906970860264	 Fitness_1: 0.3327667630061864	 Fitness: 0.3945906970860264	 Best: 0.14584421468645084	 Flag: 0_0
1.0989999999999998 1.7196399999999998 0.35351141565959976 1.219522923618273 1.3824300064929285 1.0305928796878034 1.07668 1.37188 0.7641999999999999 1.3420433749091376 1.8798601763641267
Evaluating Individual 839	 Fitness_0: 0.45248856000436294	 Fitness_1: 0.1607027237576804	 Fitness: 0.45248856000436294	 Best: 0.14584421468645084	 Flag: 0_0
1.2635055692864403 1.3938337026038554 1.6002911156748187 0.8986015982541875 0.5195081533861555 0.7113113122798088 1.2610426377878823 0.15488039074538285 0.8397138948737559 1.1146654542032983 1.1634037396127166
Evaluating Individual 840	 Fitness_0: 0.6293603838066009	 Fitness_1: 0.3959762525784763	 Fitness: 0.6293603838066009	 Best: 0.14584421468645084	 Flag: 0_0
0.6086799999999998 0.26392797502475973 1.4482000000000002 0.5273199999999998 1.6239468492337095 1.431163798117865 1.080269251164434 0.42849177537216143 0.587799278728273 1.4993404430966824 1.2578991526731507
Evaluating Individual 841	 Fitness_0: 0.16971766842517977	 Fitness_1: 0.3720332039997868	 Fitness: 0.16971766842517977	 Best: 0.14584421468645084	 Flag: 0_0
1.0124752986794914 0.9009999999999999 1.405 1.441 1.4507404913345718 1.4461960914750613 0.1746366213523361 0.29807972413975714 1.3672834713857362 1.4908757193374544 1.534362948264328
Evaluating Individual 842	 Fitness_0: 0.5800377551424711	 Fitness_1: 0.43217946618513686	 Fitness: 0.5800377551424711	 Best: 0.14584421468645084	 Flag: 0_0
0.9170090200985476 0.4739692046872368 1.0575348179376045 1.819181839638766 0.5012611236089416 1.4418597104006232 0.43301322988482616 0.9180071897725566 1.8792756284007957 0.4459736587919212 1.3477589378839416
Evaluating Individual 843	 Fitness_0: 0.23834351352843025	 Fitness_1: 0.21930787972447613	 Fitness: 0.23834351352843025	 Best: 0.14584421468645084	 Flag: 0_0
0.9432622667734833 1.2612767938662652 0.7641129413170564 0.8751354783590276 0.7340301933013765 1.3007663084479262 1.6766005009171638 1.5263506736614059 0.8462799999999999 0.726029658055359 1.1086333292160138
Evaluating Individual 844	 Fitness_0: 0.9015720055108539	 Fitness_1: 0.6099365639109978	 Fitness: 0.9015720055108539	 Best: 0.14584421468645084	 Flag: 0_0
1.4483151999999997 1.8329221336000865 1.3813800722763043 1.1362978553310144 1.049846589058704 1.302616 1.220248 1.2141999999999997 1.1205999999999998 0.3645999999999999 1.6770456541308092
Evaluating Individual 845	 Fitness_0: 0.5052127018614063	 Fitness_1: 0.34189357423428135	 Fitness: 0.5052127018614063	 Best: 0.14584421468645084	 Flag: 0_0
0.8823879774543432 0.5137321661229846 0.19166587445594552 1.554723686680291 0.658074122110633 1.497728855587027 1.4292875866649417 0.24657228122942887 1.2228089033078196 1.322896315537116 0.43935080805549115
Evaluating Individual 846	 Fitness_0: 0.39975704697908954	 Fitness_1: 0.16527213867018534	 Fitness: 0.39975704697908954	 Best: 0.14584421468645084	 Flag: 0_0
1.847602179901452 0.9562369552909392 1.1588706473278336 0.9086226083503639 1.0178293555333866 0.27027999999999996 1.122844714379039 0.12564514319825115 1.0341228580621904 0.9555985441995974 0.9707103893303167
Evaluating Individual 847	 Fitness_0: 0.2729907676615416	 Fitness_1: 0.19268555590798045	 Fitness: 0.2729907676615416	 Best: 0.14584421468645084	 Flag: 0_0
0.7209999999999998 1.02844 1.7076586733077326 0.7526799999999999 1.723415834619907 0.8253999999999998 1.2801392517057848 1.7213959052868433 0.9724419483816583 1.2564496 0.31019007462746284
Evaluating Individual 848	 Fitness_0: 0.3289224732138095	 Fitness_1: 0.3695948909717746	 Fitness: 0.3289224732138095	 Best: 0.14584421468645084	 Flag: 0_0
0.7105171624342579 1.533941196787323 1.4997422622006296 1.1966869930525592 0.1700965333173979 0.4234989884490703 0.6551919999999998 1.058536 0.3738625724019858 1.2960785960374999 1.244245157783628
Evaluating Individual 849	 Fitness_0: 0.5569063485551692	 Fitness_1: 0.4236491800170731	 Fitness: 0.5569063485551692	 Best: 0.14584421468645084	 Flag: 0_0
1.06084 1.01836 0.37324000000000007 0.747238346362211 1.5856400018208794 0.3193839999999999 0.15490848811823066 0.9189999999999999 1.6714 0.38259999999999994 0.8578
Evaluating Individual 850	 Fitness_0: 0.9117203056367825	 Fitness_1: 0.5823063737804448	 Fitness: 0.9117203056367825	 Best: 0.14584421468645084	 Flag: 0_0
1.5169885433602128 1.3704400000000003 0.9851365664047286 1.0139132532555561 1.513108341827991 0.6970501332780248 1.3863970847763265 1.0082893850848822 0.8804480931739526 0.5115881293879477 1.449027927529672
Evaluating Individual 851	 Fitness_0: 0.4912438480514879	 Fitness_1: 0.37903977774225794	 Fitness: 0.4912438480514879	 Best: 0.14584421468645084	 Flag: 0_0
0.43299999999999983 1.57348 0.5366799999999998 1.2862 0.5705843858317851 0.9837999999999997 1.8343404079072039 1.276945843030733 1.4155210894564902 1.063 0.9337174209628638
Evaluating Individual 852	 Fitness_0: 0.5908852495212291	 Fitness_1: 0.2752139949765733	 Fitness: 0.5908852495212291	 Best: 0.14584421468645084	 Flag: 0_0
1.3421055847209176 1.4119027768071306 0.6231986793800502 1.12859686411682 0.9278094657081271 0.910777559809083 0.8899352970704273 0.5899990516824241 1.0122508550069997 0.4541037255783289 0.5579658245883797
Evaluating Individual 853	 Fitness_0: 0.5292588417669526	 Fitness_1: 0.2286327720214604	 Fitness: 0.5292588417669526	 Best: 0.14584421468645084	 Flag: 0_0
0.7453314287594427 0.8148536143405818 1.7847461682340433 0.5904155560081032 0.35949394904242166 1.7893910293448692 0.6210751020305042 0.9508114503549573 0.8187760000000002 1.7988505204422771 0.5434785073042898
Evaluating Individual 854	 Fitness_0: 0.4927403127030368	 Fitness_1: 0.45600052578453665	 Fitness: 0.4927403127030368	 Best: 0.14584421468645084	 Flag: 0_0
0.6721697439211616 0.9204215642327512 1.203488517862267 1.267145736199469 1.820486465325953 0.8258613547020642 1.4619765461498937 1.2528205983502512 1.692818320822097 1.3549743999999997 0.2313776683629024
Evaluating Individual 855	 Fitness_0: 0.5599920349189578	 Fitness_1: 0.2693129021307491	 Fitness: 0.5599920349189578	 Best: 0.14584421468645084	 Flag: 0_0
0.6036862220442112 0.7760079999999998 1.0965378520154268 0.10508319999999982 1.7562477109999814 1.4818096000000005 1.6095951999999996 1.8873276725262729 1.3049107150201398 0.9709322806625456 0.7562217112022329
Evaluating Individual 856	 Fitness_0: 1.3714180341050228	 Fitness_1: 1.2005935192152404	 Fitness: 1.3714180341050228	 Best: 0.14584421468645084	 Flag: 0_0
1.5128127261244089 0.7660382727943161 1.0403875097347748 0.8584367362365658 0.8638993778527264 0.8783847751681066 0.4327972156902584 1.1809587453212371 0.5158 0.2096112229377925 1.5401125113211047
Evaluating Individual 857	 Fitness_0: 2.273458302004956	 Fitness_1: 1.484736773312216	 Fitness: 2.273458302004956	 Best: 0.14584421468645084	 Flag: 0_0
1.6778571653118302 1.4054042730734957 1.057826233978404 1.2806735068418622 1.099784384147298 1.5087049733979776 1.710658964437481 0.9868257785493726 0.43568723881480875 0.3605325112432513 1.374040614007386
Evaluating Individual 858	 Fitness_0: 0.4714761046552437	 Fitness_1: 0.5142086966568319	 Fitness: 0.4714761046552437	 Best: 0.14584421468645084	 Flag: 0_0
1.599651185177781 1.4568400000000001 1.4489342586776475 1.6813974006022332 0.3569283751527267 1.4595947704344383 1.87012 1.0126 1.876646516833645 0.85530261205691 1.6785999999999999
Evaluating Individual 859	 Fitness_0: 0.24944225698092493	 Fitness_1: 0.2298901034268162	 Fitness: 0.24944225698092493	 Best: 0.14584421468645084	 Flag: 0_0
0.5725082481538906 1.3201253877917047 0.8146000000000001 0.9326018327576518 1.2672879026689503 1.3019502130711866 1.6417409052497651 0.36030607630866174 1.3979635922490334 0.7739240549212941 1.5313506431013508
Evaluating Individual 860	 Fitness_0: 1.3515409557471183	 Fitness_1: 0.9957674221886137	 Fitness: 1.3515409557471183	 Best: 0.14584421468645084	 Flag: 0_0
0.755436464802393 1.4264272 1.5067593490955442 0.3259710172441377 1.6506243172613335 1.234357329620677 1.5504399999999998 0.57916 0.32234548202710667 0.8963599895837604 1.4971599999999998
Evaluating Individual 861	 Fitness_0: 0.6703253478842255	 Fitness_1: 0.26511955412868976	 Fitness: 0.6703253478842255	 Best: 0.14584421468645084	 Flag: 0_0
0.3824752053335223 1.4564239325748622 1.3425191691841825 1.1114739105461862 0.8738363643083455 0.7841821142136606 1.3069555786914904 1.147217723459636 1.3674975245547663 0.5558316612823129 0.606994418347834
Evaluating Individual 862	 Fitness_0: 0.16330160258251303	 Fitness_1: 0.3946010964522283	 Fitness: 0.16330160258251303	 Best: 0.14584421468645084	 Flag: 0_0
1.7638420314289172 1.6971000892309709 1.029102958382543 0.7388894954305913 0.5254576778648399 1.3809719465938328 0.1595701052090862 0.6322751389530707 1.2190713283834893 0.7548233806438638 1.6993936
Evaluating Individual 863	 Fitness_0: 0.4260443091097063	 Fitness_1: 0.31529064189858774	 Fitness: 0.4260443091097063	 Best: 0.14584421468645084	 Flag: 0_0
1.0041035469571775 1.8243235040158459 0.4769199999999998 0.24339125868430095 0.706524806011342 0.6410935582101751 1.4315367919626765 1.0367501750164565 1.4294217844975177 0.46835175495312487 0.543943552770465
Evaluating Individual 864	 Fitness_0: 1.8918364978155084	 Fitness_1: 0.7036390079055918	 Fitness: 1.8918364978155084	 Best: 0.14584421468645084	 Flag: 0_0
0.8189990059426699 1.5475875795783673 0.21099245111572806 1.4194 1.3654 1.7426942261585494 1.7254 0.33893868472109984 1.422175543381174 0.14859999999999973 0.793
Evaluating Individual 865	 Fitness_0: 0.3785154245156457	 Fitness_1: 0.29034785849499967	 Fitness: 0.3785154245156457	 Best: 0.14584421468645084	 Flag: 0_0
0.7134272211169703 1.621166237641043 0.7381868638395461 1.3027506517980334 0.39304936739276536 0.8161422000966589 1.365326409389777 0.6498944412034332 1.180613810925525 0.7712763619537203 1.0379273644828624
Evaluating Individual 866	 Fitness_0: 0.3328310666852687	 Fitness_1: 0.1687085983217583	 Fitness: 0.3328310666852687	 Best: 0.14584421468645084	 Flag: 0_0
1.0701387607668993 1.286562498313193 1.6882381319159572 0.6425194323811994 1.7592633045822035 0.3786249257245302 0.7258343580341577 0.177832 1.0225677796234032 1.7537156784973198 0.9005245445883798
Evaluating Individual 867	 Fitness_0: 0.31634945826992567	 Fitness_1: 0.23157273915516868	 Fitness: 0.31634945826992567	 Best: 0.14584421468645084	 Flag: 0_0
0.19107999999999964 1.0271279750247597 0.8146000000000001 0.44091999999999976 0.7564160996216444 0.5409999999999999 0.8326 0.17425764228130705 1.1416639464742613 0.8145691709858671 1.0922742631732565
Evaluating Individual 868	 Fitness_0: 0.24573630524924345	 Fitness_1: 0.21191558896831447	 Fitness: 0.24573630524924345	 Best: 0.14584421468645084	 Flag: 0_0
0.903947275123185 1.3854538058863257 1.1230073243738241 0.25558231764017 0.7263279999999999 1.2110319999999999 0.6060659263105549 0.8282191604186353 0.714521736687713 1.298754104371375 0.5574567612676196
Evaluating Individual 869	 Fitness_0: 0.42430000900957965	 Fitness_1: 0.501130158778007	 Fitness: 0.42430000900957965	 Best: 0.14584421468645084	 Flag: 0_0
1.3473755278521082 0.649432 1.1085388823250453 0.6834985993977667 0.444407252817132 0.8283248738010727 1.0375449279478195 1.3741839999999999 1.863107315902251 0.6544966632113062 1.4288134191711785
Evaluating Individual 870	 Fitness_0: 0.9653187471343166	 Fitness_1: 0.986170935051453	 Fitness: 0.9653187471343166	 Best: 0.14584421468645084	 Flag: 0_0
1.1451248758594095 0.10621090298015101 1.509578508570049 1.8117433713596867 0.29474141464623305 1.0490045487655237 0.20963826665710017 1.1601641716824238 0.7580878913391017 0.9341099632839963 0.4122981183752594
Evaluating Individual 871	 Fitness_0: 0.45852338360612405	 Fitness_1: 0.3142748758201788	 Fitness: 0.45852338360612405	 Best: 0.14584421468645084	 Flag: 0_0
1.3259331232616647 1.5549450533132763 0.49534423907083325 0.5126353164246954 1.7823124466251374 0.8176192247661369 1.2746647731007243 1.853635507292275 1.3466814487404202 1.4927899179752302 0.5043385844811132
Evaluating Individual 872	 Fitness_0: 0.7347413328417627	 Fitness_1: 0.4331968268139493	 Fitness: 0.7347413328417627	 Best: 0.14584421468645084	 Flag: 0_0
0.28843485338232133 0.4700264357672487 0.5229999999999999 0.181 0.5409999999999999 1.333 0.7093359999999997 1.5606112762124502 1.545665790284196 0.6928800695414072 0.23758299341806552
Evaluating Individual 873	 Fitness_0: 0.32088312789004875	 Fitness_1: 0.3997810042963122	 Fitness: 0.32088312789004875	 Best: 0.14584421468645084	 Flag: 0_0
1.3346911851777812 0.84628 1.4921342586776476 1.0478799999999997 1.0118354736847874 0.7056982396674559 1.1440986544284693 0.9261999999999999 1.490726516833645 1.325041463732334 1.7880399999999999
Evaluating Individual 874	 Fitness_0: 0.3370192700091765	 Fitness_1: 0.406427116686703	 Fitness: 0.3370192700091765	 Best: 0.14584421468645084	 Flag: 0_0
0.6546749467051591 1.7585199999999996 0.684290824558526 0.527002620737814 1.8247181341319378 0.773328143906862 0.10127179998317687 1.2468695280632047 1.765 1.135 0.5914
Evaluating Individual 875	 Fitness_0: 0.5639530377700631	 Fitness_1: 0.5786653103894234	 Fitness: 0.5639530377700631	 Best: 0.14584421468645084	 Flag: 0_0
1.333 0.8873483780788276 1.4969690087718148 1.8565919711145757 1.107224912775863 1.20052 0.67204 1.585 0.703 0.8109999999999999 1.153
Evaluating Individual 876	 Fitness_0: 0.21976583338242725	 Fitness_1: 0.3028841925425389	 Fitness: 0.21976583338242725	 Best: 0.14584421468645084	 Flag: 0_0
1.2826000000000002 0.6546159999999999 1.030456 0.1284399999999999 0.3481324913345719 1.69876 0.5256710058671465 0.4826645790300398 0.50428 1.5598 1.3752260632297089
Evaluating Individual 877	 Fitness_0: 1.0423530455449659	 Fitness_1: 0.7885606589776948	 Fitness: 1.0423530455449659	 Best: 0.14584421468645084	 Flag: 0_0
1.8415987853392433 1.7119756032126765 0.6328467708630293 0.8016286352405624 1.1915719484947864 0.5723257321847233 0.2422000000000001 0.4259732122231202 1.61308 0.14855522293779266 1.4338
Evaluating Individual 878	 Fitness_0: 0.905606954780723	 Fitness_1: 1.5407492437350943	 Fitness: 0.905606954780723	 Best: 0.14584421468645084	 Flag: 0_0
0.18870884094072404 0.725634331737435 0.42786041280619147 1.7326663241419753 1.2953944609704244 1.606218174083034 1.109853340096921 1.0260074498217635 1.3544859114801364 0.10560160000000007 1.5171030348744332
Evaluating Individual 879	 Fitness_0: 0.49500250329134354	 Fitness_1: 0.29912999904056653	 Fitness: 0.49500250329134354	 Best: 0.14584421468645084	 Flag: 0_0
1.4733999999999998 1.0666 0.8325999999999998 0.199 1.261 0.9909999999999999 1.297 1.5801811484957087 1.1139472000000001 1.3509999999999998 0.22780000000000003
Evaluating Individual 880	 Fitness_0: 0.31806743234264734	 Fitness_1: 0.37763001352300646	 Fitness: 0.31806743234264734	 Best: 0.14584421468645084	 Flag: 0_0
0.5433807248768148 1.8300313166415951 0.8827595908326308 1.4927262117897646 1.445879495739979 0.7655721248977431 1.4232879999999997 0.2281574973242526 1.472323372401986 1.8097267387176874 1.8176007073656
Evaluating Individual 881	 Fitness_0: 0.23302760955938007	 Fitness_1: 0.32497428637943	 Fitness: 0.23302760955938007	 Best: 0.14584421468645084	 Flag: 0_0
0.6858977262143914 1.717558159007105 1.832126487651405 1.8587953810329196 1.385140391035764 0.17086779627077042 0.7389999999999999 1.4302 1.333 0.8721999999999999 1.873
Evaluating Individual 882	 Fitness_0: 0.5452608248118435	 Fitness_1: 0.37898683651109605	 Fitness: 0.5452608248118435	 Best: 0.14584421468645084	 Flag: 0_0
1.2070958058043197 0.9697741010621941 0.5454989040753083 0.28416137186479806 0.5852192060113418 1.7367824500864675 0.6216400000000001 1.8455531283446842 1.0511566092668443 0.3988163715169908 1.616031094789209
Evaluating Individual 883	 Fitness_0: 0.49979851947734505	 Fitness_1: 0.40793609321262647	 Fitness: 0.49979851947734505	 Best: 0.14584421468645084	 Flag: 0_0
1.6608523550677268 1.2322 0.5855832358236472 1.2753999999999999 1.0652876977602495 1.1206 1.5629274077580606 1.3459599999999998 1.5346 1.5295599999999998 0.7057883367702911
Evaluating Individual 884	 Fitness_0: 0.5136312357938563	 Fitness_1: 0.26201004915122644	 Fitness: 0.5136312357938563	 Best: 0.14584421468645084	 Flag: 0_0
1.791852604783514 0.8583575642327517 1.083529963272576 1.783 0.23500000000000001 0.5409999999999999 0.217 1.045 0.7886455499620167 0.9366197000726899 0.2637098917010624
Evaluating Individual 885	 Fitness_0: 0.39876554994753827	 Fitness_1: 0.17349498009334138	 Fitness: 0.39876554994753827	 Best: 0.14584421468645084	 Flag: 0_0
1.2221594042225647 0.515388458384075 1.5704458583988181 0.4978750177469775 1.6447136029231093 1.5136764357919614 1.279522849826596 1.6225144270338685 1.0565127284348077 1.8856967214062357 1.4375376488577825
Evaluating Individual 886	 Fitness_0: 0.23151391547816072	 Fitness_1: 0.17779392253431725	 Fitness: 0.23151391547816072	 Best: 0.14584421468645084	 Flag: 0_0
1.8166499919000478 0.9537163796423147 1.41076 1.1259404381010278 0.5556468880441603 0.6792033066224197 0.8614 1.4589999999999999 0.8707600000000001 0.7101999999999999 1.2999912234276778
Evaluating Individual 887	 Fitness_0: 0.8867345477911058	 Fitness_1: 0.6060680613368089	 Fitness: 0.8867345477911058	 Best: 0.14584421468645084	 Flag: 0_0
0.12123907670367995 0.9775471157929214 1.4481461667913953 0.14880225979253414 0.7717612882409705 1.8339214624760174 0.9670743560519841 1.444426591089631 0.9062362203952449 0.44161092667844476 1.5956045611638927
Evaluating Individual 888	 Fitness_0: 0.5878235108836954	 Fitness_1: 0.9053183256556313	 Fitness: 0.5878235108836954	 Best: 0.14584421468645084	 Flag: 0_0
1.7621843116332039 0.23496373303314447 0.9667720490056929 1.557153762290617 1.3865131963696793 1.5374835679528291 1.0336033188683433 0.7278016540337602 0.3290843627806811 1.0066436612259424 0.34851303504318304
Evaluating Individual 889	 Fitness_0: 0.40139463659167773	 Fitness_1: 0.40978798380694714	 Fitness: 0.40139463659167773	 Best: 0.14584421468645084	 Flag: 0_0
1.0392862220442107 0.9546951599269986 1.1398818520154266 0.1361450742958606 1.2949420967879686 0.760593114748663 0.5553094179708311 1.3553203690693103 0.6629146191599623 1.1408315011892427 1.4187251782353536
Evaluating Individual 890	 Fitness_0: 0.8487949991159878	 Fitness_1: 0.8760275073867423	 Fitness: 0.8487949991159878	 Best: 0.14584421468645084	 Flag: 0_0
1.1518506353693063 0.19366750401584587 1.873 1.819 1.063 0.577 1.117 0.9909999999999999 0.9549999999999998 1.326516115001201 1.683824680005527
Evaluating Individual 891	 Fitness_0: 0.16554072647144571	 Fitness_1: 0.21502457897926117	 Fitness: 0.16554072647144571	 Best: 0.14584421468645084	 Flag: 0_0
0.6493131536329142 0.7528656199801921 0.3998277641915078 0.28275256504479945 0.3117468004123562 1.5527794952042906 1.1339498598232511 0.27315999999999996 1.0105127693781024 0.49986489302738524 1.6664900047160223
Evaluating Individual 892	 Fitness_0: 0.2438007563307092	 Fitness_1: 0.4366896935194982	 Fitness: 0.2438007563307092	 Best: 0.14584421468645084	 Flag: 0_0
1.3126731803706173 1.193078120234365 1.3706052818199008 0.33985610315720866 1.317895504437743 1.1118708805613589 0.7144761041464256 1.3801611521876773 1.742064231752062 1.2323401190649554 1.862010072644318
Evaluating Individual 893	 Fitness_0: 0.8268551991642769	 Fitness_1: 0.23506494573205552	 Fitness: 0.8268551991642769	 Best: 0.14584421468645084	 Flag: 0_0
0.19076344926347466 0.3244193800485039 0.37243262968303503 1.2496505286413924 0.5815460333920519 1.4551447297380224 0.6106820026048099 0.9976818650480932 0.8903456891236963 1.4094196054174317 0.4546746628134163
Evaluating Individual 894	 Fitness_0: 0.8000114709966897	 Fitness_1: 0.16365692898754108	 Fitness: 0.8000114709966897	 Best: 0.14584421468645084	 Flag: 0_0
0.23370399999999963 0.37262238001980763 0.26884 0.2816559999999999 1.6817418652187528 0.8685999999999997 1.1376218515726209 0.5121999999999999 0.9576614343059959 1.2390402686609625 1.068073363078922
Evaluating Individual 895	 Fitness_0: 0.23749381092788038	 Fitness_1: 0.23872778476101003	 Fitness: 0.23749381092788038	 Best: 0.14584421468645084	 Flag: 0_0
0.6308560000000002 1.6201776199801918 0.801682754245899 1.4375612127219974 1.5587944110789809 1.4707393813605019 1.3571530927269888 1.6207408 1.3083494745824313 1.3025296 1.6061603532993525
Evaluating Individual 896	 Fitness_0: 0.2550736100142515	 Fitness_1: 0.1653137075754181	 Fitness: 0.2550736100142515	 Best: 0.14584421468645084	 Flag: 0_0
0.7017903905398177 1.1385891233469683 0.3380511379313751 1.2464777271877296 0.7682307990789996 0.4502910358342463 1.5884450211178458 1.451944 1.0976457844975176 0.6065917549531249 1.2320854209628638
Evaluating Individual 897	 Fitness_0: 0.6383056820672072	 Fitness_1: 0.7245502625836068	 Fitness: 0.6383056820672072	 Best: 0.14584421468645084	 Flag: 0_0
1.2402395278521083 0.3199599999999999 0.6056908823250452 0.7922800000000001 1.0573962640856605 1.248984369005363 0.62884 0.634902609051971 0.3574 1.3301446632113063 1.0751494191711786
Evaluating Individual 898	 Fitness_0: 0.36641020694154575	 Fitness_1: 0.34516779671306086	 Fitness: 0.36641020694154575	 Best: 0.14584421468645084	 Flag: 0_0
1.3329999999999997 0.6274 0.842654366466384 0.3537999999999999 0.7786 0.6058 0.6332607503476398 1.5518720662464558 1.3651560038182873 0.6166000000000001 1.8370000000000002
Evaluating Individual 899	 Fitness_0: 0.46663168705272995	 Fitness_1: 0.30488532710076055	 Fitness: 0.46663168705272995	 Best: 0.14584421468645084	 Flag: 0_0
1.2596582757057855 1.0524099387774295 1.0305039351741128 1.4906265693165088 0.3151444898650398 1.8662826633519498 1.369795258951556 1.4452246716650916 0.9796226106498298 1.8873591183071525 0.8333105056047244
Evaluating Individual 900	 Fitness_0: 0.2664691101847153	 Fitness_1: 0.44947209439929414	 Fitness: 0.2664691101847153	 Best: 0.14584421468645084	 Flag: 0_0
1.239318723530444 1.88596 1.3027863741134358 1.282456 0.7430509887314718 0.8273805047957095 0.6445216590348409 0.644365429495595 1.7007238788040595 0.7641596800000001 1.7999520597019703
Evaluating Individual 901	 Fitness_0: 0.18721455013897811	 Fitness_1: 0.2754373056769141	 Fitness: 0.18721455013897811	 Best: 0.14584421468645084	 Flag: 0_0
0.6849999999999999 0.7170021865893899 1.4861881564854469 1.0774627521929636 1.0977331898167852 0.5229999999999999 1.189 0.127 1.513 0.487 1.351
Evaluating Individual 902	 Fitness_0: 0.7936648954692679	 Fitness_1: 0.7017668973085932	 Fitness: 0.7936648954692679	 Best: 0.14584421468645084	 Flag: 0_0
0.23041055712142985 1.2332284143820922 1.8801485409717857 0.3805446968967511 0.7791241532881164 1.6164595847091703 1.354883640780383 1.3545047663337726 0.45099999999999996 0.9729999999999999 0.181
Evaluating Individual 903	 Fitness_0: 0.47859944311364716	 Fitness_1: 0.37580359374388295	 Fitness: 0.47859944311364716	 Best: 0.14584421468645084	 Flag: 0_0
1.441 0.45099999999999996 0.23500000000000001 0.505 1.819 0.847 0.4149999999999999 1.351 1.441 1.4282561258486093 0.22269484971637474
Evaluating Individual 904	 Fitness_0: 0.1812713617750837	 Fitness_1: 0.17311545672445963	 Fitness: 0.1812713617750837	 Best: 0.14584421468645084	 Flag: 0_0
0.8600630274958305 1.10044 0.10141588065300719 0.9645617644914214 1.2398079794970698 1.3584521700095489 1.661846999675885 1.05282526393513 1.145075461442153 1.1072080000000002 0.7347097213281106
Evaluating Individual 905	 Fitness_0: 0.25367346299143356	 Fitness_1: 0.171200798578212	 Fitness: 0.25367346299143356	 Best: 0.14584421468645084	 Flag: 0_0
0.7569999999999999 0.4875094080316922 1.7329474147481312 1.7934006698185088 0.9443286721925729 0.5594337646775882 1.4845894656191037 0.5234208426339362 0.8685999999999998 1.1746 1.5741999999999998
Evaluating Individual 906	 Fitness_0: 0.6634530377004016	 Fitness_1: 0.3407749055310764	 Fitness: 0.6634530377004016	 Best: 0.14584421468645084	 Flag: 0_0
0.974269707858123 0.8249562290759128 1.2787655995066356 1.0453300345347292 0.2838924105432491 0.49387365043344617 1.0679809301466148 1.3220877584098396 0.9672390125653006 0.11893599999999976 1.3582357923787196
Evaluating Individual 907	 Fitness_0: 0.2886722744308228	 Fitness_1: 0.28657652633666497	 Fitness: 0.2886722744308228	 Best: 0.14584421468645084	 Flag: 0_0
0.44862004263587263 1.0890856072085864 0.9833529307198154 1.284088487495077 1.3342017712127203 0.348359898113489 1.8913097501268843 0.4395942384372733 1.3025454631134639 0.63028 0.35091999999999995
Evaluating Individual 908	 Fitness_0: 0.2886820632375578	 Fitness_1: 0.35245168389320125	 Fitness: 0.2886820632375578	 Best: 0.14584421468645084	 Flag: 0_0
1.2118731803706175 1.080758120234365 1.7628817886467936 0.23041610315720873 1.199815504437743 1.6997592592936868 1.8154426720775372 0.6042105292517367 1.7086092068700274 1.0422601190649554 1.329210072644318
Evaluating Individual 909	 Fitness_0: 0.33967274721869234	 Fitness_1: 0.3376539121531045	 Fitness: 0.33967274721869234	 Best: 0.14584421468645084	 Flag: 0_0
1.4224236587486645 1.5648043208636957 0.9281125664047284 1.7594412422713372 0.5493454650968371 1.7451137211033507 0.999286165142647 0.8751092122231199 1.25524 1.29988 1.2494939296849124
Evaluating Individual 910	 Fitness_0: 0.4521065680151072	 Fitness_1: 0.3941492119743674	 Fitness: 0.4521065680151072	 Best: 0.14584421468645084	 Flag: 0_0
0.7249467424287542 1.4429227208636957 1.4799416656954771 1.0385867373410578 1.2296401652007278 0.31598751613101506 0.6734778997891858 0.7354655558195958 1.4912431030432476 1.2858614216497657 0.6523236805784969
Evaluating Individual 911	 Fitness_0: 0.32265682017747294	 Fitness_1: 0.3558414982322914	 Fitness: 0.32265682017747294	 Best: 0.14584421468645084	 Flag: 0_0
1.0693359999999996 0.8677121072804062 1.6398594701646616 1.4480656823598301 0.34993098873147166 0.30699999999999994 0.721 1.3901425406869894 1.1510287788263849 0.6780879999999998 1.6985808276626544
Evaluating Individual 912	 Fitness_0: 1.3191682422216005	 Fitness_1: 0.90764310788644	 Fitness: 1.3191682422216005	 Best: 0.14584421468645084	 Flag: 0_0
1.264398037565742 1.4113138829140375 0.26318979660328057 1.7993686900111021 1.785631159574768 0.5590349235789953 1.5089024536701305 1.71864263621245 0.8152658479320694 0.3479350093879475 1.3252362785244107
Evaluating Individual 913	 Fitness_0: 0.27622664071768016	 Fitness_1: 0.3832917663610302	 Fitness: 0.27622664071768016	 Best: 0.14584421468645084	 Flag: 0_0
0.6999405256731597 1.4185074566909568 0.7317373934769618 1.7692688687300913 0.8653006612263571 1.57112319149693 1.5963624772585487 0.905991747327932 0.6335919999999999 1.194904 0.6998725647107938
Evaluating Individual 914	 Fitness_0: 0.17228489478162767	 Fitness_1: 0.33531975746219034	 Fitness: 0.17228489478162767	 Best: 0.14584421468645084	 Flag: 0_0
1.4749213827031638 1.7551536196814628 0.9110368776823088 0.6503603480523966 1.25354435514604 0.8922678551077445 0.11220025803222775 1.8098477780064757 0.8825141250221377 1.8867283310770724 1.8263310028739281
Evaluating Individual 915	 Fitness_0: 0.6157620206702638	 Fitness_1: 0.44666715766603426	 Fitness: 0.6157620206702638	 Best: 0.14584421468645084	 Flag: 0_0
1.8888895803053714 0.29347577092408694 0.6911023150192834 0.8313039999999998 1.549644024581762 0.4723120000000001 0.2777781938000448 1.2569608866088993 1.7122383999999995 0.3489039999999999 0.6492007107139389
Evaluating Individual 916	 Fitness_0: 1.3426725384302707	 Fitness_1: 0.9281753328197248	 Fitness: 1.3426725384302707	 Best: 0.14584421468645084	 Flag: 0_0
0.7181200000000001 1.6221385211086927 0.9371812798767541 1.6901291170997195 0.8599599999999998 1.5838812896906629 0.6835600000000001 0.557625718359965 0.6493882986275472 0.28410141469745853 1.8573453667876039
Evaluating Individual 917	 Fitness_0: 0.7402135034206279	 Fitness_1: 0.5355148230223522	 Fitness: 0.7402135034206279	 Best: 0.14584421468645084	 Flag: 0_0
1.422994683286692 0.32667002655185345 0.7669163166701449 0.13642657731270924 0.3322050299171411 0.2482271067190791 0.17073980586714632 0.7219716564035239 1.1935617806007952 1.1854347033868784 1.2682
Evaluating Individual 918	 Fitness_0: 0.19318802743677876	 Fitness_1: 0.3417427171159202	 Fitness: 0.19318802743677876	 Best: 0.14584421468645084	 Flag: 0_0
1.8231480016572146 1.8017199999999995 1.2543082147980225 1.80275930664919 1.2775181341319377 0.8309281439068621 0.47567179998317677 1.2537392758796608 1.433974372420963 1.05436 1.3105265802292458
Evaluating Individual 919	 Fitness_0: 0.36433961465847564	 Fitness_1: 0.471804599687015	 Fitness: 0.36433961465847564	 Best: 0.14584421468645084	 Flag: 0_0
0.24410159558694497 0.5211357853764236 0.4124408753177551 1.1498869930525593 1.5881290933144174 1.1081322702494272 0.109 0.9729999999999999 1.6929999999999998 0.505 0.109
Evaluating Individual 920	 Fitness_0: 0.349054082682516	 Fitness_1: 0.2656042252315489	 Fitness: 0.349054082682516	 Best: 0.14584421468645084	 Flag: 0_0
1.7103888605826103 1.5462686735574322 1.7081025614806156 0.2881525981100027 1.150585399009027 1.2425591310996507 0.7142001244066628 1.6333197792424823 1.3297228479112735 1.0515323152321092 0.7087476109189476
Evaluating Individual 921	 Fitness_0: 0.18935191347420485	 Fitness_1: 0.2013452799115218	 Fitness: 0.18935191347420485	 Best: 0.14584421468645084	 Flag: 0_0
1.3078 0.8902 0.8290000000000001 1.77058144 0.14139999999999997 0.7462 1.1205999999999998 1.279 0.9226000000000001 0.22060000000000002 1.4878
Evaluating Individual 922	 Fitness_0: 0.6017567388764234	 Fitness_1: 0.46317269373793213	 Fitness: 0.6017567388764234	 Best: 0.14584421468645084	 Flag: 0_0
0.18486824602516067 1.646233466564488 1.3926775678190706 1.1733921775931115 1.055220679570807 0.8995407813581038 1.1934020861403472 0.30273662636118726 1.6935738135941238 0.963523759941848 0.25112921343299544
Evaluating Individual 923	 Fitness_0: 0.9189797161135287	 Fitness_1: 0.6713422633505637	 Fitness: 0.9189797161135287	 Best: 0.14584421468645084	 Flag: 0_0
1.6539307952961515 0.8608453418268542 1.8568119107128422 0.8082442555183895 1.4431013091412526 0.9564090204055655 1.45510547736889 1.3028842273127959 0.5352228304192526 0.9236604740740021 1.7973024315058372
Evaluating Individual 924	 Fitness_0: 0.6241014821791071	 Fitness_1: 0.5524687844201885	 Fitness: 0.6241014821791071	 Best: 0.14584421468645084	 Flag: 0_0
0.7821999999999999 1.5994000000000002 1.4949999999999999 0.7389999999999999 1.707171806138631 0.32499999999999996 0.14500000000000002 0.34299999999999997 0.7190088773537444 0.7128967683718233 0.4112113849167285
Evaluating Individual 925	 Fitness_0: 0.3834511515632461	 Fitness_1: 0.21313910174726142	 Fitness: 0.3834511515632461	 Best: 0.14584421468645084	 Flag: 0_0
0.6384505229063311 1.7595324959841536 0.6049152029795869 1.0465801023373464 0.8392320911166845 0.860816475851236 1.363839887858601 0.16400799999999993 0.8374102155024818 0.6323352893310458 0.5834515611836377
Evaluating Individual 926	 Fitness_0: 0.6652251225259005	 Fitness_1: 0.4355719610240869	 Fitness: 0.6652251225259005	 Best: 0.14584421468645084	 Flag: 0_0
0.7013481624281543 0.7102662879895333 0.5959051247527356 1.2818928083425563 0.5319668347649765 0.6432001756585128 0.7532991409651585 0.9608246283175759 0.5087461864058762 1.4837402400581519 0.7221519999999999
Evaluating Individual 927	 Fitness_0: 0.7237490067845341	 Fitness_1: 0.516362997825753	 Fitness: 0.7237490067845341	 Best: 0.14584421468645084	 Flag: 0_0
0.9313007496570708 0.21908968960837338 1.203567931451299 0.5194383648418149 1.3119331237488365 1.4195352799727408 1.1290894751581795 0.5069074576819596 1.4117535587053267 1.283403708672241 0.5039520597019702
Evaluating Individual 928	 Fitness_0: 0.5873937843410272	 Fitness_1: 0.396408311261921	 Fitness: 0.5873937843410272	 Best: 0.14584421468645084	 Flag: 0_0
1.2365807496570707 0.6461199999999999 0.5885510035070418 0.27978370204589087 0.7749999999999999 0.271 0.469 1.4589999999999999 1.315 1.4536457012871375 0.3976031509352669
Evaluating Individual 929	 Fitness_0: 0.28167779274984633	 Fitness_1: 0.33080674430150114	 Fitness: 0.28167779274984633	 Best: 0.14584421468645084	 Flag: 0_0
1.4410607496570706 0.4864239999999999 0.35587458555592943 0.6028909616367127 1.36612 1.481215540283436 0.6817780737935515 0.9298000000000001 1.4698 1.3302440286722408 1.279
Evaluating Individual 930	 Fitness_0: 0.35085184354891885	 Fitness_1: 0.2551699021383469	 Fitness: 0.35085184354891885	 Best: 0.14584421468645084	 Flag: 0_0
1.4133296334134395 0.6707946162185188 1.54396 1.593345404585669 0.9831253492132004 0.3833199999999999 1.7749975196563892 1.5016239999999998 0.7139743724209631 1.5727600000000002 0.4820261189514713
Evaluating Individual 931	 Fitness_0: 0.3816119429447689	 Fitness_1: 0.4215292710406001	 Fitness: 0.3816119429447689	 Best: 0.14584421468645084	 Flag: 0_0
1.7469999999999999 1.6749999999999998 0.505 1.8579654641825285 0.3336779557531954 1.1502135174935888 0.8226305766182873 0.14385598059606997 1.207 1.369 1.405
Evaluating Individual 932	 Fitness_0: 0.6552586203550117	 Fitness_1: 0.46115225504955126	 Fitness: 0.6552586203550117	 Best: 0.14584421468645084	 Flag: 0_0
0.397 0.5409999999999999 0.9729999999999999 0.469 0.9729999999999999 1.891 1.6929999999999998 1.657 1.6879600000000003 1.4935152229377926 0.43299999999999994
Evaluating Individual 933	 Fitness_0: 0.725499685179243	 Fitness_1: 0.4863695604974547	 Fitness: 0.725499685179243	 Best: 0.14584421468645084	 Flag: 0_0
1.053923950523288 0.5354750370461322 1.0421692260515494 0.317298580536437 0.4458673917753505 1.0652120626557358 0.3170692878123642 1.563001570946272 1.3237839999999998 1.4790973943046066 1.1584516369945896
Evaluating Individual 934	 Fitness_0: 0.2777498308368593	 Fitness_1: 0.3013271287508134	 Fitness: 0.2777498308368593	 Best: 0.14584421468645084	 Flag: 0_0
1.7086859210035141 0.8192830885129568 0.21531437294706995 0.5275121029497873 0.6598000000000002 1.2827690999659256 0.28179999999999983 1.2214 0.6058000000000001 1.4915414258195074 0.47259999999999985
Evaluating Individual 935	 Fitness_0: 0.8900518575457477	 Fitness_1: 0.9429941043819675	 Fitness: 0.8900518575457477	 Best: 0.14584421468645084	 Flag: 0_0
0.5981731350995505 0.14307361968146243 1.3772368 0.5740271247101376 1.6191443750088945 1.114874725799079 1.3274709797883923 0.10717063675242551 1.899708884100995 1.0392068366373612 0.9962717366724173
Evaluating Individual 936	 Fitness_0: 0.47345433831428524	 Fitness_1: 0.3092850805110747	 Fitness: 0.47345433831428524	 Best: 0.14584421468645084	 Flag: 0_0
0.9209544189970085 0.996616 0.8636005664047287 0.7280316173247114 0.9192689268463774 0.37687770105127594 1.3886005009171638 1.1375506736614058 1.14868 1.6943000130202992 0.6058000000000001
Evaluating Individual 937	 Fitness_0: 0.6287314827839173	 Fitness_1: 0.3814555018940414	 Fitness: 0.6287314827839173	 Best: 0.14584421468645084	 Flag: 0_0
0.8671004855713382 0.6212079999999999 1.1973378520154268 0.7462832216408867 1.7814159999999999 1.0103448799727412 1.1119729163653511 0.7425276725262728 1.1450707150201398 0.7086801898939246 1.893967772533149
Evaluating Individual 938	 Fitness_0: 0.44139181244907877	 Fitness_1: 0.2496240189010003	 Fitness: 0.44139181244907877	 Best: 0.14584421468645084	 Flag: 0_0
1.0989999999999998 1.7196399999999998 0.35351141565959976 1.123578050301507 0.8066346507867995 1.1782479701443132 1.143124716564154 0.24859074592505206 0.7641999999999999 1.3420433749091376 1.8798601763641267
Evaluating Individual 939	 Fitness_0: 0.261292604754508	 Fitness_1: 0.1942247421227715	 Fitness: 0.261292604754508	 Best: 0.14584421468645084	 Flag: 0_0
1.2622373212778575 0.9189999999999999 0.8109999999999999 1.715608 0.9369999999999999 1.4908885438429937 0.6944083908520078 0.9377199999999999 1.23652 0.7161462028817147 0.9189999999999999
Evaluating Individual 940	 Fitness_0: 0.8150894671767621	 Fitness_1: 0.3288201497124809	 Fitness: 0.8150894671767621	 Best: 0.14584421468645084	 Flag: 0_0
0.27346434467772074 0.8963406408265503 1.8443854473538004 1.6394481050750596 1.2067379387394817 0.5696089718989001 0.29128150028206046 1.0550186200308778 1.2218830753835963 0.9372140896420914 1.655823876236852
Evaluating Individual 941	 Fitness_0: 0.8683130236624789	 Fitness_1: 0.7562649113704945	 Fitness: 0.8683130236624789	 Best: 0.14584421468645084	 Flag: 0_0
0.4753669854103777 0.9009999999999999 1.405 0.9497338222825923 0.9148325983818927 1.74418549337758 0.7305312627877854 1.2466730457507917 0.4609373893501707 0.5763003619537204 1.843012513852032
Evaluating Individual 942	 Fitness_0: 0.686933146630614	 Fitness_1: 0.4121622322393744	 Fitness: 0.686933146630614	 Best: 0.14584421468645084	 Flag: 0_0
1.008012166633478 0.7705890470298578 0.6339780043185176 1.739898050301507 0.20366480899499906 1.2494728796878034 0.37265366624485186 1.367848 0.8390799999999998 1.1047313749091376 1.5289805468858293
Evaluating Individual 943	 Fitness_0: 0.799758438909268	 Fitness_1: 0.25570840901990455	 Fitness: 0.799758438909268	 Best: 0.14584421468645084	 Flag: 0_0
0.7260346832866914 0.5083818797922779 1.3205236356495673 0.3170878506384023 1.2663328649401482 1.3007663084479262 1.6766005009171638 1.5263506736614059 0.8462799999999999 1.1808544633287266 1.534094512873041
Evaluating Individual 944	 Fitness_0: 0.6044203256657793	 Fitness_1: 0.39281366606246	 Fitness: 0.6044203256657793	 Best: 0.14584421468645084	 Flag: 0_0
1.2134800000000001 0.7994800000000001 0.7858000000000002 0.47834138386100544 0.24740688986503973 0.3157473066224196 1.220248 1.2141999999999997 1.0464400000000003 1.18734004174855 0.2405410287602887
Evaluating Individual 945	 Fitness_0: 0.3652526781622205	 Fitness_1: 0.40654463284757975	 Fitness: 0.3652526781622205	 Best: 0.14584421468645084	 Flag: 0_0
1.6552895389591438 0.8073138132091799 1.1073732818199007 0.15933242682574386 1.2539957838083033 1.4534913580047824 0.20702086328265135 0.944344774638241 1.5492437296888326 1.5393481190649556 0.7932373678054951
Evaluating Individual 946	 Fitness_0: 0.35752911076831867	 Fitness_1: 0.2559399785817647	 Fitness: 0.35752911076831867	 Best: 0.14584421468645084	 Flag: 0_0
1.847602179901452 0.9562369552909392 1.154535936358376 0.82336711138313 1.0178293555333866 0.27027999999999996 1.122844714379039 0.12564514319825115 1.2402626106498296 0.8501679999999998 0.9707103893303167
Evaluating Individual 947	 Fitness_0: 0.3364146742072205	 Fitness_1: 0.23795615238983428	 Fitness: 0.3364146742072205	 Best: 0.14584421468645084	 Flag: 0_0
0.7209999999999998 0.918617503812508 0.591759829515562 1.664956771112022 1.0904594292488332 0.8963192955509127 1.2801392517057848 1.7213959052868433 0.9724419483816583 1.2564496 0.31019007462746284
Evaluating Individual 948	 Fitness_0: 0.23662304257301292	 Fitness_1: 0.16285263643518205	 Fitness: 0.23662304257301292	 Best: 0.14584421468645084	 Flag: 0_0
1.0420120244487638 0.7226554725985345 1.4134547781819986 1.8913291615299883 0.5903100353327967 0.8375975214130804 0.18071009466418508 0.5647671077342413 0.8700906820282397 0.9410581043713749 0.8137650340483292
Evaluating Individual 949	 Fitness_0: 0.20784636516431812	 Fitness_1: 0.29417979314703463	 Fitness: 0.20784636516431812	 Best: 0.14584421468645084	 Flag: 0_0
1.0291845542202067 1.5998977713805063 1.3439192419039427 0.3946466886857075 1.5442530144661122 1.611290534833158 1.519316436931633 1.4856936409653438 1.4459980877833665 1.494117900941445 1.5503488684865112
Evaluating Individual 950	 Fitness_0: 1.8218989151829115	 Fitness_1: 1.210986196717576	 Fitness: 1.8218989151829115	 Best: 0.14584421468645084	 Flag: 0_0
1.6575339677804148 0.7257253097468285 0.28174776419150777 1.2257801605794536 0.8951069838341614 1.586259324747341 1.2156072758001877 0.2627983678322463 0.6195763237861557 0.354059396219481 0.24627597922549854
Evaluating Individual 951	 Fitness_0: 0.47790253626939455	 Fitness_1: 0.39700703208824883	 Fitness: 0.47790253626939455	 Best: 0.14584421468645084	 Flag: 0_0
0.6125243981198925 1.5112256406303168 1.3698366572717462 0.14195854884128978 0.5705843858317851 0.9837999999999997 1.7362000000000002 1.4267975906578407 1.5461462047007 0.7683113508281821 0.8517450079258246
Evaluating Individual 952	 Fitness_0: 0.23360591450353155	 Fitness_1: 0.3598841110654299	 Fitness: 0.23360591450353155	 Best: 0.14584421468645084	 Flag: 0_0
1.2990414700574768 0.7880995040158462 1.788780986540587 1.2649588408230108 0.6143722986807632 1.499408970095225 0.9290475262064487 0.87179118539697 1.4178961557705043 0.8053323879473856 1.7791984
Evaluating Individual 953	 Fitness_0: 0.3444475780401015	 Fitness_1: 0.3056323545582717	 Fitness: 0.3444475780401015	 Best: 0.14584421468645084	 Flag: 0_0
0.49982194762155097 1.796316310233364 1.4489314320930884 0.6483905045694088 1.3079343221351603 0.6855877382302005 1.0749702651649709 1.2717666856203709 1.5275308737992268 0.6539440209992426 1.7147120453579299
Evaluating Individual 954	 Fitness_0: 0.4137727361359145	 Fitness_1: 0.2991392655063817	 Fitness: 0.4137727361359145	 Best: 0.14584421468645084	 Flag: 0_0
0.2450799999999997 0.4893615999999996 0.820678952899096 0.45708195219296444 0.7056311142774446 0.7145598243414872 0.6013765747364831 0.9102953716824239 1.4219606151831439 0.4778640751739571 1.1581692715039864
Evaluating Individual 955	 Fitness_0: 0.3035348326526572	 Fitness_1: 0.1905961529290395	 Fitness: 0.3035348326526572	 Best: 0.14584421468645084	 Flag: 0_0
1.6389999999999998 1.6534 0.47561410164262474 1.1587875919981672 1.2827142095155502 1.4197571522540082 1.0813024590348412 1.1659599999999999 1.1322579243308106 1.261 1.351
Evaluating Individual 956	 Fitness_0: 0.4738475464046662	 Fitness_1: 0.2691706024104835	 Fitness: 0.4738475464046662	 Best: 0.14584421468645084	 Flag: 0_0
1.0839302144673542 0.4815557114471217 0.5023588942587341 1.618394959122802 1.3854164997369778 0.2564046429311573 0.4753718509691637 0.9859758576187143 1.0571190518494589 1.1771351916076318 0.21053486162465349
Evaluating Individual 957	 Fitness_0: 1000.0	 Fitness_1: 1000.0	 Fitness: 1000.0	 Best: 0.14584421468645084	 Flag: 3_3
1.0342718170527765 1.3746479753981715 0.7017040000000001 0.8597160941123279 1.2887869516999704 0.9950864767247913 1.2010991873113093 1.2125574889636455 0.10273187757766476 0.38439203348686357 1.276811794333883
Evaluating Individual 958	 Fitness_0: 0.5791180584710424	 Fitness_1: 0.2983188966987845	 Fitness: 0.5791180584710424	 Best: 0.14584421468645084	 Flag: 0_0
1.6223168142612443 0.37215946188085336 1.6661726881944008 1.3529042261409585 1.682666320495528 0.875074803768974 0.9126433188683436 1.595910334246628 1.2057816278141908 1.272340178350234 0.19549453325605348
Evaluating Individual 959	 Fitness_0: 0.5277796956810762	 Fitness_1: 0.2889613235229117	 Fitness: 0.5277796956810762	 Best: 0.14584421468645084	 Flag: 0_0
1.0264639664031225 1.2840675758928253 1.7089818453985561 1.297712564784835 0.9097792671757456 1.7244637684452615 0.9434103499891088 0.5372403456809358 0.8797969557705044 0.7739240549212941 0.7083162999503987
Evaluating Individual 960	 Fitness_0: 0.23390298653755545	 Fitness_1: 0.24181564847759654	 Fitness: 0.23390298653755545	 Best: 0.14584421468645084	 Flag: 0_0
1.4431877017188464 1.1284916219211722 1.414940785901357 1.7616189681587167 0.29505652800875204 1.19476 0.3312757157016417 0.8585199999999998 1.11610680158902 0.4066624811331645 0.9174246182851417
Evaluating Individual 961	 Fitness_0: 0.33692976511613815	 Fitness_1: 0.3552733715951607	 Fitness: 0.33692976511613815	 Best: 0.14584421468645084	 Flag: 0_0
1.8532719999999998 0.47835999999999995 0.20043999999999984 0.8066800000000001 0.9076362640856604 1.380033863596599 1.7966512000000001 1.3057109790300396 1.5268815999999998 1.0808271999999999 1.2831136202818223
Evaluating Individual 962	 Fitness_0: 0.7278000841753389	 Fitness_1: 0.6619838946320399	 Fitness: 0.7278000841753389	 Best: 0.14584421468645084	 Flag: 0_0
1.617191028271395 0.40768386825805514 0.757372715231155 1.719201982031368 0.5342673316920135 1.3809719465938328 0.1595701052090862 1.8167193697784962 1.8897520402764356 1.1149335096892716 1.307644411183294
Evaluating Individual 963	 Fitness_0: 0.4304542815844561	 Fitness_1: 0.29311391665542064	 Fitness: 0.4304542815844561	 Best: 0.14584421468645084	 Flag: 0_0
1.0041035469571775 1.8243235040158459 0.4769199999999998 0.24339125868430095 0.706524806011342 1.7899328932809206 0.2587600000000002 1.81828 1.4294217844975177 0.46835175495312487 0.543943552770465
Evaluating Individual 964	 Fitness_0: 0.32309471022500263	 Fitness_1: 0.2935034584815519	 Fitness: 0.32309471022500263	 Best: 0.14584421468645084	 Flag: 0_0
0.9368205663035275 0.9285456199801922 0.267347764191508 1.8126616267855753 0.9001373059693217 1.6858383784825637 0.44489297523429455 0.9804773152776661 1.6580167794460074 0.6066905248844686 0.2920200578839416
Evaluating Individual 965	 Fitness_0: 0.5479674542231951	 Fitness_1: 0.5343428234009225	 Fitness: 0.5479674542231951	 Best: 0.14584421468645084	 Flag: 0_0
0.20631891445724165 1.5969932357363754 1.0797388823250453 0.7992745993977668 0.4391809204335855 1.3300956877959438 0.7444493892424493 1.3876687844768558 1.6183073159022512 1.3600966632113063 1.4720134191711787
Evaluating Individual 966	 Fitness_0: 0.22696778546132687	 Fitness_1: 0.19911939091390787	 Fitness: 0.22696778546132687	 Best: 0.14584421468645084	 Flag: 0_0
1.0701387607668993 0.7196623800198076 1.5058650724449723 0.35291713896142396 1.645382532041823 0.4108617010512759 0.29317331803558627 0.177832 1.0225677796234032 1.7537156784973198 0.9005245445883798
Evaluating Individual 967	 Fitness_0: 0.46494522873399613	 Fitness_1: 0.38295014135485766	 Fitness: 0.46494522873399613	 Best: 0.14584421468645084	 Flag: 0_0
1.515111008613519 1.666729904015846 0.8121696261013374 0.8700755839092851 1.6421894201391192 0.10943594826119643 1.2895386544284688 0.10286559999999989 1.4878542236987227 1.5543725427978559 0.7890196356707039
Evaluating Individual 968	 Fitness_0: 0.19319736071411908	 Fitness_1: 0.2731378348874314	 Fitness: 0.19319736071411908	 Best: 0.14584421468645084	 Flag: 0_0
0.903947275123185 1.3854538058863257 1.1230073243738241 0.25558231764017 0.7263279999999999 1.2110319999999999 0.6060659263105549 1.672984 0.714521736687713 1.21564 1.5077620133371037
Evaluating Individual 969	 Fitness_0: 0.7321130861246914	 Fitness_1: 0.5862389259806188	 Fitness: 0.7321130861246914	 Best: 0.14584421468645084	 Flag: 0_0
0.5897295999999996 0.649432 1.1085388823250453 0.6834985993977667 0.444407252817132 0.8283248738010727 1.0375449279478195 1.3741839999999999 1.863107315902251 1.7850725599418484 0.8795205393916783
Evaluating Individual 970	 Fitness_0: 0.5076880099436253	 Fitness_1: 0.37044106010585565	 Fitness: 0.5076880099436253	 Best: 0.14584421468645084	 Flag: 0_0
1.530042614920079 0.63660485710586 0.6750671421789566 1.3378794352898626 0.8093708249911055 0.4957757447376767 0.25852902021160745 0.2272553088532956 0.666211115899005 0.6715393662443534 0.912854815845162
Evaluating Individual 971	 Fitness_0: 0.2634814650191284	 Fitness_1: 0.3228600638671914	 Fitness: 0.2634814650191284	 Best: 0.14584421468645084	 Flag: 0_0
0.6995151999999997 1.407036057720043 0.8716200722763043 1.3318767999999996 0.45085599999999987 1.855 0.8829999999999999 1.405 1.4949999999999999 0.5229999999999999 1.1010456541308091
Evaluating Individual 972	 Fitness_0: 0.30706886751788876	 Fitness_1: 0.15991276025872003	 Fitness: 0.30706886751788876	 Best: 0.14584421468645084	 Flag: 0_0
1.3524608047367923 0.712345833224128 1.4470580812232465 1.2238233292239902 1.669250206944464 1.1935879752042782 1.106688075731348 0.11001368618739293 1.036956690270428 1.702687947229434 1.2401720272386632
Evaluating Individual 973	 Fitness_0: 0.4403447590506804	 Fitness_1: 0.29870068071553735	 Fitness: 0.4403447590506804	 Best: 0.14584421468645084	 Flag: 0_0
1.3346911851777812 0.84628 1.4921342586776476 1.0478799999999997 1.4058050307272025 1.6736952799727407 1.4265999999999999 0.9261999999999999 1.490726516833645 0.8323070376946281 0.38636724307060777
Evaluating Individual 974	 Fitness_0: 0.21734965993220606	 Fitness_1: 0.42896257683587197	 Fitness: 0.21734965993220606	 Best: 0.14584421468645084	 Flag: 0_0
0.919781318202483 1.7585199999999996 0.684290824558526 0.527002620737814 1.8247181341319378 0.773328143906862 0.10127179998317687 1.2468695280632047 1.765 1.135 1.5417999999999998
Evaluating Individual 975	 Fitness_0: 0.694867900904747	 Fitness_1: 0.29018659607548053	 Fitness: 0.694867900904747	 Best: 0.14584421468645084	 Flag: 0_0
0.5594746823360132 0.5456491585611855 1.0593087708641322 0.3424009025840624 0.13066113821593406 1.000369655353582 0.4639600000000002 0.655618569778496 1.0948240000000002 0.1312841783502342 1.4563783038766884
Evaluating Individual 976	 Fitness_0: 0.3360070809610136	 Fitness_1: 0.4121005452870338	 Fitness: 0.3360070809610136	 Best: 0.14584421468645084	 Flag: 0_0
0.5921761394890801 1.7196197175766426 1.030456 0.1284399999999999 0.3481324913345719 0.7244616559363085 0.5008067516560487 0.6603342084746623 0.539334797489403 0.6288139420458517 1.553687513569604
Evaluating Individual 977	 Fitness_0: 0.38579480743250233	 Fitness_1: 0.375722669021066	 Fitness: 0.38579480743250233	 Best: 0.14584421468645084	 Flag: 0_0
1.10441836541785 1.3967308032126766 0.826874882325045 0.3416490069474408 0.8965070976262057 0.6339913024684696 0.34807292794781974 0.4259732122231202 1.4871516193149668 0.852698067173806 0.6737282613875505
Evaluating Individual 978	 Fitness_0: 0.3129841842078726	 Fitness_1: 0.28715523417899325	 Fitness: 0.3129841842078726	 Best: 0.14584421468645084	 Flag: 0_0
1.3047820600744364 0.9604734455200828 1.1451337558868877 1.1304311208808493 1.6369260093910294 1.0999293684307738 0.3569580125478548 0.8954848346736837 1.062218712538545 1.146664 1.4463771020222578
Evaluating Individual 979	 Fitness_0: 0.27844284270135394	 Fitness_1: 0.2823034525575134	 Fitness: 0.27844284270135394	 Best: 0.14584421468645084	 Flag: 0_0
0.8400773222516382 1.090237610320821 1.8729250502985137 1.3506429987913882 1.5672840462680737 1.1105298827461916 1.2767393480665639 0.5659630722200142 1.3817521586968484 1.3588970825853952 0.9516444104314841
Evaluating Individual 980	 Fitness_0: 2.128764579407642	 Fitness_1: 1.3830141905515774	 Fitness: 2.128764579407642	 Best: 0.14584421468645084	 Flag: 0_0
1.6094801117914865 1.0300462282587493 1.4405198812685542 1.6153680080788881 1.7500996189910079 1.822697729441457 0.772100572561313 0.4487540122231199 0.738442672121308 0.39935973248070744 0.3567642749256247
Evaluating Individual 981	 Fitness_0: 0.7703066385154176	 Fitness_1: 0.6721458148228222	 Fitness: 0.7703066385154176	 Best: 0.14584421468645084	 Flag: 0_0
1.1969689913864807 0.37494148136984057 1.6959616174375072 0.7674693563172585 0.1654568060646423 0.7465593326691595 0.7389999999999999 1.4302 1.333 0.8721999999999999 1.873
Evaluating Individual 982	 Fitness_0: 0.43622870252595347	 Fitness_1: 0.2806118680190343	 Fitness: 0.43622870252595347	 Best: 0.14584421468645084	 Flag: 0_0
0.837240552794481 1.7158387913887276 1.202065581850765 0.27674710865264784 0.6505466862109966 1.7367824500864675 0.6216400000000001 1.8455531283446842 1.5008457844975176 0.41309157660289075 0.763399552770465
Evaluating Individual 983	 Fitness_0: 0.20644410257627097	 Fitness_1: 0.2697322951093918	 Fitness: 0.20644410257627097	 Best: 0.14584421468645084	 Flag: 0_0
0.9323633368566853 1.2322 0.5855832358236472 1.2753999999999999 1.0652876977602495 1.1206 1.5629274077580606 1.3459599999999998 1.5346 0.6043599999999999 1.4986000000000002
Evaluating Individual 984	 Fitness_0: 0.8759157790055643	 Fitness_1: 0.4399765121130486	 Fitness: 0.8759157790055643	 Best: 0.14584421468645084	 Flag: 0_0
0.19869750365435424 1.728758816886954 0.6500873461597207 1.1170675551935174 0.49978922659784775 0.9642871765241042 1.8593399183755968 1.869150839716034 1.1215791999999998 0.163 1.8608206427938272
Evaluating Individual 985	 Fitness_0: 0.25890072866468555	 Fitness_1: 0.26768446675195307	 Fitness: 0.25890072866468555	 Best: 0.14584421468645084	 Flag: 0_0
0.5901391888687937 0.8849523741764876 1.262205165982503 1.3428196304156002 0.5605204125894439 1.46023048172823 0.6066185066889488 1.3970572546787627 1.1200858015255806 0.7067193367886936 1.5538008871810522
Evaluating Individual 986	 Fitness_0: 0.7746941243339094	 Fitness_1: 0.3897128698721051	 Fitness: 0.7746941243339094	 Best: 0.14584421468645084	 Flag: 0_0
0.48188739929498736 1.8199507136551092 1.8440953184647948 0.2517014533948716 1.3411644211190312 0.7994445047957094 0.28360610960510746 1.572884265361393 1.3487391728249483 0.582884269430955 1.8084998157787227
Evaluating Individual 987	 Fitness_0: 0.6954523739586354	 Fitness_1: 0.43391662322273583	 Fitness: 0.6954523739586354	 Best: 0.14584421468645084	 Flag: 0_0
1.2834028608623518 0.8945719860527717 1.5544894381982508 1.8477528961857461 1.8202863876884052 1.0339601859127856 0.7799819045969207 0.10332356438036434 1.608616 0.6092559999999999 0.10510654899076499
Evaluating Individual 988	 Fitness_0: 0.3165106291996654	 Fitness_1: 0.3243413356433653	 Fitness: 0.3165106291996654	 Best: 0.14584421468645084	 Flag: 0_0
1.6690205046880608 1.0123405588668724 0.3786687212460482 1.5718074568315883 1.6392359204955278 1.5374835679528291 1.0336033188683433 0.49880708885719416 1.6619315286786183 1.1658500784973196 0.7114928560526331
Evaluating Individual 989	 Fitness_0: 0.19591270642539696	 Fitness_1: 0.3699413428112002	 Fitness: 0.19591270642539696	 Best: 0.14584421468645084	 Flag: 0_0
1.0392862220442107 0.9546951599269986 1.1398818520154266 1.7236432 1.4343152196654096 0.11274055621085632 0.9952399748470137 0.8152140507335408 1.6883906106498296 0.6691663273851031 1.6393694787299753
Evaluating Individual 990	 Fitness_0: 0.36960060297760144	 Fitness_1: 0.42467725424743125	 Fitness: 0.36960060297760144	 Best: 0.14584421468645084	 Flag: 0_0
1.1443901865812132 1.153 1.1413187794740347 1.8701540575539837 0.6062835659883383 0.9249979444064441 0.10066359926626878 1.4614234610708752 1.3716389652322611 0.9618109734830229 1.080603586853544
Evaluating Individual 991	 Fitness_0: 0.7609879239338813	 Fitness_1: 0.3114491704758534	 Fitness: 0.7609879239338813	 Best: 0.14584421468645084	 Flag: 0_0
0.8600377588888372 0.2527500752149038 0.19032307615563915 0.8838117828087485 1.6432396092682533 0.9473299457813992 0.8135178557809533 1.3320762864019224 1.131989941607226 1.4854001433178239 1.7916325599656548
Evaluating Individual 992	 Fitness_0: 0.24983148550242562	 Fitness_1: 0.4440884796768127	 Fitness: 0.24983148550242562	 Best: 0.14584421468645084	 Flag: 0_0
1.3126731803706173 1.193078120234365 1.3706052818199008 0.33985610315720866 1.317895504437743 1.1118708805613589 0.7144761041464256 0.7066331256546011 1.7769356973072656 1.2323401190649554 1.862010072644318
Evaluating Individual 993	 Fitness_0: 1.24446853259515	 Fitness_1: 1000.0	 Fitness: 1000.0	 Best: 0.14584421468645084	 Flag: 0_0
0.5754276757856105 0.9983000093283831 1.8824285273193966 1.037298998791388 1.2326823690337043 1.255825478909624 1.1939220208386911 0.8365296387096911 0.17317457551936372 0.6054759637347844 0.4865887178040199
Evaluating Individual 994	 Fitness_0: 0.7336916069816036	 Fitness_1: 0.3475578900183248	 Fitness: 0.7336916069816036	 Best: 0.14584421468645084	 Flag: 0_0
0.7930792901560245 0.47150254872490655 1.3398653794673854 1.3057506373791505 0.7783963836375241 0.5705101762313682 0.30614410143804993 0.8385417283349081 1.3491776137023497 0.3750847246065353 1.6474827693006284
Evaluating Individual 995	 Fitness_0: 0.8577546247694765	 Fitness_1: 0.3076679770114688	 Fitness: 0.8577546247694765	 Best: 0.14584421468645084	 Flag: 0_0
0.2865524640090121 0.9195603422914002 0.6274466307244 0.5310988625435151 0.45001343931489957 1.337219025448611 1.5518121130536184 1.536942003212089 0.7144137493670518 0.6307559922436222 1.4237350316325468
Evaluating Individual 996	 Fitness_0: 0.3182453394507167	 Fitness_1: 0.16227633095908764	 Fitness: 0.3182453394507167	 Best: 0.14584421468645084	 Flag: 0_0
1.0883922584743209 0.7664683208636957 0.5939731586364713 1.5457060242086962 1.2300857742155504 0.5472059608658054 1.8761289461231563 1.451944 1.0976457844975176 0.6065917549531249 1.2320854209628638
Evaluating Individual 997	 Fitness_0: 0.657778439155672	 Fitness_1: 0.2436412676359253	 Fitness: 0.657778439155672	 Best: 0.14584421468645084	 Flag: 0_0
1.2402395278521083 0.3199599999999999 0.6056908823250452 0.7922800000000001 1.0573962640856605 1.248984369005363 0.6144032718352218 1.4798069790300399 0.7510667758279362 1.3301446632113063 1.0751494191711786
Evaluating Individual 998	 Fitness_0: 0.14726968873535434	 Fitness_1: 0.2032259438624761	 Fitness: 0.14726968873535434	 Best: 0.14584421468645084	 Flag: 0_0
1.3329999999999997 0.6274 0.1352319018312529 1.4405914092984016 0.7786 0.6058 1.4022365616028782 0.7898015587965668 1.0623846386393134 0.6166000000000001 1.8370000000000002
Evaluating Individual 999	 Fitness_0: 1.138033238479114	 Fitness_1: 0.6583632080170851	 Fitness: 1.138033238479114	 Best: 0.14584421468645084	 Flag: 0_0
0.6888825773233174 1.395925492038593 1.2979837298353383 0.984190308652648 1.4927895687792165 1.2896996822660132 1.0259585766182873 1.641191383510891 1.4471281973619907 0.32583906849734884 1.5884344217320419
Evaluating Individual 1000	 Fitness_0: 0.27876474209668484	 Fitness_1: 0.44916298104941144	 Fitness: 0.27876474209668484	 Best: 0.14584421468645084	 Flag: 0_0
1.2623140990772035 0.7501014968078308 0.3847439711272026 1.282456 0.7430509887314718 0.8273805047957095 0.6445216590348409 0.644365429495595 1.7007238788040595 0.7641596800000001 1.7999520597019703
Evaluating Individual 1001	 Fitness_0: 0.5628655566795082	 Fitness_1: 1.0235251994368733	 Fitness: 0.5628655566795082	 Best: 0.14584421468645084	 Flag: 0_0
1.1679022667734835 0.886068179251952 0.42766957368108693 1.6712205285360553 0.688156760913817 0.38158334218653533 0.10154219657469826 1.4785426736614058 0.14712633946464848 1.440269658055359 1.010713329216014
Evaluating Individual 1002	 Fitness_0: 0.3198098733660147	 Fitness_1: 0.2152947003193951	 Fitness: 0.3198098733660147	 Best: 0.14584421468645084	 Flag: 0_0
0.7779407862548778 0.8015370533132761 1.1561128320530036 0.11183726316913889 1.6573683445391716 1.392359967624285 1.7220755980470286 1.3181012152000906 0.9164688625308175 1.4787690901497148 1.4577935522384236
Evaluating Individual 1003	 Fitness_0: 0.8548435361024658	 Fitness_1: 0.7455382570058848	 Fitness: 0.8548435361024658	 Best: 0.14584421468645084	 Flag: 0_0
1.3309116311673155 0.1468899108968742 0.23500000000000001 0.505 1.819 0.847 0.4149999999999999 1.351 1.441 0.9009999999999999 0.469
Evaluating Individual 1004	 Fitness_0: 0.36456235022227346	 Fitness_1: 0.24416510766702396	 Fitness: 0.36456235022227346	 Best: 0.14584421468645084	 Flag: 0_0
0.8600630274958305 1.10044 0.10141588065300719 0.9645617644914214 0.7660814029452369 1.3584521700095489 1.661846999675885 1.05282526393513 1.145075461442153 1.1072080000000002 0.7347097213281106
Evaluating Individual 1005	 Fitness_0: 0.8639680853815848	 Fitness_1: 0.6443359948113305	 Fitness: 0.8639680853815848	 Best: 0.14584421468645084	 Flag: 0_0
1.1812103740896442 0.7585084417541705 1.4786672515809713 0.5206646541926276 1.552220315344893 1.716378494266724 0.8000616036037589 1.6126869282207916 0.9680354447045891 0.7005557882792164 0.2645493788100249
Evaluating Individual 1006	 Fitness_0: 0.855608527487996	 Fitness_1: 0.3825325150566877	 Fitness: 0.855608527487996	 Best: 0.14584421468645084	 Flag: 0_0
0.21670811310112437 0.6872126223566384 1.211359407398746 1.7912554630864597 1.033069705390076 1.1010446316088343 0.7004842284967688 0.7766598854413991 1.5100059114801363 0.3797825623053719 1.3096316885357466
Evaluating Individual 1007	 Fitness_0: 0.19079005439178423	 Fitness_1: 0.20535429555063708	 Fitness: 0.19079005439178423	 Best: 0.14584421468645084	 Flag: 0_0
0.44862004263587263 1.0890856072085864 0.9833529307198154 1.284088487495077 1.3342017712127203 0.348359898113489 1.8913097501268843 0.2904044312104546 1.3025454631134639 0.63028 1.2165449276450728
Evaluating Individual 1008	 Fitness_0: 0.442192726521827	 Fitness_1: 0.1543404338082827	 Fitness: 0.442192726521827	 Best: 0.14584421468645084	 Flag: 0_0
1.2118731803706175 1.080758120234365 1.7628817886467936 0.23041610315720873 1.199815504437743 1.6997592592936868 0.5895925438461602 0.374968 0.8717996031215549 1.4839358376946283 0.41633255995021184
Evaluating Individual 1009	 Fitness_0: 0.2619527958910578	 Fitness_1: 0.3359283888500054	 Fitness: 0.2619527958910578	 Best: 0.14584421468645084	 Flag: 0_0
1.4224236587486645 1.5648043208636957 0.9281125664047284 1.130838706650428 1.1171897742155505 0.17857371649005116 0.5013805725613132 0.8751092122231199 1.25524 1.29988 1.2494939296849124
Evaluating Individual 1010	 Fitness_0: 0.3582341448379504	 Fitness_1: 0.19797384692904393	 Fitness: 0.3582341448379504	 Best: 0.14584421468645084	 Flag: 0_0
1.3711137779557887 1.21564 0.9477520243248311 0.163 1.387 0.829 0.30699999999999994 0.397 0.8738769958913108 1.4020800665399282 1.0339150475221257
Evaluating Individual 1011	 Fitness_0: 0.29921891077232626	 Fitness_1: 0.28304575793609654	 Fitness: 0.29921891077232626	 Best: 0.14584421468645084	 Flag: 0_0
1.3581999999999996 1.4974278879895333 0.44956580201975993 1.3157200000000002 0.6280670845205669 0.25381351749358894 0.721 0.379 1.045 1.315 1.279
Evaluating Individual 1012	 Fitness_0: 0.5948865675655284	 Fitness_1: 0.5420538642524688	 Fitness: 0.5948865675655284	 Best: 0.14584421468645084	 Flag: 0_0
0.7549500233330334 1.0087968455733967 1.599269090719065 1.872250564341977 0.42400551914188567 0.7392275677732512 1.7323686802738079 1.6434259484957083 1.7627592385235396 1.6783958700346873 1.3252362785244107
Evaluating Individual 1013	 Fitness_0: 0.4143665290550448	 Fitness_1: 0.3936286037526248	 Fitness: 0.4143665290550448	 Best: 0.14584421468645084	 Flag: 0_0
1.8024874771056065 0.9390159999999996 1.158862980386534 0.9840414309505378 1.5978679309366521 0.7212796369830689 0.5690335059078068 1.1325550242778635 1.6284580301570668 0.5085999999999998 1.6664092483398618
Evaluating Individual 1014	 Fitness_0: 0.32937018537800944	 Fitness_1: 0.41811567938275535	 Fitness: 0.32937018537800944	 Best: 0.14584421468645084	 Flag: 0_0
1.5722925015658022 0.4453635239960385 0.17490801516134524 0.6633706053606883 0.14533916679781833 0.4319851794505186 0.9712583785554211 0.2988868814618396 0.4227509134452982 1.062455808281967 0.9471139960324074
Evaluating Individual 1015	 Fitness_0: 0.6642393515070057	 Fitness_1: 0.236065213576881	 Fitness: 0.6642393515070057	 Best: 0.14584421468645084	 Flag: 0_0
0.39928920713199934 1.6032667491115908 0.26409073009447565 0.8780150439384308 0.7121689200761662 0.335836179284764 0.24422092527490125 0.8151455587965666 0.8458246702864713 1.0726548482831086 1.3472271999999998
Evaluating Individual 1016	 Fitness_0: 0.6657049351069326	 Fitness_1: 0.9092444498846288	 Fitness: 0.6657049351069326	 Best: 0.14584421468645084	 Flag: 0_0
1.2756510223646316 0.8049366720584009 1.3413465617291236 0.24477623945954918 1.1655334884147135 1.5038155550313153 0.41734482481610624 0.9943061409971643 0.3515441164785893 1.4875069380919177 0.13168526759978683
Evaluating Individual 1017	 Fitness_0: 0.23609621421142613	 Fitness_1: 0.16127267426947398	 Fitness: 0.23609621421142613	 Best: 0.14584421468645084	 Flag: 0_0
1.4227096606480025 0.825900911487043 1.0641887186858998 1.0717907264014663 1.2397003099096686 0.655194278196793 1.3039580327721272 0.4730319999999999 1.0291936605353513 1.1854347033868784 1.3225174209628638
Evaluating Individual 1018	 Fitness_0: 0.39189030333950653	 Fitness_1: 0.46327933439239777	 Fitness: 0.39189030333950653	 Best: 0.14584421468645084	 Flag: 0_0
1.8231480016572146 1.0835281742353713 1.4250423976845803 0.6398337717969321 0.4711622911934782 0.8309281439068621 0.47567179998317677 1.2958295280632046 1.433974372420963 1.05436 1.3105265802292458
Evaluating Individual 1019	 Fitness_0: 0.605720524120631	 Fitness_1: 0.5538310279981328	 Fitness: 0.605720524120631	 Best: 0.14584421468645084	 Flag: 0_0
1.279832403750449 1.0180500670736898 1.207 1.268607178187268 0.47189097907166677 0.7456971928169522 1.7511610893714522 1.1837864710857555 1.845094697525326 1.734811402000156 0.8641546381414589
Evaluating Individual 1020	 Fitness_0: 0.2093854478222777	 Fitness_1: 0.36615251129920706	 Fitness: 0.2093854478222777	 Best: 0.14584421468645084	 Flag: 0_0
0.9971507241184642 1.8226 1.59508 0.8606799999999999 1.74052 0.34948000000000007 1.62676 1.3648441301971315 1.87588 0.6637302028817147 1.66996
Evaluating Individual 1021	 Fitness_0: 0.5752813145743265	 Fitness_1: 0.4543756783462683	 Fitness: 0.5752813145743265	 Best: 0.14584421468645084	 Flag: 0_0
1.3078 0.8902 0.8290000000000001 0.6707032492472083 0.14139999999999997 0.7462 1.1205999999999998 1.279 0.9226000000000001 1.4977688130202993 1.4878
Evaluating Individual 1022	 Fitness_0: 0.7212226701162561	 Fitness_1: 0.4822423232321613	 Fitness: 0.7212226701162561	 Best: 0.14584421468645084	 Flag: 0_0
0.2238828375657419 1.1788588032126768 1.4005359999999998 0.31673700694744067 0.40864617719262 1.0522538029840018 0.6808248410751656 0.34635489930505825 1.492937427598014 1.4317394217747836 0.6405548422163718
Evaluating Individual 1023	 Fitness_0: 0.5188725929419892	 Fitness_1: 0.4347732853211035	 Fitness: 0.5188725929419892	 Best: 0.14584421468645084	 Flag: 0_0
1.3552178649734805 0.703 1.099 0.379 0.271 1.765 1.092288882133321 0.923681611682424 1.184555323197952 1.7761514825853957 1.2189599187248077
Evaluating Individual 1024	 Fitness_0: 0.2331898510773614	 Fitness_1: 0.27688039563662986	 Fitness: 0.2331898510773614	 Best: 0.14584421468645084	 Flag: 0_0
0.7821999999999999 1.5994000000000002 1.4949999999999999 1.5580836627852277 0.44484622268059343 1.4410445001307197 1.804885542358256 1.6201935999999997 0.7190088773537444 0.7128967683718233 0.4112113849167285
Evaluating Individual 1025	 Fitness_0: 0.33100156751223614	 Fitness_1: 0.46422090818595046	 Fitness: 0.33100156751223614	 Best: 0.14584421468645084	 Flag: 0_0
1.081 1.4200500176168633 0.6219379156820198 1.4260146223822956 0.9626114585572683 0.1462641721570661 0.23225069604925996 1.2603457183599651 0.5588211967445518 0.7749999999999999 0.34299999999999997
Evaluating Individual 1026	 Fitness_0: 0.38904084000879363	 Fitness_1: 0.38808729667072933	 Fitness: 0.38904084000879363	 Best: 0.14584421468645084	 Flag: 0_0
0.872498544296494 1.3778256199801922 0.24876351055215398 0.34364402091623203 0.6015799567561215 0.2567692486376727 0.9516879999999999 0.9382103799277705 1.7330499033851177 0.2787048636237876 0.5089794430321828
Evaluating Individual 1027	 Fitness_0: 0.36664512778658526	 Fitness_1: 0.13799961832300747	 Fitness: 0.36664512778658526	 Best: 0.14584421468645084	 Flag: 0_0
1.5460075577644148 1.103480966889018 1.1920806659451222 0.5626000000000001 0.6613179490424214 1.4195352799727408 1.1953777163653514 0.5122 1.01116 0.7467479092313789 0.9884324174855983
Evaluating Individual 1028	 Fitness_0: 0.3567560608140138	 Fitness_1: 0.24736747372870932	 Fitness: 0.3567560608140138	 Best: 0.14584421468645084	 Flag: 0_0
1.538456403750449 1.0594 1.423 0.32499999999999996 0.7749999999999999 1.5541868543622634 0.6686826550946747 0.2768456710857553 1.2685452229428946 0.5419200627978557 1.1446742848421065
Evaluating Individual 1029	 Fitness_0: 0.8432806739282456	 Fitness_1: 0.6108506739249454	 Fitness: 0.8432806739282456	 Best: 0.14584421468645084	 Flag: 0_0
0.5071538286220149 1.1586204959841537 0.3158508084417233 0.5317535630951966 1.5106444585603485 0.6911954903851995 0.398355021352336 1.3107391264693433 1.143430048622577 0.39642677154384 1.189684548264328
Evaluating Individual 1030	 Fitness_0: 0.6525035860693591	 Fitness_1: 0.8866620860021617	 Fitness: 0.6525035860693591	 Best: 0.14584421468645084	 Flag: 0_0
1.4133296334134395 0.6707946162185188 1.54396 1.593345404585669 0.9831253492132004 1.0040255968042793 1.1746383080276013 1.2482324335945139 0.35544504805995425 1.0609069132380777 0.7933845526416488
Evaluating Individual 1031	 Fitness_0: 0.41570209981746115	 Fitness_1: 0.23656058533759308	 Fitness: 0.41570209981746115	 Best: 0.14584421468645084	 Flag: 0_0
1.5671406785795012 1.2726804829087461 1.526482274132317 1.0936577157182454 0.941998007922207 1.6080383289090983 1.8106009146692448 1.743910028375979 1.196400393943952 1.0787588596911228 0.6354631244771535
Evaluating Individual 1032	 Fitness_0: 0.47378522284885266	 Fitness_1: 0.34907484501806946	 Fitness: 0.47378522284885266	 Best: 0.14584421468645084	 Flag: 0_0
1.7520400000000003 1.6754896000000004 0.74139086747232 0.9164984613316538 1.0124922793705604 0.844682120016919 1.5899247999999997 1.5199850209699601 1.4547664000000005 0.31649810007268986 1.6906220208707605
Evaluating Individual 1033	 Fitness_0: 0.3181544909501526	 Fitness_1: 0.5933018201382346	 Fitness: 0.3181544909501526	 Best: 0.14584421468645084	 Flag: 0_0
1.1429199999999997 0.8657200000000002 0.12873120875049326 1.3201063127212844 0.7176582095155504 1.261 0.7613199999999999 1.3992399999999998 0.4410579243308107 1.585 1.207
Evaluating Individual 1034	 Fitness_0: 0.1644762404765985	 Fitness_1: 0.3342571366543	 Fitness: 0.1644762404765985	 Best: 0.14584421468645084	 Flag: 0_0
1.2063375711610795 1.2469375038125081 0.41301433770582685 0.5275121029497873 0.6598000000000002 1.2827690999659256 0.28179999999999983 1.2214 1.4190286145983504 0.5966159047480355 1.2221034727613949
Evaluating Individual 1035	 Fitness_0: 0.17517941981007817	 Fitness_1: 0.3512375845359985	 Fitness: 0.17517941981007817	 Best: 0.14584421468645084	 Flag: 0_0
1.0198 1.8369999999999997 1.4698 1.6714000000000002 0.37282558820130896 1.881111118388267 0.5805999999999998 1.585 1.437302965232261 0.469 1.4986
Evaluating Individual 1036	 Fitness_0: 0.8032440774946688	 Fitness_1: 0.6218787435843123	 Fitness: 0.8032440774946688	 Best: 0.14584421468645084	 Flag: 0_0
0.4688607064134684 1.180444670219525 1.387867844647172 1.8669257681926268 0.2796712234127583 0.45615846579432484 0.8886343508873286 1.1882226748771807 0.4229287910218459 0.64210385724651 0.8580560463071533
Evaluating Individual 1037	 Fitness_0: 0.5481378116074631	 Fitness_1: 0.16515193206140533	 Fitness: 0.5481378116074631	 Best: 0.14584421468645084	 Flag: 0_0
0.9599733436673628 0.35144790237232726 0.7778588936548435 0.25619093273652066 0.8504687470004787 0.48522278005616404 1.5716206889239341 1.71665725853908 0.7801894206623489 1.4940060076526274 0.9920795353369427
Evaluating Individual 1038	 Fitness_0: 0.5759482780897706	 Fitness_1: 0.4663741905036171	 Fitness: 0.5759482780897706	 Best: 0.14584421468645084	 Flag: 0_0
1.0989999999999998 1.7196399999999998 0.35351141565959976 1.123578050301507 0.8066346507867995 1.0305928796878034 1.07668 1.5049247106115486 1.0222166151831438 0.1353582075774516 0.9677552816579527
Evaluating Individual 1039	 Fitness_0: 0.3645486414371299	 Fitness_1: 0.6722134641919536	 Fitness: 0.3645486414371299	 Best: 0.14584421468645084	 Flag: 0_0
1.253684623844224 0.7127433707859205 1.27944828987247 1.3426647996763053 0.5162175487753078 0.9786659087553261 1.35665430050922 0.8310883922113799 0.41556143113395183 0.9414997226435473 1.2332094504312148
Evaluating Individual 1040	 Fitness_0: 0.5544258899359833	 Fitness_1: 0.49229177697505017	 Fitness: 0.5544258899359833	 Best: 0.14584421468645084	 Flag: 0_0
0.6086799999999998 0.26392797502475973 1.4482000000000002 0.5273199999999998 1.6239468492337095 0.397 1.135 0.7869622018391182 0.8863267928824949 0.3830503358262031 1.8069449276450729
Evaluating Individual 1041	 Fitness_0: 0.18322636720244231	 Fitness_1: 0.19450694758138115	 Fitness: 0.18322636720244231	 Best: 0.14584421468645084	 Flag: 0_0
1.7605090872474207 0.9268067956103397 1.405 1.441 1.3420193676124401 1.2069018833988492 0.4938660325984426 1.4501779484957085 1.0290744833366792 1.3314160000000002 1.1578055307284854
Evaluating Individual 1042	 Fitness_0: 0.37586463623014676	 Fitness_1: 0.4577415507583596	 Fitness: 0.37586463623014676	 Best: 0.14584421468645084	 Flag: 0_0
1.008871936094907 1.2216781420012714 1.0575348179376045 1.819181839638766 0.5012611236089416 0.5773199277060064 1.0886822551756925 0.9180071897725566 1.8792756284007957 0.4459736587919212 1.3477589378839416
Evaluating Individual 1043	 Fitness_0: 0.23770543107836495	 Fitness_1: 0.21922685003622927	 Fitness: 0.23770543107836495	 Best: 0.14584421468645084	 Flag: 0_0
0.9432622667734833 1.2612767938662652 0.7641129413170564 0.8751354783590276 0.7340301933013765 1.3007663084479262 1.6766005009171638 1.2670275516650915 0.8462799999999999 0.726029658055359 1.1086333292160138
Evaluating Individual 1044	 Fitness_0: 0.8081953681228679	 Fitness_1: 0.5723404793911518	 Fitness: 0.8081953681228679	 Best: 0.14584421468645084	 Flag: 0_0
0.14241830854250895 0.6132432267864601 0.31847198828048906 0.30719587393439896 0.24740688986503973 0.3157473066224196 1.1633861548322784 1.001959984229703 1.3068316439969834 1.8884337292970825 1.7634608987271205
Evaluating Individual 1045	 Fitness_0: 0.4192894465236747	 Fitness_1: 0.17395195158355786	 Fitness: 0.4192894465236747	 Best: 0.14584421468645084	 Flag: 0_0
1.506129270689138 1.4213841745633824 0.8147999246548683 0.24490791034098755 1.3553791434728792 0.17733873887806612 0.21014480276752 1.3901398197105928 0.8541679897946353 0.8285666668469461 0.5684189702805522
Evaluating Individual 1046	 Fitness_0: 0.3114075784499924	 Fitness_1: 0.20783833031439963	 Fitness: 0.3114075784499924	 Best: 0.14584421468645084	 Flag: 0_0
1.847602179901452 0.9562369552909392 1.154535936358376 0.82336711138313 1.278795909278417 1.0452762969378522 0.5573898513680005 0.12564514319825115 1.2402626106498296 0.8501679999999998 0.9707103893303167
Evaluating Individual 1047	 Fitness_0: 0.27721725073269743	 Fitness_1: 0.35249098736701884	 Fitness: 0.27721725073269743	 Best: 0.14584421468645084	 Flag: 0_0
1.7029088824063743 1.2800653588668722 0.718480815386012 1.040735456831588 1.071824902294657 1.8973040727485389 0.37053750843167765 1.0320591329114155 1.4645021080162692 1.3495743479282747 0.9515541712994574
Evaluating Individual 1048	 Fitness_0: 0.21903941935212676	 Fitness_1: 0.3269969066763942	 Fitness: 0.21903941935212676	 Best: 0.14584421468645084	 Flag: 0_0
0.9729976223185539 1.6772134703186252 1.3490339013994919 0.11974796077132062 0.5903100353327967 0.8375975214130804 1.0266175158121724 0.3745740507335407 1.3485506106498295 0.6569711044473104 1.6393694787299753
Evaluating Individual 1049	 Fitness_0: 0.40424202635262746	 Fitness_1: 0.31144755350077585	 Fitness: 0.40424202635262746	 Best: 0.14584421468645084	 Flag: 0_0
1.0291845542202067 1.5998977713805063 1.3439192419039427 0.3946466886857075 1.5442530144661122 1.611290534833158 1.5752837499128092 0.24510870967828863 1.5753810277100773 0.747193679246844 1.5503488684865112
Evaluating Individual 1050	 Fitness_0: 0.697709532398011	 Fitness_1: 0.303337192927882	 Fitness: 0.697709532398011	 Best: 0.14584421468645084	 Flag: 0_0
0.9143075412903525 0.5036238257646285 0.2675756563089866 1.3168799187563505 0.5110389687789225 1.1669932065490674 0.4928683218847986 1.2206419484957083 1.03636 1.6645345475578495 0.9075983522384237
Evaluating Individual 1051	 Fitness_0: 0.22903183892317774	 Fitness_1: 0.264501093630181	 Fitness: 0.22903183892317774	 Best: 0.14584421468645084	 Flag: 0_0
1.0841327077328557 1.3664749172184008 1.377791266933234 1.390246747473928 0.7534316483734744 0.8262966421558886 0.9333376727931143 1.4421462515653394 1.1357943253722111 1.063 1.4334483554783037
Evaluating Individual 1052	 Fitness_0: 0.3154760182767023	 Fitness_1: 0.4510644112987587	 Fitness: 0.3154760182767023	 Best: 0.14584421468645084	 Flag: 0_0
1.2990414700574768 0.7880995040158462 1.4278291915582768 0.23083804645935466 0.6143722986807632 1.499408970095225 0.6377781938000449 1.7429608866088993 1.6789452229428945 0.8053323879473856 1.7791984
Evaluating Individual 1053	 Fitness_0: 0.41998810178306434	 Fitness_1: 0.21180576437810938	 Fitness: 0.41998810178306434	 Best: 0.14584421468645084	 Flag: 0_0
1.8679599999999996 0.7467345182523712 0.2580890604222229 1.6041507487313587 0.8210346507867995 0.10250597661976439 0.2990800000000001 0.34948 0.6633999999999998 1.5868433749091377 0.729056415960832
Evaluating Individual 1054	 Fitness_0: 0.41893037489017176	 Fitness_1: 0.622893224353718	 Fitness: 0.41893037489017176	 Best: 0.14584421468645084	 Flag: 0_0
1.6894000000000005 0.4570480000000001 1.887875071409383 1.21873790275487 0.8801918601831021 0.84740043290233 1.531544991326344 0.5645605343086455 0.4869997854190425 0.86282848 0.9970318589086986
Evaluating Individual 1055	 Fitness_0: 0.3016902841519225	 Fitness_1: 0.2145249732442905	 Fitness: 0.3016902841519225	 Best: 0.14584421468645084	 Flag: 0_0
1.1542862945829453 0.781822380318537 0.8336175805401352 0.6858128752898621 1.1926621925480665 1.4742603954215374 0.7328000260787539 0.5785998878833356 0.9530238891699845 1.0543931633626387 1.0396521776780387
Evaluating Individual 1056	 Fitness_0: 0.26563366816343165	 Fitness_1: 0.41602846363452173	 Fitness: 0.26563366816343165	 Best: 0.14584421468645084	 Flag: 0_0
1.0147599999999997 1.616182159007105 1.729033894593523 1.7191677817501838 1.5102357776840922 0.8064261962707708 0.2667534803871771 0.9164515683484539 1.5634 1.45108 1.2686204337349998
Evaluating Individual 1057	 Fitness_0: 0.21175846739736062	 Fitness_1: 0.22615392390786487	 Fitness: 0.21175846739736062	 Best: 0.14584421468645084	 Flag: 0_0
1.0342718170527765 1.3746479753981715 0.7017040000000001 0.8597160941123279 0.29131953123888177 1.5973847896249156 1.7672728379915041 1.737063214894318 0.782113894873756 0.4672414542032983 1.0933641739372617
Evaluating Individual 1058	 Fitness_0: 0.48512710888284877	 Fitness_1: 0.6431564201079346	 Fitness: 0.48512710888284877	 Best: 0.14584421468645084	 Flag: 0_0
0.34926884094072375 1.0753483920688862 1.7261199999999999 0.9031568167435896 1.0001017904844496 0.44078225017329775 0.7907638137232119 0.29064559850726046 0.4181037969015993 1.360243762709503 1.4447347752985205
Evaluating Individual 1059	 Fitness_0: 0.7343965235517157	 Fitness_1: 0.2845718084826375	 Fitness: 0.7343965235517157	 Best: 0.14584421468645084	 Flag: 0_0
0.29602434677901984 1.2194861100290486 1.4000926565134701 0.4098497234969981 1.6477983784426837 0.2824567280887099 0.9016623999999999 1.5538032155231438 1.540757810925525 0.581896 1.2862004479601694
Evaluating Individual 1060	 Fitness_0: 0.20795542993952368	 Fitness_1: 0.35342266115026205	 Fitness: 0.20795542993952368	 Best: 0.14584421468645084	 Flag: 0_0
0.804873361971491 1.0959562472637618 0.4425207268644682 1.769479296450942 1.3992524083848135 1.19476 0.4548362784532511 0.6899227852497385 1.4713710119373389 1.1469853854057703 1.5641198803726633
Evaluating Individual 1061	 Fitness_0: 0.31715504229592517	 Fitness_1: 0.40037317367775116	 Fitness: 0.31715504229592517	 Best: 0.14584421468645084	 Flag: 0_0
1.0272216165661885 1.3239496072085866 0.638103004174542 0.5473674030472595 0.6745080268503912 0.15209162963576073 1.6633191250001482 1.1140314054840477 1.8838000000000004 0.3040752229377926 1.29844
Evaluating Individual 1062	 Fitness_0: 0.9225137839553184	 Fitness_1: 0.952742613582083	 Fitness: 0.9225137839553184	 Best: 0.14584421468645084	 Flag: 0_0
0.1567839513140914 0.15051664933316541 0.4094622784433717 0.40005092881786863 0.6251003943696536 1.6129155907982078 1.26012780041704 1.6503706128858573 0.7065375997780907 1.4809051525931018 1.1166309183752594
Evaluating Individual 1063	 Fitness_0: 0.5420177117507766	 Fitness_1: 0.47648535349098914	 Fitness: 0.5420177117507766	 Best: 0.14584421468645084	 Flag: 0_0
0.5525452082918473 1.6893136 1.3815387458681 0.7848259521929641 0.39003380243539354 1.026319824341487 1.6035396681575298 0.5674238707657245 1.6384073722994503 1.0511794399418481 0.9491265725750115
Evaluating Individual 1064	 Fitness_0: 0.7520748824884461	 Fitness_1: 0.5823995028538951	 Fitness: 0.7520748824884461	 Best: 0.14584421468645084	 Flag: 0_0
0.38270699442910006 0.9756982419866176 1.4080993981931031 0.4730559133265924 0.9001373059693217 1.8350194952042906 1.4913999999999998 0.9009999999999999 0.4834727693781027 1.7843145249450159 0.2920200578839416
Evaluating Individual 1065	 Fitness_0: 0.8587413884431437	 Fitness_1: 0.41767891621782693	 Fitness: 0.8587413884431437	 Best: 0.14584421468645084	 Flag: 0_0
0.703 1.5969932357363754 1.4230183149902689 1.7049294637198829 0.5785321355366203 1.441 1.153 1.4339439999999999 1.1294694292264675 0.271 1.801
Evaluating Individual 1066	 Fitness_0: 0.3095098226819334	 Fitness_1: 0.4960946197901158	 Fitness: 0.3095098226819334	 Best: 0.14584421468645084	 Flag: 0_0
0.7657816173679128 1.0569780157418731 1.4819568719675886 1.4747885215580827 1.3354419878641284 0.4108617010512759 0.29317331803558627 0.177832 1.8883125787863495 1.1288276254570289 1.8084872574028277
Evaluating Individual 1067	 Fitness_0: 0.22009740752445206	 Fitness_1: 0.32405911913746316	 Fitness: 0.22009740752445206	 Best: 0.14584421468645084	 Flag: 0_0
1.6003621789591442 0.7213423859806563 1.0514234273955765 0.2438799570033421 0.9036267439261482 1.1460828630931839 0.5863433374642425 1.1169374146382411 1.3999233093547778 0.89151384406782 1.19732912714033
Evaluating Individual 1068	 Fitness_0: 0.6001690648916259	 Fitness_1: 0.4722774387009222	 Fitness: 0.6001690648916259	 Best: 0.14584421468645084	 Flag: 0_0
0.8235724616473372 0.9729310885129567 1.549734258677648 1.1280591999999996 0.6530641618782466 1.7530010961722826 1.081 1.5021999999999998 1.6109055481198957 1.440241463732334 0.4056399999999998
Evaluating Individual 1069	 Fitness_0: 0.7163119206224308	 Fitness_1: 0.7554539457083455	 Fitness: 0.7163119206224308	 Best: 0.14584421468645084	 Flag: 0_0
1.1129673040570365 0.7618880767873231 0.8193219919058712 0.5022985600000003 0.27831520000000004 1.3294 0.34806879999999984 1.3494890209699602 0.22572640000000022 0.7629328 1.426675225044647
Evaluating Individual 1070	 Fitness_0: 0.1706949937899084	 Fitness_1: 0.30818281089709765	 Fitness: 0.1706949937899084	 Best: 0.14584421468645084	 Flag: 0_0
0.8829999999999999 0.7189261393588039 0.4283313832217519 0.890776 0.32479889218850994 1.009 0.5409999999999999 0.253 1.117 0.361 1.837
Evaluating Individual 1071	 Fitness_0: 0.44204173628777377	 Fitness_1: 0.3582948651709177	 Fitness: 0.44204173628777377	 Best: 0.14584421468645084	 Flag: 0_0
1.3964001659269039 0.49711631915189897 0.23800276869619624 0.3835314054652707 1.7582588757061115 0.33156816702284214 0.4456906752170637 1.0978744304989227 1.419832734423031 1.2983470008897733 0.3843586307900194
Evaluating Individual 1072	 Fitness_0: 0.2444106101508003	 Fitness_1: 0.3807098191875384	 Fitness: 0.2444106101508003	 Best: 0.14584421468645084	 Flag: 0_0
0.9428393781874789 1.2833625853384887 1.603499772025839 0.7250414616484029 0.9349608931692145 1.6693973640893962 1.2166927979955982 0.8149619009341607 1.6793731755578487 0.9506563884959104 1.675300147977058
Evaluating Individual 1073	 Fitness_0: 0.912864298224483	 Fitness_1: 0.6442731124368369	 Fitness: 0.912864298224483	 Best: 0.14584421468645084	 Flag: 0_0
1.2882787235304438 1.4827599999999999 1.2824769270564076 1.0478799999999997 1.4058050307272025 1.6736952799727407 1.4265999999999999 0.9261999999999999 1.490726516833645 0.3782396800000001 1.6041120597019702
Evaluating Individual 1074	 Fitness_0: 0.5270614155696981	 Fitness_1: 0.38988901659319636	 Fitness: 0.5270614155696981	 Best: 0.14584421468645084	 Flag: 0_0
1.512574401325772 0.3801940085340151 0.43003449330688837 1.8258929919364029 1.2020762506886054 1.4751618964859916 0.7135791313489024 1.2802876982210891 1.6775754138138752 1.1408579199999997 1.2161029133409202
Evaluating Individual 1075	 Fitness_0: 0.39894127426734843	 Fitness_1: 0.3940079316775312	 Fitness: 0.39894127426734843	 Best: 0.14584421468645084	 Flag: 0_0
1.1170252082918477 1.0557999999999998 1.6101999999999999 1.4802020670472362 0.5266999977239006 1.20052 0.67204 1.585 0.68913137521601 0.53812 1.4071443001579245
Evaluating Individual 1076	 Fitness_0: 0.33146670458663574	 Fitness_1: 0.3509126892200992	 Fitness: 0.33146670458663574	 Best: 0.14584421468645084	 Flag: 0_0
1.2826000000000002 0.6546159999999999 1.030456 0.1284399999999999 0.3481324913345719 1.1507899213301562 0.9832001121413991 0.31045469715785134 0.50428 1.5598 1.3752260632297089
Evaluating Individual 1077	 Fitness_0: 0.44561889860955683	 Fitness_1: 0.24218961378693393	 Fitness: 0.44561889860955683	 Best: 0.14584421468645084	 Flag: 0_0
1.4808181032934022 0.798640889557568 1.4802358942184073 0.8793709616367129 0.34328800000000026 1.05529517607618 0.9631685479354534 1.386577919446316 0.8848388729980619 1.3527155103579085 0.5777609743886465
Evaluating Individual 1078	 Fitness_0: 0.7426039697683493	 Fitness_1: 0.46746032301718515	 Fitness: 0.7426039697683493	 Best: 0.14584421468645084	 Flag: 0_0
0.6611881061122342 0.35751682719844047 1.2820727702329966 0.35794214910347877 1.3768952476462584 1.0999293684307738 0.3569580125478548 1.8507475677062057 1.8214097740589295 1.2843620534367555 1.198560954384708
Evaluating Individual 1079	 Fitness_0: 0.7442201238647128	 Fitness_1: 0.6416478386543243	 Fitness: 0.7442201238647128	 Best: 0.14584421468645084	 Flag: 0_0
0.8400773222516382 1.090237610320821 1.8729250502985137 1.3506429987913882 1.5672840462680737 1.1105298827461916 0.31418057256131315 0.4371846844674262 1.41364 0.47907999999999984 0.9516444104314841
Evaluating Individual 1080	 Fitness_0: 0.6533625204398661	 Fitness_1: 0.6668694634723379	 Fitness: 0.6533625204398661	 Best: 0.14584421468645084	 Flag: 0_0
0.5433807248768148 1.8300313166415951 0.8827595908326308 0.11240257896142401 1.0575051309964332 1.3499305065324672 1.342938926878938 0.771007728335591 0.5398191999999999 0.9563192130217261 1.387144
Evaluating Individual 1081	 Fitness_0: 0.22838209944212634	 Fitness_1: 0.3389508039228846	 Fitness: 0.22838209944212634	 Best: 0.14584421468645084	 Flag: 0_0
0.6858977262143914 1.717558159007105 1.832126487651405 0.896769667074349 1.1802426708827727 0.17086779627077042 0.7389999999999999 1.4302 1.333 0.8721999999999999 1.873
Evaluating Individual 1082	 Fitness_0: 0.5118315137192279	 Fitness_1: 0.441087196938425	 Fitness: 0.5118315137192279	 Best: 0.14584421468645084	 Flag: 0_0
0.5264315823923094 1.6573312567311795 1.1927505932156006 1.4056239870292675 0.10847271914188572 0.8484004610541719 1.2998288744066613 0.6628576762124502 1.2384104785405927 0.6363241416849852 1.3892960410957664
Evaluating Individual 1083	 Fitness_0: 0.25162850567554795	 Fitness_1: 0.32222392588506077	 Fitness: 0.25162850567554795	 Best: 0.14584421468645084	 Flag: 0_0
1.327265208291848 1.4408461438967195 0.8953072294908836 1.3991475685414958 0.9546038324559195 0.5128153615842991 1.5629274077580606 1.3459599999999998 1.5346 0.6043599999999999 1.4986000000000002
Evaluating Individual 1084	 Fitness_0: 0.2931465711934908	 Fitness_1: 0.40677543850744885	 Fitness: 0.2931465711934908	 Best: 0.14584421468645084	 Flag: 0_0
1.4364160447292724 0.47964479386626535 0.8744310893016297 0.7466548777567943 0.8497866310420261 1.519876708447926 1.2675253009171639 1.3565030011351331 0.6173292849798603 1.2607553831365959 1.2286776812434899
Evaluating Individual 1085	 Fitness_0: 0.3099513154365115	 Fitness_1: 0.2581163479599818	 Fitness: 0.3099513154365115	 Best: 0.14584421468645084	 Flag: 0_0
1.2314319589273017 0.7582313758198181 1.3258336758115241 1.3495052077761232 0.5281970931632018 1.0416137369825418 0.47410398244816776 1.1725123274737272 0.7051692849798603 1.2119477193374542 1.723900386605794
Evaluating Individual 1086	 Fitness_0: 0.30083391594686026	 Fitness_1: 0.2418514708366899	 Fitness: 0.30083391594686026	 Best: 0.14584421468645084	 Flag: 0_0
0.5498444781230489 0.8920870745855545 0.5466645730933872 1.4869591932533257 0.5556468880441603 0.6792033066224197 0.8614 1.4589999999999999 0.8707600000000001 0.7101999999999999 1.8993579949283763
Evaluating Individual 1087	 Fitness_0: 0.2898460473256467	 Fitness_1: 0.16019266005270133	 Fitness: 0.2898460473256467	 Best: 0.14584421468645084	 Flag: 0_0
1.4642978134187867 0.6496534350930122 0.556482353053645 0.36195603220639994 0.8040245932481944 1.6250902123044275 1.8475381170990826 0.5660805389291248 0.9915759999999999 0.7594116356756662 1.0114620816023763
Evaluating Individual 1088	 Fitness_0: 0.4491068713594261	 Fitness_1: 0.4148300965843452	 Fitness: 0.4491068713594261	 Best: 0.14584421468645084	 Flag: 0_0
1.6690205046880608 1.0123405588668724 0.3786687212460482 1.5718074568315883 0.96774986367168 1.5374835679528291 1.0336033188683433 0.49880708885719416 1.6619315286786183 1.1658500784973196 0.7114928560526331
Evaluating Individual 1089	 Fitness_0: 0.2605328184018781	 Fitness_1: 0.4175556274252708	 Fitness: 0.2605328184018781	 Best: 0.14584421468645084	 Flag: 0_0
1.0392862220442107 0.9546951599269986 1.1389302053268282 0.8449881739015637 0.655254359233937 1.2186282239781927 0.7909021730922812 0.8152140507335408 1.6883906106498296 0.6691663273851031 1.6393694787299753
Evaluating Individual 1090	 Fitness_0: 0.8907555583321588	 Fitness_1: 0.4639135588042148	 Fitness: 0.8907555583321588	 Best: 0.14584421468645084	 Flag: 0_0
0.11255328402495855 1.4346649109825316 1.873 1.819 1.063 1.6045631118989423 1.3950454302150812 1.3900866294584355 1.7396050151340339 1.831307026010164 1.5698503945175808
Evaluating Individual 1091	 Fitness_0: 0.1795082796093804	 Fitness_1: 0.17860929748051957	 Fitness: 0.1795082796093804	 Best: 0.14584421468645084	 Flag: 0_0
0.6493131536329142 0.7528656199801921 0.3998277641915078 0.28275256504479945 0.3117468004123562 1.5527794952042906 1.782845416092139 0.27315999999999996 1.0105127693781024 0.49986489302738524 1.6664900047160223
Evaluating Individual 1092	 Fitness_0: 0.2659298049812236	 Fitness_1: 0.19988072726650088	 Fitness: 0.2659298049812236	 Best: 0.14584421468645084	 Flag: 0_0
0.9393377262143914 0.9103495443927916 0.7391114546517996 1.353877084215282 1.3824669586482043 0.9196677962707704 1.2320559999999998 1.819702513305462 1.110639237581653 1.5698825853025413 1.1794943451542728
Evaluating Individual 1093	 Fitness_0: 0.2049777995195635	 Fitness_1: 0.24703769387122715	 Fitness: 0.2049777995195635	 Best: 0.14584421468645084	 Flag: 0_0
0.9583800426358725 1.464275917600213 1.375081947528541 0.481723920795765 0.7482691035167945 1.4662185674133899 1.4439983487622565 1.4064147240193863 1.3605919044081372 0.6771203199999999 1.1259679402980296
Evaluating Individual 1094	 Fitness_0: 0.7131298419581528	 Fitness_1: 0.4417031746051203	 Fitness: 0.7131298419581528	 Best: 0.14584421468645084	 Flag: 0_0
1.71953642392206 0.4545999999999999 0.709363385007388 1.0780477943857232 1.4141313861363765 1.773944636066311 1.1148931439308556 1.3294328494614096 1.1188734754901188 0.7129966659022897 1.887362848339862
Evaluating Individual 1095	 Fitness_0: 0.2856510817307297	 Fitness_1: 0.22425222084075422	 Fitness: 0.2856510817307297	 Best: 0.14584421468645084	 Flag: 0_0
0.6308560000000002 1.6201776199801918 0.801682754245899 1.4375612127219974 1.5587944110789809 1.4707393813605019 1.3571530927269888 1.6207408 1.2650832929104372 1.3025296 1.6061603532993525
Evaluating Individual 1096	 Fitness_0: 0.30766319098538725	 Fitness_1: 0.20489798313526209	 Fitness: 0.30766319098538725	 Best: 0.14584421468645084	 Flag: 0_0
0.7017903905398177 1.1385891233469683 0.3380511379313751 1.2464777271877296 0.7682307990789996 0.4502910358342463 1.5884450211178458 1.451944 1.0976457844975176 0.875881457744332 1.2320854209628638
Evaluating Individual 1097	 Fitness_0: 0.646559691157511	 Fitness_1: 0.4561654885384293	 Fitness: 0.646559691157511	 Best: 0.14584421468645084	 Flag: 0_0
1.2402395278521083 0.3199599999999999 0.6056908823250452 0.7922800000000001 1.0573962640856605 1.248984369005363 1.3545032689129786 1.40954478539697 1.7556614004599351 1.3301446632113063 1.0751494191711786
Evaluating Individual 1098	 Fitness_0: 0.14666220930002788	 Fitness_1: 0.20306191251992467	 Fitness: 0.14666220930002788	 Best: 0.14584421468645084	 Flag: 0_0
1.3329999999999997 0.6274 0.842654366466384 0.7234032199493424 0.7786 0.6058 1.4022365616028782 0.7898015587965668 1.0623846386393134 0.6166000000000001 1.8370000000000002
Evaluating Individual 1099	 Fitness_0: 0.3199847739003187	 Fitness_1: 0.2340845521620589	 Fitness: 0.3199847739003187	 Best: 0.14584421468645084	 Flag: 0_0
1.2596582757057855 1.0524099387774295 1.0213359072758212 0.14183168393328516 1.5345918521138253 1.4714434895217614 1.0259585766182873 0.29835999999999996 1.4666972636569064 1.0061200000000001 0.671500559950212
Evaluating Individual 1100	 Fitness_0: 0.3050110775312747	 Fitness_1: 0.4495405916364811	 Fitness: 0.3050110775312747	 Best: 0.14584421468645084	 Flag: 0_0
1.427320110906603 0.48964964097933783 0.6265521958151279 0.3787118701552864 0.7430509887314718 0.8273805047957095 0.6445216590348409 0.644365429495595 1.7007238788040595 0.7641596800000001 1.7999520597019703
Evaluating Individual 1101	 Fitness_0: 0.752649913120573	 Fitness_1: 0.4442314772175772	 Fitness: 0.752649913120573	 Best: 0.14584421468645084	 Flag: 0_0
0.6849999999999999 0.7170021865893899 1.4861881564854469 1.0774627521929636 1.0977331898167852 0.5229999999999999 1.189 1.0905218716596807 1.7298610934907612 0.2382361240439873 0.7991906271510889
Evaluating Individual 1102	 Fitness_0: 0.2697825106760685	 Fitness_1: 0.1487340618443537	 Fitness: 0.2697825106760685	 Best: 0.14584421468645084	 Flag: 0_0
0.7779407862548778 0.8015370533132761 1.1561128320530036 0.6283725760960227 1.1757579358778234 0.7092446775874413 1.7220755980470286 1.3181012152000906 0.9164688625308175 1.4787690901497148 1.4577935522384236
Evaluating Individual 1103	 Fitness_0: 0.6978784897958135	 Fitness_1: 0.47915811545058595	 Fitness: 0.6978784897958135	 Best: 0.14584421468645084	 Flag: 0_0
1.441 0.45099999999999996 1.3460364593318666 0.24971401210473143 0.24873597164241795 1.4651989718034433 0.34363007722800193 0.8909320316332493 1.441 0.9009999999999999 0.469
Evaluating Individual 1104	 Fitness_0: 0.41699143055009485	 Fitness_1: 0.2745791464812742	 Fitness: 0.41699143055009485	 Best: 0.14584421468645084	 Flag: 0_0
1.5520140442810169 0.8066431072285231 1.739385141893415 0.4501491357390235 0.7083879941691531 0.7243473694237903 1.661846999675885 1.05282526393513 1.145075461442153 1.1072080000000002 0.7347097213281106
Evaluating Individual 1105	 Fitness_0: 2.035298497856646	 Fitness_1: 1.5721372201662458	 Fitness: 2.035298497856646	 Best: 0.14584421468645084	 Flag: 0_0
0.938484319899054 0.9207539361818989 0.7862559896278795 0.9205791283758508 1.2612555273022075 1.214296653523483 0.9551899874967515 1.000341881602761 1.0735395348375893 0.12110851101564135 1.4469769206226542
Evaluating Individual 1106	 Fitness_0: 1.268151033503973	 Fitness_1: 0.6771902731121875	 Fitness: 1.268151033503973	 Best: 0.14584421468645084	 Flag: 0_0
0.9259184013257715 1.6224585665465538 1.1519551029882855 1.8397888960498006 1.7868381605183916 1.0729448177030723 0.4534806352928242 0.9189999999999999 1.225 0.4351599999999998 0.47625914941623276
Evaluating Individual 1107	 Fitness_0: 0.3272184274087006	 Fitness_1: 0.20577675628972816	 Fitness: 0.3272184274087006	 Best: 0.14584421468645084	 Flag: 0_0
1.2657777766517688 1.348313503812508 0.5161069307637087 0.6671397022325233 1.3342017712127203 0.348359898113489 1.8913097501268843 0.2904044312104546 1.3025454631134639 0.63028 1.2165449276450728
Evaluating Individual 1108	 Fitness_0: 0.32044450610547637	 Fitness_1: 0.38725980919915	 Fitness: 0.32044450610547637	 Best: 0.14584421468645084	 Flag: 0_0
1.8608848658660442 0.4570397399158277 1.3767327898258113 0.23041610315720873 1.199815504437743 1.6997592592936868 1.8154426720775372 0.6042105292517367 1.7086092068700274 1.2999869557023167 1.6666478086808674
Evaluating Individual 1109	 Fitness_0: 0.4000461784182776	 Fitness_1: 0.26575147928882664	 Fitness: 0.4000461784182776	 Best: 0.14584421468645084	 Flag: 0_0
1.7890012778918312 1.2099714475158112 0.45923181251746936 1.130838706650428 1.1171897742155505 1.5074821332780246 0.5013805725613132 0.8751092122231199 1.25524 1.29988 0.5269243679225719
Evaluating Individual 1110	 Fitness_0: 0.4972981587486875	 Fitness_1: 0.3996193271364653	 Fitness: 0.4972981587486875	 Best: 0.14584421468645084	 Flag: 0_0
1.194663948824095 1.21564 0.9477520243248311 0.163 1.387 0.829 0.30699999999999994 1.8122015587965667 1.0479846386393135 0.6454000000000001 1.6370365233046476
Evaluating Individual 1111	 Fitness_0: 0.4728683969941149	 Fitness_1: 0.3707160727242912	 Fitness: 0.4728683969941149	 Best: 0.14584421468645084	 Flag: 0_0
0.8429353363692506 1.4918221420012714 0.19591258406926518 1.3096916585191503 1.804568120147114 0.8002499234718101 0.576710770849985 1.3413671897725563 1.4000436284007958 0.6828469965016453 1.7707495809852927
Evaluating Individual 1112	 Fitness_0: 0.4376919561250462	 Fitness_1: 0.2086261809970604	 Fitness: 0.4376919561250462	 Best: 0.14584421468645084	 Flag: 0_0
1.7943403486318974 1.0087968455733967 1.599269090719065 1.2597200283933832 0.3189926938747867 1.440496484101796 0.15455906607944697 0.2214144486370338 0.8812488419906348 0.9727320614624017 0.5536497556491986
Evaluating Individual 1113	 Fitness_0: 1.377561138168786	 Fitness_1: 0.7641985210071902	 Fitness: 1.377561138168786	 Best: 0.14584421468645084	 Flag: 0_0
1.2582257972847102 1.2549622523769384 0.46045771838765875 1.7692688687300913 0.8653006612263571 1.57112319149693 1.5963624772585487 0.905991747327932 0.5114986273791411 0.5546063043362709 0.48219575616582905
Evaluating Individual 1114	 Fitness_0: 0.1818905087689094	 Fitness_1: 0.25037815698283333	 Fitness: 0.1818905087689094	 Best: 0.14584421468645084	 Flag: 0_0
1.293397681055256 0.8049520000000003 0.9110368776823088 0.6503603480523966 1.25354435514604 0.19724228264422763 0.9322023535251678 1.8128547072922752 0.7671952 1.2232228380462797 1.4474772649527883
Evaluating Individual 1115	 Fitness_0: 0.5377325488855715	 Fitness_1: 0.41976746608319926	 Fitness: 0.5377325488855715	 Best: 0.14584421468645084	 Flag: 0_0
0.6913577775552638 1.11951419673753 0.48119934521205165 0.6631032647747215 0.16480712822594318 0.4935516663755969 1.6319439999999998 1.4913095906578409 1.2087883937751747 1.015415350828182 1.337744559965655
Evaluating Individual 1116	 Fitness_0: 0.7747398857269665	 Fitness_1: 2.0415623801699505	 Fitness: 0.7747398857269665	 Best: 0.14584421468645084	 Flag: 0_0
1.8236376305358677 0.3076878130058423 0.33006429972944845 1.2507805361007647 1.6283921778665196 1.1590392747593021 0.7393304271809403 1.7010096014964267 0.39952494482294887 0.28691705984492355 1.206093618758837
Evaluating Individual 1117	 Fitness_0: 0.15587109145720832	 Fitness_1: 0.26142313279059554	 Fitness: 0.15587109145720832	 Best: 0.14584421468645084	 Flag: 0_0
1.4227096606480025 0.825900911487043 1.0641887186858998 1.0717907264014663 1.2397003099096686 0.655194278196793 0.18357401264973827 1.0947392405868324 1.0291936605353513 1.1854347033868784 1.3225174209628638
Evaluating Individual 1118	 Fitness_0: 0.2495907912444666	 Fitness_1: 0.34147344057651297	 Fitness: 0.2495907912444666	 Best: 0.14584421468645084	 Flag: 0_0
0.6474831590592761 1.8017199999999995 1.2543082147980225 1.80275930664919 1.2775181341319377 0.8309281439068621 0.47567179998317677 1.2958295280632046 1.433974372420963 1.05436 1.3105265802292458
Evaluating Individual 1119	 Fitness_0: 0.820688322416132	 Fitness_1: 0.6066141502120583	 Fitness: 0.820688322416132	 Best: 0.14584421468645084	 Flag: 0_0
0.3927338200985475 0.9896030197338205 1.4213576205017937 0.7690124522949601 1.478900237965181 0.34820610479570957 0.406414400083285 0.944711371682424 0.6870299958267891 0.5034343358262031 1.0672513713522402
Evaluating Individual 1120	 Fitness_0: 0.6943581591272646	 Fitness_1: 0.3838268994848623	 Fitness: 0.6943581591272646	 Best: 0.14584421468645084	 Flag: 0_0
1.0373894042554228 0.6831576652536581 0.5708907468762172 0.8466693973955551 1.7691057196052646 1.4463167665576293 1.2503003476869152 1.3648441301971315 1.87588 0.6637302028817147 0.5372680165877247
Evaluating Individual 1121	 Fitness_0: 0.5878233573786732	 Fitness_1: 0.16491474921786542	 Fitness: 0.5878233573786732	 Best: 0.14584421468645084	 Flag: 0_0
0.5434676433761654 0.49315821710440494 0.8290000000000001 0.6707032492472083 0.14139999999999997 0.7462 1.1205999999999998 1.279 0.9226000000000001 0.22060000000000002 1.0669325834751824
Evaluating Individual 1122	 Fitness_0: 0.3815176879743187	 Fitness_1: 0.2488891613067596	 Fitness: 0.3815176879743187	 Best: 0.14584421468645084	 Flag: 0_0
1.801 0.6849999999999999 1.329670804818044 0.9225488687300913 0.5178705030181574 0.9490431914969298 1.5996205510521002 0.5644237473279321 0.847 0.43299999999999994 1.333
Evaluating Individual 1123	 Fitness_0: 0.29325592317988824	 Fitness_1: 0.3065575081057519	 Fitness: 0.29325592317988824	 Best: 0.14584421468645084	 Flag: 0_0
0.7042468653520394 1.7722781590071048 1.5405771956573155 1.3091279025829274 1.4419830505537172 0.6890841314140784 0.887990679644731 1.7627275214618396 1.5703192715651921 0.7162416726148966 1.3590348168323867
Evaluating Individual 1124	 Fitness_0: 0.23345557992290833	 Fitness_1: 0.27687233016270835	 Fitness: 0.23345557992290833	 Best: 0.14584421468645084	 Flag: 0_0
0.7821999999999999 1.5994000000000002 0.6450885481181081 1.5580836627852277 0.44484622268059343 1.4410445001307197 1.804885542358256 1.6201935999999997 0.7190088773537444 0.7128967683718233 0.4112113849167285
Evaluating Individual 1125	 Fitness_0: 0.8578470747157952	 Fitness_1: 0.6297707312295682	 Fitness: 0.8578470747157952	 Best: 0.14584421468645084	 Flag: 0_0
1.0459350808466399 1.1202197617866747 1.2129862977355605 1.3966894660116698 0.4637829285584627 0.7382808528259791 0.7450752008501285 1.8764212730205845 1.0946056773051418 0.10498660926312664 1.2209068218845456
Evaluating Individual 1126	 Fitness_0: 0.26329488478758384	 Fitness_1: 0.5905692825074184	 Fitness: 0.26329488478758384	 Best: 0.14584421468645084	 Flag: 0_0
0.6102041441208277 1.4356136511289028 0.24876351055215398 0.34364402091623203 0.6015799567561215 0.2567692486376727 0.9516879999999999 0.853192 0.4231832215460511 1.6630394882819672 0.7221519999999999
Evaluating Individual 1127	 Fitness_0: 0.8082185255044138	 Fitness_1: 0.5545180698228918	 Fitness: 0.8082185255044138	 Best: 0.14584421468645084	 Flag: 0_0
0.7598230185443027 1.286188558600735 1.2615939099077114 0.4494159999999996 1.8527323519059706 1.0948152799727406 1.1953777163653514 0.5122 1.01116 0.7467479092313789 0.26667956503171064
Evaluating Individual 1128	 Fitness_0: 0.2859244610643422	 Fitness_1: 0.29690539539703276	 Fitness: 0.2859244610643422	 Best: 0.14584421468645084	 Flag: 0_0
0.8181999999999998 1.0594 1.423 0.32499999999999996 1.1034112616209948 0.271 0.469 1.4589999999999999 1.315 0.6922 1.3294
Evaluating Individual 1129	 Fitness_0: 0.6639528398961192	 Fitness_1: 0.23707921763244585	 Fitness: 0.6639528398961192	 Best: 0.14584421468645084	 Flag: 0_0
0.6649061226185763 0.7350471878093464 1.3366796361270876 0.15246762934916736 1.8025917403757636 1.7045976994197536 1.4297041050965353 0.8163537346951476 1.3513319426793275 1.3888942009464431 1.651274986237427
Evaluating Individual 1130	 Fitness_0: 0.29234518320748776	 Fitness_1: 0.2115614264406612	 Fitness: 0.29234518320748776	 Best: 0.14584421468645084	 Flag: 0_0
1.4133296334134395 0.6707946162185188 1.6266919809850233 1.7466753459433026 0.9831253492132004 1.0040255968042793 0.48268094892028224 0.4462295280632045 0.7139743724209631 1.5727600000000002 0.4820261189514713
Evaluating Individual 1131	 Fitness_0: 0.3868442691468277	 Fitness_1: 0.2481901916574908	 Fitness: 0.3868442691468277	 Best: 0.14584421468645084	 Flag: 0_0
1.7469999999999999 1.6749999999999998 0.505 0.25372000000000006 1.164467084520567 1.1502135174935888 0.8226305766182873 0.14385598059606997 1.207 1.369 0.7853977611826346
Evaluating Individual 1132	 Fitness_0: 0.8220182362352036	 Fitness_1: 0.5057562855819712	 Fitness: 0.8220182362352036	 Best: 0.14584421468645084	 Flag: 0_0
0.397 0.5409999999999999 1.3435539609852563 1.4611733829617348 0.13895861260878287 0.6887485857477788 0.13958701508330007 1.657 1.171 1.009 0.43299999999999994
Evaluating Individual 1133	 Fitness_0: 0.39610377114178436	 Fitness_1: 0.5933413055086634	 Fitness: 0.39610377114178436	 Best: 0.14584421468645084	 Flag: 0_0
1.6209755278521087 0.8657200000000002 0.12873120875049326 1.3201063127212844 0.7176582095155504 1.261 0.7613199999999999 1.3992399999999998 0.4410579243308107 1.585 1.207
Evaluating Individual 1134	 Fitness_0: 0.4952998186793769	 Fitness_1: 0.7932241698628533	 Fitness: 0.4952998186793769	 Best: 0.14584421468645084	 Flag: 0_0
0.9766958058043198 0.9913929211697043 0.13494837888695066 1.6270539329481233 0.9587958164755831 1.1274016765041992 1.2159411495453063 0.5617388877508085 0.36958169177274436 1.643725819848604 0.8816310947892089
Evaluating Individual 1135	 Fitness_0: 0.23856506522784615	 Fitness_1: 0.18169765951782435	 Fitness: 0.23856506522784615	 Best: 0.14584421468645084	 Flag: 0_0
1.1567802146985078 1.4365975940214657 0.7063163794513916 0.633872834025768 1.4899434564850549 0.6101601458802808 0.9047912966631908 1.66594463991758 0.8528366313119355 1.2397906375812577 0.9443857876270053
Evaluating Individual 1136	 Fitness_0: 0.7465839462906115	 Fitness_1: 0.17623111800834979	 Fitness: 0.7465839462906115	 Best: 0.14584421468645084	 Flag: 0_0
0.4891358433918277 1.6788607137753555 1.2382836541626838 0.6639317642172167 0.40467585783051396 0.8838878877966521 1.0810183683341317 1.2628646281997908 0.7822258073971997 1.1776552538087277 1.2530282686274266
Evaluating Individual 1137	 Fitness_0: 0.48261333050755967	 Fitness_1: 0.3626924988394216	 Fitness: 0.48261333050755967	 Best: 0.14584421468645084	 Flag: 0_0
1.6005861317629972 0.4392327373691867 0.4085717669842688 1.6836498067894001 1.7746878564104855 1.3569529094358996 0.7689742972027835 0.2041510278399275 1.4421926895987491 1.291500406377548 0.10948970279764092
Evaluating Individual 1138	 Fitness_0: 0.37928284355769587	 Fitness_1: 0.3844183505680211	 Fitness: 0.37928284355769587	 Best: 0.14584421468645084	 Flag: 0_0
1.2928575580972408 1.3144512989151793 0.35351141565959976 1.123578050301507 0.8066346507867995 1.0305928796878034 0.32377621213197655 0.658047948360559 1.4526246990393816 1.034555216799394 0.759969636286344
Evaluating Individual 1139	 Fitness_0: 0.20747853696876323	 Fitness_1: 0.21734199461342674	 Fitness: 0.20747853696876323	 Best: 0.14584421468645084	 Flag: 0_0
1.2622373212778575 1.257871923503058 1.5646683666031442 1.715608 0.9369999999999999 0.9928357895110429 0.5122 0.9377199999999999 1.23652 0.7161462028817147 0.9189999999999999
Evaluating Individual 1140	 Fitness_0: 0.23499898872715552	 Fitness_1: 0.3306103634046766	 Fitness: 0.23499898872715552	 Best: 0.14584421468645084	 Flag: 0_0
0.6086799999999998 0.26392797502475973 1.4482000000000002 0.5273199999999998 1.6239468492337095 0.397 1.135 0.181 0.8863267928824949 0.6839978806625456 1.432110343631562
Evaluating Individual 1141	 Fitness_0: 0.16331969557409284	 Fitness_1: 0.37200072770178255	 Fitness: 0.16331969557409284	 Best: 0.14584421468645084	 Flag: 0_0
1.0124752986794914 0.9009999999999999 1.405 1.441 1.4507404913345718 1.4461960914750613 0.1746366213523361 0.2356833881154988 1.3672834713857362 1.4908757193374544 1.534362948264328
Evaluating Individual 1142	 Fitness_0: 0.3036237937414015	 Fitness_1: 0.4286917438993104	 Fitness: 0.3036237937414015	 Best: 0.14584421468645084	 Flag: 0_0
0.8985924486196593 1.2216781420012714 1.0575348179376045 1.819181839638766 0.5012611236089416 1.4418597104006232 0.43301322988482616 0.9180071897725566 1.8792756284007957 0.4459736587919212 0.891643712984401
Evaluating Individual 1143	 Fitness_0: 1.3311454546345378	 Fitness_1: 0.911264497400161	 Fitness: 1.3311454546345378	 Best: 0.14584421468645084	 Flag: 0_0
0.9432622667734833 1.2612767938662652 1.8984165728698357 0.22743603829639747 1.5018324640368472 0.8696377180886808 0.775302742392973 0.9936514631845836 0.44928550322538663 0.5354160439370352 1.1086333292160138
Evaluating Individual 1144	 Fitness_0: 0.8563078904997461	 Fitness_1: 0.7009437085006262	 Fitness: 0.8563078904997461	 Best: 0.14584421468645084	 Flag: 0_0
0.7016838228681082 0.5356552370338977 0.2737056696102693 0.16113266174947885 1.0268468169400022 1.770818586112342 0.9038989426336622 0.4740555241424709 0.49970863636569074 0.805868349027385 1.3836300385722522
Evaluating Individual 1145	 Fitness_0: 0.36877101497802023	 Fitness_1: 0.4065652493652798	 Fitness: 0.36877101497802023	 Best: 0.14584421468645084	 Flag: 0_0
0.8563147287486075 1.4344464347615833 1.3238619411885446 1.8714122384984744 1.2539957838083033 1.4534913580047824 0.20702086328265135 0.944344774638241 1.5492437296888326 1.5393481190649556 0.7932373678054951
Evaluating Individual 1146	 Fitness_0: 0.5461735081407124	 Fitness_1: 0.42379816825488686	 Fitness: 0.5461735081407124	 Best: 0.14584421468645084	 Flag: 0_0
1.7949924239220603 0.9562369552909392 1.154535936358376 1.6217917943857234 1.3627521038037365 1.3994171218575793 1.3960160659212653 0.8485276806222745 1.5023231985316683 0.46215973133903737 1.8826069062238036
Evaluating Individual 1147	 Fitness_0: 1.7020310812517605	 Fitness_1: 1.1706786701189866	 Fitness: 1.7020310812517605	 Best: 0.14584421468645084	 Flag: 0_0
0.7209999999999998 1.02844 1.7188685409717857 0.7526799999999999 1.724461156312898 1.5292003542844688 1.7360666960356486 0.23832318683092815 1.5307101268436796 0.23755998958376068 1.0550865129404416
Evaluating Individual 1148	 Fitness_0: 0.40783147624180904	 Fitness_1: 0.48821508827630744	 Fitness: 0.40783147624180904	 Best: 0.14584421468645084	 Flag: 0_0
0.9729976223185539 1.6772134703186252 1.4688613745440795 1.1583639823717988 0.19483067532983855 0.30184475889410955 0.7485238626514772 0.3745740507335407 1.3485506106498295 0.6569711044473104 1.6393694787299753
Evaluating Individual 1149	 Fitness_0: 0.21598853489896733	 Fitness_1: 0.26936229684865853	 Fitness: 0.21598853489896733	 Best: 0.14584421468645084	 Flag: 0_0
1.0291845542202067 0.8540301157790244 1.5131743314341668 1.8321433333141368 1.8109874446768628 1.611290534833158 1.519316436931633 1.4856936409653438 1.4459980877833665 1.494117900941445 1.5503488684865112
Evaluating Individual 1150	 Fitness_0: 0.35127304733671166	 Fitness_1: 0.28404997487319467	 Fitness: 0.35127304733671166	 Best: 0.14584421468645084	 Flag: 0_0
1.7658058338137155 0.7904915890995241 0.5416671326575743 0.694013981191461 1.513108341827991 0.6970501332780248 0.5795718478258228 0.40227499874772843 1.2991590230389103 1.3314160000000004 0.6611981432800115
Evaluating Individual 1151	 Fitness_0: 0.40863747939890893	 Fitness_1: 0.35908842250741757	 Fitness: 0.40863747939890893	 Best: 0.14584421468645084	 Flag: 0_0
0.15910824912072263 1.6076906549912586 1.488788699004611 0.5864091197124219 1.3165201112126577 0.816131392434203 0.749679887858601 0.6255279999999999 1.4033302155024818 1.095611914421908 0.29038349469217617
Evaluating Individual 1152	 Fitness_0: 0.23318835269405214	 Fitness_1: 0.3600615182087036	 Fitness: 0.23318835269405214	 Best: 0.14584421468645084	 Flag: 0_0
1.2990414700574768 0.7880995040158462 1.5399939911629228 0.6953043154691266 0.6143722986807632 1.499408970095225 0.9290475262064487 0.87179118539697 1.4178961557705043 0.8053323879473856 1.7791984
Evaluating Individual 1153	 Fitness_0: 0.34526559464524864	 Fitness_1: 0.5031457146989214	 Fitness: 0.34526559464524864	 Best: 0.14584421468645084	 Flag: 0_0
0.9280714005872928 1.3451905713805061 0.8714840419039427 0.21967790511822644 0.8232103696003359 0.12043372115167436 1.0749702651649709 1.2717666856203709 0.5625292877833664 0.7806449489045851 1.767784641999329
Evaluating Individual 1154	 Fitness_0: 0.4481112799476813	 Fitness_1: 0.3490368840824177	 Fitness: 0.4481112799476813	 Best: 0.14584421468645084	 Flag: 0_0
1.294661694756701 1.4860270172341044 0.692311063261752 1.6772055163975281 1.0079042474928772 0.6162821966875842 1.3878255137406543 0.5605555449683636 1.3621685967201265 1.383218434725916 0.8501974209628638
Evaluating Individual 1155	 Fitness_0: 0.8846355698141021	 Fitness_1: 0.5890407191035778	 Fitness: 0.8846355698141021	 Best: 0.14584421468645084	 Flag: 0_0
0.49823567956894055 1.142165173623747 1.3579603273338954 1.8554575097466042 1.3113959525613208 1.1688513859553114 0.6956518338613242 0.7285900636539969 0.7074580491963504 0.7137526295826193 0.763705695161177
Evaluating Individual 1156	 Fitness_0: 0.2571561956207776	 Fitness_1: 0.34666584909210063	 Fitness: 0.2571561956207776	 Best: 0.14584421468645084	 Flag: 0_0
0.44181087952877873 1.2428374764587176 1.4977245645693418 1.1137035998260085 0.5184510329954249 0.4557556633549572 1.5008500914820342 1.0522414995081202 0.6517175806027569 0.6363308669626462 1.3154188604220465
Evaluating Individual 1157	 Fitness_0: 0.15607677009553447	 Fitness_1: 0.3281526966953612	 Fitness: 0.15607677009553447	 Best: 0.14584421468645084	 Flag: 0_0
1.107061660648002 1.5817738232234186 0.5748623641113928 1.787227542362436 1.5824412312056682 0.832858781899379 0.9446634194464472 0.11939666265406074 1.3869384217205427 1.3136571632560365 1.8638886673539576
Evaluating Individual 1158	 Fitness_0: 0.2126949358816615	 Fitness_1: 0.2915817609391344	 Fitness: 0.2126949358816615	 Best: 0.14584421468645084	 Flag: 0_0
0.34926884094072375 1.0753483920688862 1.7261199999999999 0.45233475970586046 1.0001017904844496 1.2120399999999998 1.325260905919363 0.18626756438036435 1.5273999999999999 0.685 1.4447347752985205
Evaluating Individual 1159	 Fitness_0: 0.24680028964431888	 Fitness_1: 0.2376058650711041	 Fitness: 0.24680028964431888	 Best: 0.14584421468645084	 Flag: 0_0
0.5725082481538906 1.3201253877917047 0.8146000000000001 0.9326018327576518 1.2672879026689503 1.3019502130711866 1.6417409052497651 0.36030607630866174 1.3979635922490334 0.7739240549212941 1.6534413665875842
Evaluating Individual 1160	 Fitness_0: 0.40558176170428256	 Fitness_1: 0.3703311564665567	 Fitness: 0.40558176170428256	 Best: 0.14584421468645084	 Flag: 0_0
0.8397209717286052 1.0959562472637618 0.4425207268644682 1.769479296450942 1.3992524083848135 1.19476 0.4548362784532511 0.6899227852497385 1.4713710119373389 1.607355821649766 0.6273082204287924
Evaluating Individual 1161	 Fitness_0: 0.9111399973577363	 Fitness_1: 0.6724214004152497	 Fitness: 0.9111399973577363	 Best: 0.14584421468645084	 Flag: 0_0
1.4333063893607814 1.0670770078283545 1.7124035292641038 1.7077968862168016 1.0289360345951029 1.5389537010557874 1.5167979262064486 0.71834478539697 1.8444820373615094 0.21738431412246173 1.6779036928137676
Evaluating Individual 1162	 Fitness_0: 0.6284808755272459	 Fitness_1: 0.40879824704505274	 Fitness: 0.6284808755272459	 Best: 0.14584421468645084	 Flag: 0_0
0.5770568043216642 0.9616239999999998 1.0077388823250453 1.3026985993977667 0.8188072528171321 1.4404306900006145 1.2320421748950858 1.4173839999999998 0.6713639235448057 0.7552966632113062 0.5792134191711784
Evaluating Individual 1163	 Fitness_0: 1.1788797471814414	 Fitness_1: 0.7770283723811846	 Fitness: 1.1788797471814414	 Best: 0.14584421468645084	 Flag: 0_0
1.0041035469571775 1.8243235040158459 0.4769199999999998 0.24339125868430095 0.706524806011342 0.8615790056714059 0.5167997210339925 0.2880544798212793 0.4013965012463707 0.46835175495312487 0.543943552770465
Evaluating Individual 1164	 Fitness_0: 0.3608352032818329	 Fitness_1: 0.434578001117795	 Fitness: 0.3608352032818329	 Best: 0.14584421468645084	 Flag: 0_0
0.9368205663035275 0.9285456199801922 0.267347764191508 1.2153806286697721 1.2357511827844398 1.4752010969822953 1.0965973016394939 1.5312832168707455 0.5818141933051141 1.7843145249450159 0.2920200578839416
Evaluating Individual 1165	 Fitness_0: 0.9522137651857886	 Fitness_1: 0.6233530884911275	 Fitness: 0.9522137651857886	 Best: 0.14584421468645084	 Flag: 0_0
0.703 1.5969932357363754 1.855 1.207 0.7188034577081281 1.441 1.153 1.4339439999999999 1.1294694292264675 0.271 1.801
Evaluating Individual 1166	 Fitness_0: 0.5390437382853576	 Fitness_1: 0.4669345018972287	 Fitness: 0.5390437382853576	 Best: 0.14584421468645084	 Flag: 0_0
1.0701387607668993 1.6471294863989825 1.7833751932253674 0.949557834938177 0.13514085769757356 0.33776037558636335 1.1533726174399437 0.177832 1.0225677796234032 1.7537156784973198 0.9005245445883798
Evaluating Individual 1167	 Fitness_0: 0.6071518097698614	 Fitness_1: 0.5495031450103737	 Fitness: 0.6071518097698614	 Best: 0.14584421468645084	 Flag: 0_0
1.326504845620414 0.8524878021889905 1.7476238716322086 0.29278229480004336 0.17166010281341143 1.1460828630931839 0.5863433374642425 1.1169374146382411 1.3999233093547778 0.89151384406782 1.19732912714033
Evaluating Individual 1168	 Fitness_0: 0.3347078707642394	 Fitness_1: 0.21459654563637098	 Fitness: 0.3347078707642394	 Best: 0.14584421468645084	 Flag: 0_0
0.6988081080135846 1.133495662474543 1.8392244736845438 0.24064022886189884 0.7929679418068692 0.5229176677425986 1.2047731770997223 0.48821025588793276 1.3822745870548738 0.31767485948316126 0.6013814767984846
Evaluating Individual 1169	 Fitness_0: 0.4215883503089509	 Fitness_1: 0.501080493468479	 Fitness: 0.4215883503089509	 Best: 0.14584421468645084	 Flag: 0_0
1.3473755278521082 0.649432 1.3190523498695796 1.7028385843433103 0.444407252817132 0.8283248738010727 1.0375449279478195 1.3741839999999999 1.863107315902251 0.6544966632113062 1.4288134191711785
Evaluating Individual 1170	 Fitness_0: 0.7438364044495074	 Fitness_1: 0.4867654633438171	 Fitness: 0.7438364044495074	 Best: 0.14584421468645084	 Flag: 0_0
0.8829999999999999 0.7189261393588039 0.4283313832217519 0.890776 0.32479889218850994 1.009 0.5409999999999999 0.6478203282650442 0.503357941193754 0.4555283735826191 1.837
Evaluating Individual 1171	 Fitness_0: 0.47122683210277966	 Fitness_1: 0.22069651239030014	 Fitness: 0.47122683210277966	 Best: 0.14584421468645084	 Flag: 0_0
1.116233072053833 1.8296953974013754 1.4837639441230142 1.3419091418053053 0.5132202013033963 0.9818394301554838 0.19441526696812728 1.7566904431896715 0.747007205717668 1.2386864088616578 0.26429152979945764
Evaluating Individual 1172	 Fitness_0: 0.43201397191752733	 Fitness_1: 0.22013909011663388	 Fitness: 0.43201397191752733	 Best: 0.14584421468645084	 Flag: 0_0
1.638971470040405 1.2641586127515418 1.6694423014007929 1.3529598463490027 0.2078933237908112 1.0270006195731407 0.8174187262064483 0.45403311287069703 0.6396520179872054 0.8367930194101444 1.3812298109361745
Evaluating Individual 1173	 Fitness_0: 0.8994182243645221	 Fitness_1: 0.5483243064158925	 Fitness: 0.8994182243645221	 Best: 0.14584421468645084	 Flag: 0_0
1.80193508084664 0.8542175751972847 0.9432428704297345 0.8242267138187062 1.1850497387416774 1.062280852825979 0.6437102914447868 0.7526911894123147 1.0226056773051417 0.5189866092631266 0.3389068218845456
Evaluating Individual 1174	 Fitness_0: 0.7722891246300327	 Fitness_1: 0.5142168778679719	 Fitness: 0.7722891246300327	 Best: 0.14584421468645084	 Flag: 0_0
1.3396564463670861 0.20019358884221727 0.8983761169633292 0.527002620737814 1.8247181341319378 1.549389282740887 0.10535568699880254 0.7801593275257483 1.5501944103118355 0.5677653072181601 1.6386864482888832
Evaluating Individual 1175	 Fitness_0: 0.20972063374169733	 Fitness_1: 0.30636462339857834	 Fitness: 0.20972063374169733	 Best: 0.14584421468645084	 Flag: 0_0
1.2763763831203228 0.954499689766636 1.2307032358236472 1.5072501330766142 1.051006013558523 0.782437653521243 1.347989808293739 1.1403739904573618 1.7031219262007733 0.4726255560629645 1.1562645625898689
Evaluating Individual 1176	 Fitness_0: 0.1783042845134012	 Fitness_1: 0.18944345653637196	 Fitness: 0.1783042845134012	 Best: 0.14584421468645084	 Flag: 0_0
1.3154252574228933 0.48906672086369607 0.503805317299286 0.7813493091381116 0.5729421016749771 1.5973397938110476 1.1043422735399304 0.521870218090132 0.7822066884691057 1.014732240058152 0.9986981526284746
Evaluating Individual 1177	 Fitness_0: 0.7353900849322478	 Fitness_1: 0.14977472634114458	 Fitness: 0.7353900849322478	 Best: 0.14584421468645084	 Flag: 0_0
0.421331428759443 0.32741361434058164 1.0388776272622575 0.3925690882889871 1.7194432768451744 0.8277046766481864 1.368279697355334 1.5747654887687874 1.0182919857992272 1.1875541348745453 0.6662884326768269
Evaluating Individual 1178	 Fitness_0: 0.5321625218756388	 Fitness_1: 0.21023098831559228	 Fitness: 0.5321625218756388	 Best: 0.14584421468645084	 Flag: 0_0
0.5813368300638322 0.6488547242350216 0.8512532521000519 1.29247293428008 1.3343589269621488 0.5900709041479026 0.3655892456743418 0.8954848346736837 1.062218712538545 0.6003469351383419 0.4914955510002099
Evaluating Individual 1179	 Fitness_0: 0.44134890497394674	 Fitness_1: 0.15254411515503707	 Fitness: 0.44134890497394674	 Best: 0.14584421468645084	 Flag: 0_0
0.8400773222516382 1.090237610320821 1.8729250502985137 1.3506429987913882 1.5672840462680737 1.1105298827461916 1.2767393480665639 1.79972718539697 0.9354871463380021 1.3588970825853952 0.9516444104314841
Evaluating Individual 1180	 Fitness_0: 0.29420865926650924	 Fitness_1: 0.1726506356040346	 Fitness: 0.29420865926650924	 Best: 0.14584421468645084	 Flag: 0_0
1.2090582943722123 1.8300313166415951 0.8827595908326308 0.11240257896142401 1.0575051309964332 0.47571136436014005 1.0138661565936267 1.1342419484957083 0.9829018109255252 0.9563192130217261 1.387144
Evaluating Individual 1181	 Fitness_0: 0.3016168129120292	 Fitness_1: 0.33875506765586755	 Fitness: 0.3016168129120292	 Best: 0.14584421468645084	 Flag: 0_0
0.6858977262143914 1.3048864906617867 0.18352044944139934 1.4674537612702896 1.1802426708827727 0.17086779627077042 0.7389999999999999 1.4302 1.333 0.8721999999999999 1.873
Evaluating Individual 1182	 Fitness_0: 0.3282427349108076	 Fitness_1: 0.24998966077734786	 Fitness: 0.3282427349108076	 Best: 0.14584421468645084	 Flag: 0_0
0.837240552794481 1.7158387913887276 0.8232853355936639 1.8899332668314894 0.6100826543463602 1.41295168366277 0.2581962575902479 1.20704287494307 1.3865519006013514 0.41309157660289075 0.763399552770465
Evaluating Individual 1183	 Fitness_0: 0.35740293004118945	 Fitness_1: 0.30223930674413446	 Fitness: 0.35740293004118945	 Best: 0.14584421468645084	 Flag: 0_0
1.327265208291848 1.2322 0.5855832358236472 1.2753999999999999 1.0652876977602495 1.1206 1.5629274077580606 1.3459599999999998 1.5346 0.6043599999999999 0.41507389574599496
Evaluating Individual 1184	 Fitness_0: 0.7194085779827883	 Fitness_1: 0.38707361599627765	 Fitness: 0.7194085779827883	 Best: 0.14584421468645084	 Flag: 0_0
0.1967295580972408 0.4080352960057668 1.2241180299996524 0.6431013499279846 1.462105684794564 0.3003292335675437 1.2675253009171639 1.3565030011351331 0.6173292849798603 1.2607553831365959 1.2286776812434899
Evaluating Individual 1185	 Fitness_0: 0.23763584371858565	 Fitness_1: 0.26829913382603104	 Fitness: 0.23763584371858565	 Best: 0.14584421468645084	 Flag: 0_0
1.2869785127600248 0.7420915476294798 0.775363236300654 1.2132242481960502 1.0295312058970782 0.9461847201737974 0.22008013300440216 0.49735191030666853 1.0710088958335056 0.8046226162682028 1.3355297383696132
Evaluating Individual 1186	 Fitness_0: 0.5465878987821783	 Fitness_1: 0.6136494685553818	 Fitness: 0.5465878987821783	 Best: 0.14584421468645084	 Flag: 0_0
1.277407234794646 1.8713063352341552 0.9056558026880207 0.7184825665052024 0.1835548131601611 1.5720151102356896 0.5664787876593257 1.1923885605406959 1.54556133794706 0.7753331103579081 1.5266471875547887
Evaluating Individual 1187	 Fitness_0: 0.3451689142112207	 Fitness_1: 0.24084335586094632	 Fitness: 0.3451689142112207	 Best: 0.14584421468645084	 Flag: 0_0
0.7110306692486366 1.2280239999999996 1.2893061746831123 0.7339403299561683 1.801808517947637 0.8294794513412211 0.72011490362845 1.1016970797282963 1.1905911536698288 1.1747131709858671 1.481598580229246
Evaluating Individual 1188	 Fitness_0: 1.6905554873325221	 Fitness_1: 1.1545424624586118	 Fitness: 1.6905554873325221	 Best: 0.14584421468645084	 Flag: 0_0
1.6690205046880608 1.0123405588668724 0.3786687212460482 1.5718074568315883 1.6392359204955278 1.5374835679528291 1.0336033188683433 1.07300512 1.6974728981170046 0.2105225853025413 1.1932740667669122
Evaluating Individual 1189	 Fitness_0: 0.31378145110823297	 Fitness_1: 0.20415254016966428	 Fitness: 0.31378145110823297	 Best: 0.14584421468645084	 Flag: 0_0
0.8390581120000002 0.650148997575985 0.38357149968229254 0.9584140241420787 0.992258839307846 0.7630732040707211 0.8444579793452729 0.3910741120000002 0.9975436637327562 1.741764792773789 1.031665153199621
Evaluating Individual 1190	 Fitness_0: 0.45817354923832826	 Fitness_1: 0.3481050867188906	 Fitness: 0.45817354923832826	 Best: 0.14584421468645084	 Flag: 0_0
1.1085611741831498 1.153 1.873 1.819 1.063 0.577 1.117 0.9909999999999999 0.9549999999999998 0.45226374399999997 1.6786256477615764
Evaluating Individual 1191	 Fitness_0: 0.643785097298527	 Fitness_1: 0.21553006929290774	 Fitness: 0.643785097298527	 Best: 0.14584421468645084	 Flag: 0_0
0.6493131536329142 0.7528656199801921 0.3998277641915078 0.28275256504479945 0.3117468004123562 1.5527794952042906 1.1339498598232511 1.1713699089713487 1.0105127693781024 0.49986489302738524 1.6664900047160223
Evaluating Individual 1192	 Fitness_0: 0.17846044737553352	 Fitness_1: 0.13398827132489813	 Fitness: 0.17846044737553352	 Best: 0.14584421468645084	 Flag: 0_0
1.103951981333573 0.9669705235412827 1.5680612683965336 0.15563189900724061 1.8287289297417268 0.7773805910793347 0.7144761041464256 1.3801611521876773 1.0175250962137097 1.5462615924896421 0.6961916949092851
Evaluating Individual 1193	 Fitness_0: 0.5722724302681548	 Fitness_1: 0.42321231140966126	 Fitness: 0.5722724302681548	 Best: 0.14584421468645084	 Flag: 0_0
0.9548078533171651 1.764840383973687 0.5129434211412236 0.5877943197176947 0.6182138447754573 0.5900431639366837 1.3686975409651587 1.4064147240193863 1.3605919044081372 1.67825639701822 0.4894160463071532
Evaluating Individual 1194	 Fitness_0: 0.3041494023572627	 Fitness_1: 0.33005690883302147	 Fitness: 0.3041494023572627	 Best: 0.14584421468645084	 Flag: 0_0
1.2867332463421808 0.9879979208636954 1.0268344191409817 0.8665069835641963 0.2622289030068633 1.612501925696463 0.8677590366589105 0.9979428534265531 1.3016259475475331 0.49184969252276534 1.2333223229981176
Evaluating Individual 1195	 Fitness_0: 0.5706829960902773	 Fitness_1: 0.33149207666859076	 Fitness: 0.5706829960902773	 Best: 0.14584421468645084	 Flag: 0_0
1.410499730970535 1.439036567546407 0.801682754245899 1.4375612127219974 1.5587944110789809 1.4707393813605019 1.3571530927269888 1.6207408 1.235011595083294 1.585872834149715 0.164733343586914
Evaluating Individual 1196	 Fitness_0: 0.917049066540981	 Fitness_1: 1.6486134277300994	 Fitness: 0.917049066540981	 Best: 0.14584421468645084	 Flag: 0_0
0.21493540027434357 0.70516 1.4511394077682573 0.5909821454520916 1.5993159007234097 0.4502910358342463 1.5884450211178458 1.8845199999999998 0.8323120000000002 0.13510877706220714 0.821896093019526
Evaluating Individual 1197	 Fitness_0: 0.5656661688481484	 Fitness_1: 0.2632281931296468	 Fitness: 0.5656661688481484	 Best: 0.14584421468645084	 Flag: 0_0
1.2402395278521083 0.3199599999999999 0.6056908823250452 0.7922800000000001 1.0573962640856605 1.248984369005363 1.3545032689129786 0.8214425026757475 1.515228627598014 0.5090611705136916 1.0751494191711786
[truncated: 1,409,504 more chars]
