# Supplementary material for: An ensemble of parameters from a robust Markov-based model reproduces L-type calcium currents from different human cardiac myocytes
Source: PLoS One. 2022 Apr 5;17(4):e0266233. doi: 10.1371/journal.pone.0266233 (PMC8982880; doi:10.1371/journal.pone.0266233)
Supplement: S1 Data — (ZIP) [file pone.0266233.s005.zip › deOutputSolutionsForTP.dat]

-0.018788509999999814
0.002097610000000083
-0.009028140000000073
0.002046739999999936
Evaluating Individual 0	 Fitness_0: 0.44237932106645383	 Fitness_1: 0.36221945702503766	 Fitness: 0.44237932106645383	 Best: 0.44237932106645383	 Flag: 0_0
1.045 0.8109999999999999 1.045 1.153 0.7749999999999999 0.847 0.6849999999999999 0.9909999999999999 1.261 1.6929999999999998 1.441
-0.06853259999999994
Evaluating Individual 1	 Fitness_0: 1000.0	 Fitness_1: 1000.0	 Fitness: 1000.0	 Best: 0.44237932106645383	 Flag: 4_4
0.32499999999999996 1.081 1.549 1.855 0.8109999999999999 0.9369999999999999 1.4949999999999999 1.6749999999999998 1.891 1.801 0.5589999999999999
-0.2610883199999998
Evaluating Individual 2	 Fitness_0: 1000.0	 Fitness_1: 1000.0	 Fitness: 1000.0	 Best: 0.44237932106645383	 Flag: 1_1
1.549 1.7109999999999999 1.513 1.7469999999999999 0.32499999999999996 0.5589999999999999 0.703 0.9729999999999999 0.127 0.28900000000000003 0.217
-0.004814189999999996
-0.004390610000000017
Evaluating Individual 3	 Fitness_0: 0.7966757518059547	 Fitness_1: 0.9633978390825246	 Fitness: 0.7966757518059547	 Best: 0.44237932106645383	 Flag: 0_0
1.7469999999999999 0.199 0.8649999999999999 0.6849999999999999 1.351 1.801 0.23500000000000001 0.9549999999999998 1.6929999999999998 0.7389999999999999 0.30699999999999994
-0.04875479999999999
0.011906359999999894
Evaluating Individual 4	 Fitness_0: 1000.0	 Fitness_1: 0.7021529611942865	 Fitness: 1000.0	 Best: 0.44237932106645383	 Flag: 4_4
0.199 0.6489999999999999 0.6489999999999999 1.423 0.703 1.6929999999999998 1.837 0.14500000000000002 0.28900000000000003 1.207 0.5409999999999999
0.01348576
Evaluating Individual 5	 Fitness_0: 1000.0	 Fitness_1: 0.7031012603267857	 Fitness: 1000.0	 Best: 0.44237932106645383	 Flag: 1_1
1.027 0.397 1.7469999999999999 0.469 1.423 1.117 1.369 0.127 0.469 1.063 1.081
-0.004668109999999892
Evaluating Individual 6	 Fitness_0: 1000.0	 Fitness_1: 0.25804582756757277	 Fitness: 1000.0	 Best: 0.44237932106645383	 Flag: 1_1
1.531 1.333 0.5229999999999999 1.7109999999999999 1.639 0.28900000000000003 0.163 1.7289999999999999 1.171 0.9909999999999999 1.387
1000.0
0.00195238
Evaluating Individual 7	 Fitness_0: 0.7058156131234671	 Fitness_1: 0.9744623752387495	 Fitness: 0.7058156131234671	 Best: 0.44237932106645383	 Flag: 0_0
0.181 0.5589999999999999 1.639 0.7569999999999999 1.441 1.765 0.181 1.063 0.9909999999999999 1.783 1.153
Evaluating Individual 8	 Fitness_0: 1000.0	 Fitness_1: 1000.0	 Fitness: 1000.0	 Best: 0.44237932106645383	 Flag: 5_5
1.585 1.279 0.613 1.585 0.8829999999999999 1.099 0.7749999999999999 0.703 0.45099999999999996 1.4589999999999999 1.873
Evaluating Individual 9	 Fitness_0: 1000.0	 Fitness_1: 1000.0	 Fitness: 1000.0	 Best: 0.44237932106645383	 Flag: 1_1
1.423 1.441 1.315 0.7389999999999999 0.8649999999999999 0.577 0.28900000000000003 1.027 0.703 0.469 1.135
0.0010363999999999374
Evaluating Individual 10	 Fitness_0: 0.5892499988992344	 Fitness_1: 1000.0	 Fitness: 1000.0	 Best: 0.44237932106645383	 Flag: 0_0
1.657 1.2429999999999999 1.135 0.14500000000000002 1.171 0.5229999999999999 1.117 1.4769999999999999 1.531 0.829 0.199
0.0033816400000001856
0.006995009999999802
Evaluating Individual 11	 Fitness_0: 0.5073649348419065	 Fitness_1: 0.29424632014954527	 Fitness: 0.5073649348419065	 Best: 0.44237932106645383	 Flag: 0_0
1.279 1.6929999999999998 0.703 0.253 0.217 0.43299999999999994 1.225 0.7929999999999999 0.577 1.7469999999999999 0.379
-0.014235889999999918
Evaluating Individual 12	 Fitness_0: 1000.0	 Fitness_1: 0.620391152839105	 Fitness: 1000.0	 Best: 0.44237932106645383	 Flag: 1_1
1.405 0.703 1.765 1.621 0.43299999999999994 0.829 1.009 1.207 0.43299999999999994 0.7749999999999999 1.261
-0.031047110000000044
0.004270180000000002
Evaluating Individual 13	 Fitness_0: 1000.0	 Fitness_1: 0.9514467450601672	 Fitness: 1000.0	 Best: 0.44237932106645383	 Flag: 4_4
0.217 0.5229999999999999 1.225 1.351 1.801 0.703 1.171 0.23500000000000001 1.4949999999999999 1.873 1.027
-0.0007013600000000952
Evaluating Individual 14	 Fitness_0: 0.3079604294930738	 Fitness_1: 1000.0	 Fitness: 1000.0	 Best: 0.44237932106645383	 Flag: 0_0
1.333 1.261 1.441 1.2429999999999999 1.207 1.513 1.081 1.7109999999999999 1.333 0.9369999999999999 0.9369999999999999
-0.010878809999999906
Evaluating Individual 15	 Fitness_0: 0.18488928162594104	 Fitness_1: 1000.0	 Fitness: 1000.0	 Best: 0.44237932106645383	 Flag: 0_0
1.315 1.837 1.297 1.891 0.721 1.855 0.829 0.595 1.4589999999999999 0.595 1.783
Evaluating Individual 16	 Fitness_0: 1000.0	 Fitness_1: 1000.0	 Fitness: 1000.0	 Best: 0.44237932106645383	 Flag: 1_1
1.207 0.721 1.7289999999999999 0.7749999999999999 0.9549999999999998 1.4769999999999999 0.271 1.765 0.199 1.531 0.6849999999999999
Evaluating Individual 17	 Fitness_0: 1000.0	 Fitness_1: 1000.0	 Fitness: 1000.0	 Best: 0.44237932106645383	 Flag: 5_5
1.081 1.531 0.199 0.9909999999999999 0.9909999999999999 1.2429999999999999 0.32499999999999996 0.9009999999999999 0.5589999999999999 1.4769999999999999 1.351
-0.06002341
Evaluating Individual 18	 Fitness_0: 1000.0	 Fitness_1: 1000.0	 Fitness: 1000.0	 Best: 0.44237932106645383	 Flag: 4_4
0.397 1.7469999999999999 1.171 1.603 1.153 0.163 0.30699999999999994 1.009 0.217 1.387 1.6929999999999998
0.003794249999999999
0.002329479999999995
Evaluating Individual 19	 Fitness_0: 0.6283435591985215	 Fitness_1: 0.8961793205487061	 Fitness: 0.6283435591985215	 Best: 0.44237932106645383	 Flag: 0_0
0.9909999999999999 0.4149999999999999 1.4589999999999999 0.361 0.6849999999999999 0.595 0.14500000000000002 0.34299999999999997 1.819 1.567 0.7569999999999999
-0.01897325999999988
Evaluating Individual 20	 Fitness_0: 1000.0	 Fitness_1: 1000.0	 Fitness: 1000.0	 Best: 0.44237932106645383	 Flag: 4_4
0.721 1.657 0.7929999999999999 0.397 1.783 1.063 0.847 0.9189999999999999 0.8829999999999999 0.43299999999999994 1.765
-0.08637752999999998
0.0016817199999999977
Evaluating Individual 21	 Fitness_0: 1000.0	 Fitness_1: 0.971966217993447	 Fitness: 1000.0	 Best: 0.44237932106645383	 Flag: 4_4
0.595 0.361 1.369 0.8829999999999999 0.199 1.603 1.4769999999999999 1.891 0.32499999999999996 1.117 0.8109999999999999
-0.05913310999999999
0.00038989000000000384
Evaluating Individual 22	 Fitness_0: 1000.0	 Fitness_1: 0.9397723110095231	 Fitness: 1000.0	 Best: 0.44237932106645383	 Flag: 4_4
1.135 0.30699999999999994 0.9909999999999999 1.189 1.891 0.34299999999999997 1.657 1.4949999999999999 1.027 0.721 0.7929999999999999
1000.0
1000.0
Evaluating Individual 23	 Fitness_0: 2.5854507050986597	 Fitness_1: 2.0116164415181212	 Fitness: 2.5854507050986597	 Best: 0.44237932106645383	 Flag: 0_0
1.117 1.369 0.23500000000000001 1.6749999999999998 1.6749999999999998 1.783 0.361 0.613 1.297 0.14500000000000002 0.469
0.002383419999999914
0.0024364100000000555
Evaluating Individual 24	 Fitness_0: 0.14701970535474482	 Fitness_1: 0.2258560028321524	 Fitness: 0.14701970535474482	 Best: 0.14701970535474482	 Flag: 0_0
1.297 0.595 1.117 1.315 1.369 0.4149999999999999 1.027 0.397 0.7929999999999999 1.279 0.7389999999999999
1.2069999999975156e-05
-0.0030001600000000017
Evaluating Individual 25	 Fitness_0: 0.9137060681697753	 Fitness_1: 0.9914135693097987	 Fitness: 0.9137060681697753	 Best: 0.14701970535474482	 Flag: 0_0
0.9369999999999999 0.127 0.6669999999999999 0.181 0.9369999999999999 1.819 0.9189999999999999 1.405 1.189 1.7109999999999999 0.45099999999999996
-0.002160509999999949
-0.00200288000000004
Evaluating Individual 26	 Fitness_0: 0.30689520294767153	 Fitness_1: 0.38883344094834116	 Fitness: 0.30689520294767153	 Best: 0.14701970535474482	 Flag: 0_0
1.099 1.4769999999999999 0.181 1.657 0.45099999999999996 0.505 0.595 0.43299999999999994 1.7109999999999999 0.163 1.513
1000.0
0.00042339000000002347
Evaluating Individual 27	 Fitness_0: 0.7624688400052697	 Fitness_1: 0.7439164322874496	 Fitness: 0.7624688400052697	 Best: 0.14701970535474482	 Flag: 0_0
0.109 1.6749999999999998 1.7109999999999999 1.387 0.577 1.7289999999999999 0.6669999999999999 1.351 1.279 0.9549999999999998 1.4949999999999999
0.0033805099999999477
0.003381580000000106
Evaluating Individual 28	 Fitness_0: 0.3046015530066999	 Fitness_1: 0.3843264318680715	 Fitness: 0.3046015530066999	 Best: 0.14701970535474482	 Flag: 0_0
1.801 1.819 1.261 1.009 1.081 1.027 1.2429999999999999 1.189 1.567 1.153 1.7469999999999999
-0.024132229999999977
0.0018180800000000552
Evaluating Individual 29	 Fitness_0: 1000.0	 Fitness_1: 0.5277207690830927	 Fitness: 1000.0	 Best: 0.14701970535474482	 Flag: 4_4
1.009 0.505 0.4149999999999999 0.34299999999999997 0.23500000000000001 1.207 0.8649999999999999 0.163 0.9729999999999999 1.315 1.549
Evaluating Individual 30	 Fitness_0: 1000.0	 Fitness_1: 1000.0	 Fitness: 1000.0	 Best: 0.14701970535474482	 Flag: 5_5
0.577 1.117 1.279 0.8649999999999999 1.531 0.271 1.6749999999999998 0.30699999999999994 0.109 0.613 0.271
0.004644259999999956
0.002728290000000022
Evaluating Individual 31	 Fitness_0: 0.6830229670858219	 Fitness_1: 0.8445634218491292	 Fitness: 0.6830229670858219	 Best: 0.14701970535474482	 Flag: 0_0
1.891 0.379 1.333 1.783 0.379 0.181 0.505 0.6669999999999999 1.873 0.5229999999999999 0.397
0.0003483200000000686
0.002274739999999942
Evaluating Individual 32	 Fitness_0: 0.49623649163670713	 Fitness_1: 0.45443923692966615	 Fitness: 0.49623649163670713	 Best: 0.14701970535474482	 Flag: 0_0
1.225 0.9009999999999999 0.5409999999999999 1.4589999999999999 1.7109999999999999 1.657 0.8829999999999999 1.549 1.783 1.7289999999999999 1.279
-0.06364508999999985
0.002177569999999962
Evaluating Individual 33	 Fitness_0: 1000.0	 Fitness_1: 0.14674759559630646	 Fitness: 1000.0	 Best: 0.14701970535474482	 Flag: 4_4
0.30699999999999994 1.063 0.487 1.063 0.7929999999999999 0.5409999999999999 1.819 0.361 0.8649999999999999 1.027 0.9549999999999998
0.019829629999999987
-0.005690179999999989
Evaluating Individual 34	 Fitness_0: 0.6825314129947517	 Fitness_1: 0.816023988999393	 Fitness: 0.6825314129947517	 Best: 0.14701970535474482	 Flag: 0_0
1.441 0.34299999999999997 0.7749999999999999 1.135 1.6929999999999998 1.405 0.199 1.567 0.9189999999999999 0.217 0.253
0.00437978
0.002947399999999989
Evaluating Individual 35	 Fitness_0: 0.7652689232688786	 Fitness_1: 0.9489244911708088	 Fitness: 0.7652689232688786	 Best: 0.14701970535474482	 Flag: 0_0
1.873 0.163 0.163 0.23500000000000001 0.6489999999999999 0.8109999999999999 1.423 1.081 0.23500000000000001 1.351 0.829
Evaluating Individual 36	 Fitness_0: 1000.0	 Fitness_1: 1000.0	 Fitness: 1000.0	 Best: 0.14701970535474482	 Flag: 1_1
0.8649999999999999 1.297 1.4769999999999999 0.703 0.847 0.199 0.6489999999999999 1.873 0.361 0.703 0.505
Evaluating Individual 37	 Fitness_0: 1000.0	 Fitness_1: 1000.0	 Fitness: 1000.0	 Best: 0.14701970535474482	 Flag: 5_5
1.4949999999999999 1.783 0.271 1.117 0.829 1.621 0.9369999999999999 0.7389999999999999 0.379 0.271 1.801
-0.07826464
0.0010257399999999972
Evaluating Individual 38	 Fitness_0: 1000.0	 Fitness_1: 0.9457777411622136	 Fitness: 1000.0	 Best: 0.14701970535474482	 Flag: 4_4
0.469 0.32499999999999996 0.28900000000000003 0.32499999999999996 1.099 0.469 1.405 1.513 0.847 0.5589999999999999 0.6669999999999999
-0.048718200000000045
Evaluating Individual 39	 Fitness_0: 1000.0	 Fitness_1: 1000.0	 Fitness: 1000.0	 Best: 0.14701970535474482	 Flag: 4_4
0.6849999999999999 0.9909999999999999 0.469 1.639 1.117 1.837 0.469 1.639 0.5229999999999999 1.765 1.7289999999999999
-0.004210979999999975
Evaluating Individual 40	 Fitness_0: 1000.0	 Fitness_1: 0.8311282783302474	 Fitness: 1000.0	 Best: 0.14701970535474482	 Flag: 1_1
0.163 1.027 1.873 1.261 0.9009999999999999 1.4589999999999999 1.6929999999999998 1.837 1.585 0.181 1.855
0.004009200000000046
Evaluating Individual 41	 Fitness_0: 0.5074124209597032	 Fitness_1: 1000.0	 Fitness: 1000.0	 Best: 0.14701970535474482	 Flag: 0_0
0.9729999999999999 1.423 1.855 0.127 0.487 1.873 0.613 1.783 1.657 1.603 1.099
1000.0
-0.00026375000000000703
Evaluating Individual 42	 Fitness_0: 0.6313271526481747	 Fitness_1: 0.9362644448009427	 Fitness: 0.6313271526481747	 Best: 0.14701970535474482	 Flag: 0_0
0.127 0.7569999999999999 0.505 0.163 0.469 1.333 1.621 1.441 0.9009999999999999 0.127 1.891
-0.02175455000000004
Evaluating Individual 43	 Fitness_0: 1000.0	 Fitness_1: 1000.0	 Fitness: 1000.0	 Best: 0.14701970535474482	 Flag: 4_4
1.513 0.7389999999999999 0.253 1.099 1.063 1.261 0.4149999999999999 0.8649999999999999 0.595 0.253 1.4769999999999999
-0.02060941999999999
-0.016247219999999896
Evaluating Individual 44	 Fitness_0: 1000.0	 Fitness_1: 0.6986379153933336	 Fitness: 1000.0	 Best: 0.14701970535474482	 Flag: 4_4
1.567 0.45099999999999996 0.9549999999999998 1.4949999999999999 0.127 0.30699999999999994 0.7389999999999999 0.505 0.829 1.333 1.2429999999999999
0.008292349999999837
0.006935899999999995
Evaluating Individual 45	 Fitness_0: 0.510086481832937	 Fitness_1: 0.410224026083013	 Fitness: 0.510086481832937	 Best: 0.14701970535474482	 Flag: 0_0
0.7929999999999999 1.4949999999999999 1.531 1.081 0.7389999999999999 0.32499999999999996 1.333 0.32499999999999996 1.207 0.9729999999999999 0.28900000000000003
-0.046549280000000026
0.04412674
Evaluating Individual 46	 Fitness_0: 1000.0	 Fitness_1: 1.2009510123948428	 Fitness: 1000.0	 Best: 0.14701970535474482	 Flag: 4_4
1.639 0.469 0.577 0.217 1.513 1.639 1.099 0.217 0.4149999999999999 0.379 0.9189999999999999
0.0004555299999999818
Evaluating Individual 47	 Fitness_0: 1000.0	 Fitness_1: 0.26541911772071275	 Fitness: 1000.0	 Best: 0.14701970535474482	 Flag: 1_1
0.847 1.603 0.6849999999999999 1.441 1.873 1.009 1.891 1.657 1.099 1.171 0.487
-0.03132424
Evaluating Individual 48	 Fitness_0: 1000.0	 Fitness_1: 1000.0	 Fitness: 1000.0	 Best: 0.14701970535474482	 Flag: 4_4
1.261 0.847 1.819 0.43299999999999994 1.4769999999999999 0.6849999999999999 1.297 1.621 0.8109999999999999 0.5409999999999999 0.9009999999999999
Evaluating Individual 49	 Fitness_0: 1000.0	 Fitness_1: 1000.0	 Fitness: 1000.0	 Best: 0.14701970535474482	 Flag: 1_1
1.4769999999999999 0.577 0.5589999999999999 0.721 1.585 1.081 0.127 1.855 0.6309999999999999 0.487 0.7749999999999999
0.00220140000000002
Evaluating Individual 50	 Fitness_0: 0.5488688533656116	 Fitness_1: 1000.0	 Fitness: 1000.0	 Best: 0.14701970535474482	 Flag: 0_0
0.5589999999999999 1.891 1.207 1.207 0.5589999999999999 0.127 0.397 1.333 1.621 1.837 1.6749999999999998
-0.05838046999999991
0.0017383700000000168
Evaluating Individual 51	 Fitness_0: 1000.0	 Fitness_1: 0.9745926827779834	 Fitness: 1000.0	 Best: 0.14701970535474482	 Flag: 4_4
0.9189999999999999 0.28900000000000003 1.351 0.505 0.4149999999999999 0.8829999999999999 1.261 1.297 0.5409999999999999 1.6749999999999998 0.8649999999999999
Evaluating Individual 52	 Fitness_0: 1000.0	 Fitness_1: 1000.0	 Fitness: 1000.0	 Best: 0.14701970535474482	 Flag: 5_5
1.351 0.9729999999999999 1.6749999999999998 0.6309999999999999 0.595 1.387 0.217 0.487 1.153 0.109 0.4149999999999999
0.04262257999999999
Evaluating Individual 53	 Fitness_0: 1000.0	 Fitness_1: 0.8272127315557275	 Fitness: 1000.0	 Best: 0.14701970535474482	 Flag: 1_1
1.621 0.487 1.189 0.28900000000000003 1.621 1.189 1.441 0.8109999999999999 0.163 0.6669999999999999 1.621
-0.04492561000000017
0.0028934999999999933
Evaluating Individual 54	 Fitness_0: 1000.0	 Fitness_1: 0.7244921114507742	 Fitness: 1000.0	 Best: 0.14701970535474482	 Flag: 4_4
0.271 0.9189999999999999 1.801 0.6669999999999999 0.30699999999999994 1.423 1.567 0.847 1.387 0.9189999999999999 0.109
0.027228310000000006
-0.0025907699999999645
Evaluating Individual 55	 Fitness_0: 0.6869230502072707	 Fitness_1: 0.4126861415415565	 Fitness: 0.6869230502072707	 Best: 0.14701970535474482	 Flag: 0_0
0.253 1.621 0.721 0.4149999999999999 1.819 1.4949999999999999 0.253 0.721 1.639 1.045 0.595
Evaluating Individual 56	 Fitness_0: 1000.0	 Fitness_1: 1000.0	 Fitness: 1000.0	 Best: 0.14701970535474482	 Flag: 5_5
1.7289999999999999 1.549 1.657 1.837 0.6669999999999999 1.7109999999999999 1.4589999999999999 1.387 0.7569999999999999 1.261 0.577
-0.06660616999999991
0.00309677999999991
Evaluating Individual 57	 Fitness_0: 1000.0	 Fitness_1: 0.5784291278203982	 Fitness: 1000.0	 Best: 0.14701970535474482	 Flag: 4_4
0.5409999999999999 0.7929999999999999 1.099 0.30699999999999994 1.009 0.14500000000000002 0.9009999999999999 1.423 1.513 1.621 1.657
0.0016547700000000276
Evaluating Individual 58	 Fitness_0: 0.29564107146323626	 Fitness_1: 1000.0	 Fitness: 1000.0	 Best: 0.14701970535474482	 Flag: 0_0
1.369 1.351 1.603 1.873 1.657 0.45099999999999996 0.43299999999999994 0.469 1.549 1.513 1.639
-0.010313910000000037
Evaluating Individual 59	 Fitness_0: 0.3495337048660267	 Fitness_1: 1000.0	 Fitness: 1000.0	 Best: 0.14701970535474482	 Flag: 0_0
0.505 1.567 1.081 1.513 1.837 0.9009999999999999 0.7929999999999999 0.109 1.315 0.32499999999999996 0.23500000000000001
-0.015018629999999922
Evaluating Individual 60	 Fitness_0: 1000.0	 Fitness_1: 0.6419958241407401	 Fitness: 1000.0	 Best: 0.14701970535474482	 Flag: 1_1
0.8109999999999999 0.8829999999999999 1.783 1.333 0.271 0.8649999999999999 1.531 1.2429999999999999 0.505 0.30699999999999994 1.405
-0.03567235000000002
Evaluating Individual 61	 Fitness_0: 1000.0	 Fitness_1: 1000.0	 Fitness: 1000.0	 Best: 0.14701970535474482	 Flag: 4_4
0.829 1.045 0.127 0.199 0.7569999999999999 1.585 1.207 1.315 0.397 1.2429999999999999 0.14500000000000002
0.0053540700000001
0.005572899999999992
Evaluating Individual 62	 Fitness_0: 0.5512329151622735	 Fitness_1: 0.5387692668443269	 Fitness: 0.5512329151622735	 Best: 0.14701970535474482	 Flag: 0_0
1.603 1.315 1.621 1.549 0.34299999999999997 1.225 0.5229999999999999 0.577 1.801 1.099 0.721
-0.022074560000000076
-0.004642800000000058
Evaluating Individual 63	 Fitness_0: 1000.0	 Fitness_1: 0.3489697719842713	 Fitness: 1000.0	 Best: 0.14701970535474482	 Flag: 4_4
1.387 0.6309999999999999 1.2429999999999999 0.9189999999999999 1.225 1.7469999999999999 0.577 0.4149999999999999 1.045 0.505 1.4589999999999999
Evaluating Individual 64	 Fitness_0: 1000.0	 Fitness_1: 1000.0	 Fitness: 1000.0	 Best: 0.14701970535474482	 Flag: 1_1
1.063 1.7289999999999999 0.217 0.595 1.261 1.531 1.351 0.829 0.6489999999999999 1.639 0.127
-0.045035600000000064
Evaluating Individual 65	 Fitness_0: 1000.0	 Fitness_1: 1000.0	 Fitness: 1000.0	 Best: 0.14701970535474482	 Flag: 4_4
0.379 1.009 0.43299999999999994 1.027 1.279 0.6309999999999999 0.9729999999999999 1.279 0.6849999999999999 1.549 0.181
-0.028309270000000053
0.0033266800000000263
Evaluating Individual 66	 Fitness_0: 1000.0	 Fitness_1: 0.31675234532605073	 Fitness: 1000.0	 Best: 0.14701970535474482	 Flag: 4_4
0.7749999999999999 1.189 0.34299999999999997 1.171 1.2429999999999999 0.7389999999999999 1.603 1.531 1.405 1.135 1.837
Evaluating Individual 67	 Fitness_0: 1000.0	 Fitness_1: 1000.0	 Fitness: 1000.0	 Best: 0.14701970535474482	 Flag: 5_5
1.819 1.585 0.30699999999999994 1.765 0.5229999999999999 0.9549999999999998 0.8109999999999999 1.7469999999999999 0.7389999999999999 0.577 0.9909999999999999
0.0012796400000001373
Evaluating Individual 68	 Fitness_0: 1000.0	 Fitness_1: 0.18410981116721947	 Fitness: 1000.0	 Best: 0.14701970535474482	 Flag: 1_1
0.8829999999999999 1.225 0.397 1.531 1.4589999999999999 1.297 0.9549999999999998 1.153 1.081 1.405 1.603
-0.0439823800000001
-0.00029414999999999303
Evaluating Individual 69	 Fitness_0: 1000.0	 Fitness_1: 0.36314098187086835	 Fitness: 1000.0	 Best: 0.14701970535474482	 Flag: 4_4
0.34299999999999997 1.855 0.9369999999999999 0.5589999999999999 0.14500000000000002 0.613 0.5409999999999999 0.45099999999999996 0.721 0.199 1.045
1000.0
-0.0038403300000000584
Evaluating Individual 70	 Fitness_0: 0.7412177445320443	 Fitness_1: 0.5637935144471007	 Fitness: 0.7412177445320443	 Best: 0.14701970535474482	 Flag: 0_0
0.28900000000000003 1.135 1.891 0.487 0.613 1.441 0.379 1.261 1.7289999999999999 0.397 0.5229999999999999
-0.0014849900000000055
Evaluating Individual 71	 Fitness_0: 0.9408352188994182	 Fitness_1: 1000.0	 Fitness: 1000.0	 Best: 0.14701970535474482	 Flag: 0_0
0.703 0.109 0.595 1.567 1.567 0.397 1.189 1.369 1.351 0.34299999999999997 0.163
-0.006522950000000027
0.0014700499999999988
Evaluating Individual 72	 Fitness_0: 0.6717287374327218	 Fitness_1: 0.9850280157456919	 Fitness: 0.6717287374327218	 Best: 0.14701970535474482	 Flag: 0_0
0.6489999999999999 0.23500000000000001 1.405 0.847 1.135 0.217 0.5589999999999999 0.253 1.7469999999999999 1.081 1.819
-0.011322499999999902
Evaluating Individual 73	 Fitness_0: 0.5430288752273296	 Fitness_1: 1000.0	 Fitness: 1000.0	 Best: 0.14701970535474482	 Flag: 0_0
0.7569999999999999 0.6669999999999999 1.153 0.829 0.181 1.351 0.45099999999999996 0.5589999999999999 1.135 0.6309999999999999 0.6309999999999999
0.0069944100000000065
-0.0003780499999999909
Evaluating Individual 74	 Fitness_0: 0.8152238948855393	 Fitness_1: 0.9865625844215112	 Fitness: 0.8152238948855393	 Best: 0.14701970535474482	 Flag: 0_0
1.783 0.181 1.027 0.577 0.253 1.315 1.045 1.171 1.117 1.297 0.703
0.0041022
-0.0012739699999999993
Evaluating Individual 75	 Fitness_0: 0.8048873767270043	 Fitness_1: 0.9835576997943044	 Fitness: 0.8048873767270043	 Best: 0.14701970535474482	 Flag: 0_0
0.9549999999999998 0.14500000000000002 0.45099999999999996 1.801 1.549 1.279 0.7569999999999999 0.6309999999999999 1.063 1.585 1.585
-7.115000000001981e-05
Evaluating Individual 76	 Fitness_0: 0.3181897949170032	 Fitness_1: 1000.0	 Fitness: 1000.0	 Best: 0.14701970535474482	 Flag: 0_0
1.6749999999999998 0.829 0.847 0.109 1.405 0.487 1.801 0.9369999999999999 1.369 0.6849999999999999 1.297
Evaluating Individual 77	 Fitness_0: 1000.0	 Fitness_1: 1000.0	 Fitness: 1000.0	 Best: 0.14701970535474482	 Flag: 5_5
1.171 1.873 1.6929999999999998 0.9549999999999998 1.189 1.171 1.063 0.6489999999999999 0.6669999999999999 0.9009999999999999 1.189
0.009670669999999992
Evaluating Individual 78	 Fitness_0: 0.6108321279292155	 Fitness_1: 1000.0	 Fitness: 1000.0	 Best: 0.14701970535474482	 Flag: 0_0
1.189 1.765 0.6309999999999999 0.613 0.28900000000000003 1.6749999999999998 1.783 1.585 1.423 1.423 0.361
Evaluating Individual 79	 Fitness_0: 1000.0	 Fitness_1: 1000.0	 Fitness: 1000.0	 Best: 0.14701970535474482	 Flag: 5_5
1.6929999999999998 1.4589999999999999 0.829 0.379 0.361 0.6489999999999999 1.585 0.8829999999999999 0.271 1.819 1.009
-0.050827960000000005
0.003153349999999999
Evaluating Individual 80	 Fitness_0: 1000.0	 Fitness_1: 0.9467789093984613	 Fitness: 1000.0	 Best: 0.14701970535474482	 Flag: 4_4
1.855 0.271 0.8109999999999999 1.369 0.6309999999999999 1.135 1.153 1.4589999999999999 1.225 1.657 1.225
Evaluating Individual 81	 Fitness_0: 1000.0	 Fitness_1: 1000.0	 Fitness: 1000.0	 Best: 0.14701970535474482	 Flag: 1_1
0.613 1.153 0.9009999999999999 0.5229999999999999 1.027 0.253 1.387 0.6849999999999999 1.837 0.7929999999999999 1.117
-0.006627009999999989
Evaluating Individual 82	 Fitness_0: 1000.0	 Fitness_1: 0.38885421705046813	 Fitness: 1000.0	 Best: 0.14701970535474482	 Flag: 1_1
0.43299999999999994 1.513 0.14500000000000002 0.9729999999999999 1.7469999999999999 1.045 0.6309999999999999 0.379 1.855 0.361 1.171
Evaluating Individual 83	 Fitness_0: 1000.0	 Fitness_1: 1000.0	 Fitness: 1000.0	 Best: 0.14701970535474482	 Flag: 5_5
1.765 1.405 1.387 1.4769999999999999 0.505 1.549 1.639 1.801 0.181 1.4949999999999999 0.8829999999999999
0.0036233099999999976
Evaluating Individual 84	 Fitness_0: 1000.0	 Fitness_1: 0.9482118571617634	 Fitness: 1000.0	 Best: 0.14701970535474482	 Flag: 1_1
1.837 0.253 1.063 0.8109999999999999 0.163 1.891 1.315 0.7569999999999999 0.34299999999999997 1.369 0.32499999999999996
-0.09273736999999993
0.008876710000000003
Evaluating Individual 85	 Fitness_0: 1000.0	 Fitness_1: 0.8623784617621493	 Fitness: 1000.0	 Best: 0.14701970535474482	 Flag: 4_4
0.23500000000000001 0.613 0.9729999999999999 1.6929999999999998 1.333 0.7929999999999999 1.7469999999999999 0.5229999999999999 0.487 1.225 1.369
0.0040356200000000175
0.002135970000000001
Evaluating Individual 86	 Fitness_0: 0.7055274896052602	 Fitness_1: 0.9740004832272876	 Fitness: 0.7055274896052602	 Best: 0.14701970535474482	 Flag: 0_0
0.487 0.217 0.7389999999999999 0.7929999999999999 1.045 0.7749999999999999 1.135 0.199 1.603 1.441 0.847
-0.07003537000000004
0.0017819699999999106
Evaluating Individual 87	 Fitness_0: 1000.0	 Fitness_1: 0.16677654868692687	 Fitness: 1000.0	 Best: 0.14701970535474482	 Flag: 4_4
0.4149999999999999 1.639 0.8829999999999999 0.5409999999999999 0.5409999999999999 0.23500000000000001 1.855 1.225 1.009 1.009 1.7109999999999999
-0.05303416000000005
0.00390099
Evaluating Individual 88	 Fitness_0: 1000.0	 Fitness_1: 0.9503752874391804	 Fitness: 1000.0	 Best: 0.14701970535474482	 Flag: 4_4
0.14500000000000002 0.8649999999999999 1.423 0.271 0.109 0.9189999999999999 0.9909999999999999 0.7749999999999999 0.613 1.891 0.34299999999999997
Evaluating Individual 89	 Fitness_0: 1000.0	 Fitness_1: 1000.0	 Fitness: 1000.0	 Best: 0.14701970535474482	 Flag: 1_1
1.2429999999999999 0.9549999999999998 0.7569999999999999 0.45099999999999996 1.603 0.9909999999999999 0.721 1.135 0.7749999999999999 0.8649999999999999 0.6489999999999999
-0.006541700000000095
Evaluating Individual 90	 Fitness_0: 0.2279088790433905	 Fitness_1: 1000.0	 Fitness: 1000.0	 Best: 0.14701970535474482	 Flag: 0_0
1.153 1.387 0.379 1.279 1.4949999999999999 0.7569999999999999 1.513 1.099 0.9549999999999998 0.4149999999999999 0.43299999999999994
-0.002679809999999838
Evaluating Individual 91	 Fitness_0: 1000.0	 Fitness_1: 0.47242075174663584	 Fitness: 1000.0	 Best: 0.14701970535474482	 Flag: 1_1
0.361 0.6849999999999999 0.9189999999999999 1.7289999999999999 0.397 0.721 0.487 0.5409999999999999 0.253 0.23500000000000001 1.207
0.0049779400000000695
Evaluating Individual 92	 Fitness_0: 1000.0	 Fitness_1: 0.37895875294692993	 Fitness: 1000.0	 Best: 0.14701970535474482	 Flag: 1_1
0.9009999999999999 1.207 0.361 1.225 1.387 0.379 1.873 0.271 1.441 1.855 1.333
-0.005537870000000056
Evaluating Individual 93	 Fitness_0: 0.3550657790079799	 Fitness_1: 1000.0	 Fitness: 1000.0	 Best: 0.14701970535474482	 Flag: 0_0
1.7109999999999999 1.801 0.109 1.297 1.7289999999999999 1.567 1.765 1.045 1.765 0.6489999999999999 1.315
-0.01270393999999997
-0.005927339999999948
Evaluating Individual 94	 Fitness_0: 0.24427090527318918	 Fitness_1: 0.2731291442155777	 Fitness: 0.24427090527318918	 Best: 0.14701970535474482	 Flag: 0_0
0.6309999999999999 0.9369999999999999 1.837 0.9369999999999999 0.9729999999999999 0.109 0.34299999999999997 0.28900000000000003 0.9369999999999999 0.8829999999999999 1.531
0.00029522000000015147
Evaluating Individual 95	 Fitness_0: 1000.0	 Fitness_1: 0.2479861415550916	 Fitness: 1000.0	 Best: 0.14701970535474482	 Flag: 1_1
1.4589999999999999 0.7749999999999999 1.4949999999999999 1.045 1.315 1.153 1.279 1.819 1.2429999999999999 0.8109999999999999 1.423
-0.11803213000000001
0.0007952499999999696
Evaluating Individual 96	 Fitness_0: 1000.0	 Fitness_1: 0.8956153516351439	 Fitness: 1000.0	 Best: 0.14701970535474482	 Flag: 4_4
0.45099999999999996 0.43299999999999994 0.32499999999999996 1.405 1.765 1.369 1.7109999999999999 1.6929999999999998 1.6749999999999998 1.189 1.567
-0.001538280000000003
-0.002757280000000084
Evaluating Individual 97	 Fitness_0: 0.4318314356859377	 Fitness_1: 0.7375525232580552	 Fitness: 0.4318314356859377	 Best: 0.14701970535474482	 Flag: 0_0
0.7389999999999999 0.5409999999999999 1.567 1.819 1.855 0.361 1.7289999999999999 0.181 1.4769999999999999 0.7569999999999999 1.063
-0.22202248999999985
Evaluating Individual 98	 Fitness_0: 1000.0	 Fitness_1: 1000.0	 Fitness: 1000.0	 Best: 0.14701970535474482	 Flag: 1_1
0.5229999999999999 1.171 1.009 0.6489999999999999 0.9189999999999999 0.6669999999999999 1.549 1.117 0.14500000000000002 0.847 0.613
-0.035806939999999954
-0.06405623999999999
Evaluating Individual 99	 Fitness_0: 1000.0	 Fitness_1: 1000.0	 Fitness: 1000.0	 Best: 0.14701970535474482	 Flag: 4_4
0.6669999999999999 1.099 1.585 0.9009999999999999 1.297 0.9729999999999999 0.109 1.603 0.30699999999999994 0.45099999999999996 0.9729999999999999
Evaluating Individual 100	 Fitness_0: 1000.0	 Fitness_1: 1000.0	 Fitness: 1000.0	 Best: 0.14701970535474482	 Flag: 1_1
1.045 0.8109999999999999 1.3654000000000002 0.4114000000000001 0.7749999999999999 0.847 0.6849999999999999 0.9909999999999999 1.261 1.6929999999999998 1.441
-0.005876879999999973
Evaluating Individual 101	 Fitness_0: 1000.0	 Fitness_1: 0.2406327914544042	 Fitness: 1000.0	 Best: 0.14701970535474482	 Flag: 1_1
1.3726 0.9442 1.1494 1.6605999999999999 1.7686 0.7354 1.6858 0.7713999999999999 1.2897999999999998 0.42579999999999996 0.7462
Evaluating Individual 102	 Fitness_0: 1000.0	 Fitness_1: 1000.0	 Fitness: 1000.0	 Best: 0.14701970535474482	 Flag: 1_1
1.549 1.7109999999999999 1.513 0.4906 1.0198 0.5589999999999999 0.703 0.9729999999999999 0.127 0.28900000000000003 0.217
0.004392449999999992
0.006463010000000047
Evaluating Individual 103	 Fitness_0: 0.48193244153968157	 Fitness_1: 0.39632256720129005	 Fitness: 0.48193244153968157	 Best: 0.14701970535474482	 Flag: 0_0
1.5480514669750491 1.0409353253946385 1.8298 1.3330000000000002 0.6569884463748578 1.7973999999999999 1.8045999999999998 1.762970560674983 1.2898 1.117 0.5337999999999999
0.0066670400000000685
Evaluating Individual 104	 Fitness_0: 1000.0	 Fitness_1: 0.8241906715122317	 Fitness: 1000.0	 Best: 0.14701970535474482	 Flag: 1_1
0.199 0.6489999999999999 0.6489999999999999 1.423 0.17379999999999993 1.6929999999999998 1.837 0.14500000000000002 0.28900000000000003 1.207 0.5409999999999999
-0.02119240000000011
-0.008189880000000094
Evaluating Individual 105	 Fitness_0: 1000.0	 Fitness_1: 0.6263418437503045	 Fitness: 1000.0	 Best: 0.14701970535474482	 Flag: 4_4
0.6886000000000001 0.6345999999999999 1.2682000000000002 1.3798000000000001 1.8117999999999999 1.6785999999999999 1.2261477377392667 0.6634 1.6987814135183592 0.6886 0.5986
Evaluating Individual 106	 Fitness_0: 1000.0	 Fitness_1: 1000.0	 Fitness: 1000.0	 Best: 0.14701970535474482	 Flag: 1_1
1.531 1.333 0.5229999999999999 1.7109999999999999 1.639 0.28900000000000003 0.6706 1.3941999999999999 1.3185999999999998 0.9909999999999999 1.387
-0.0068001799999999335
Evaluating Individual 107	 Fitness_0: 0.4473406923464223	 Fitness_1: 1000.0	 Fitness: 1000.0	 Best: 0.14701970535474482	 Flag: 0_0
0.5877999999999999 1.2395955637153322 1.639 0.7569999999999999 1.441 1.765 0.181 1.063 0.9909999999999999 1.783 1.0270000000000001
0.0015727100000000327
-0.0032998100000000002
Evaluating Individual 108	 Fitness_0: 0.7636413787121145	 Fitness_1: 0.9903159065704878	 Fitness: 0.7636413787121145	 Best: 0.14701970535474482	 Flag: 0_0
0.4618000000000001 0.22419999999999995 1.2069999999999999 1.5705999999999998 1.4049999999999998 1.6426000000000003 0.7173999999999999 1.4338000000000002 0.31060000000000004 1.4878 1.0198
Evaluating Individual 109	 Fitness_0: 1000.0	 Fitness_1: 1000.0	 Fitness: 1000.0	 Best: 0.14701970535474482	 Flag: 5_5
1.423 1.441 1.315 0.7389999999999999 0.8649999999999999 0.577 0.28900000000000003 1.706731809536783 0.703 0.469 1.135
-0.0019009599999999516
Evaluating Individual 110	 Fitness_0: 0.6634726304387532	 Fitness_1: 1000.0	 Fitness: 1000.0	 Best: 0.14701970535474482	 Flag: 0_0
0.5374000000000001 1.2429999999999999 1.135 0.14500000000000002 1.171 0.5229999999999999 1.117 1.4769999999999999 1.531 0.829 0.199
0.006163340000000073
-0.0006467400000000068
Evaluating Individual 111	 Fitness_0: 0.786099372641646	 Fitness_1: 0.9880496261033407	 Fitness: 0.786099372641646	 Best: 0.14701970535474482	 Flag: 0_0
1.1602000000000001 0.2278 1.423 0.6417999999999998 0.23315788392581596 1.5921999999999998 0.5122 1.351 1.0342 1.7686 0.7066000000000001
Evaluating Individual 112	 Fitness_0: 1000.0	 Fitness_1: 1000.0	 Fitness: 1000.0	 Best: 0.14701970535474482	 Flag: 1_1
1.585 1.8101707116173587 0.7704009826672746 1.621 0.43299999999999994 0.829 1.009 1.207 0.5733999999999999 1.1314 0.23823279744872602
-0.0013284999999999547
Evaluating Individual 113	 Fitness_0: 0.6147312943625831	 Fitness_1: 1000.0	 Fitness: 1000.0	 Best: 0.14701970535474482	 Flag: 0_0
0.7210000000000001 1.1709999999999998 0.5014 0.2025999999999999 1.891 0.49419999999999986 1.7074 0.9297999999999997 1.5742 1.189 0.2854000000000001
0.004591950000000011
0.006004989999999988
Evaluating Individual 114	 Fitness_0: 0.5009414261261602	 Fitness_1: 0.424156218079894	 Fitness: 0.5009414261261602	 Best: 0.14701970535474482	 Flag: 0_0
1.5957451967265255 1.1638 1.7002 1.2429999999999999 1.207 1.513 1.081 1.7109999999999999 1.333 1.711 0.3393999999999999
Evaluating Individual 115	 Fitness_0: 1000.0	 Fitness_1: 1000.0	 Fitness: 1000.0	 Best: 0.14701970535474482	 Flag: 1_1
1.85964355896909 0.5554 0.6274 0.8873192145555213 1.5331597687095595 0.48965438203263356 1.8622 0.6813999999999999 0.6742 0.4618000000000001 0.937
Evaluating Individual 116	 Fitness_0: 1000.0	 Fitness_1: 1000.0	 Fitness: 1000.0	 Best: 0.14701970535474482	 Flag: 1_1
1.207 0.721 1.7289999999999999 1.6749999999999998 0.9549999999999998 1.4769999999999999 0.271 1.765 0.199 1.531 0.6849999999999999
Evaluating Individual 117	 Fitness_0: 1000.0	 Fitness_1: 1000.0	 Fitness: 1000.0	 Best: 0.14701970535474482	 Flag: 1_1
1.081 1.4769999999999999 0.289 0.3502 0.9909999999999999 1.2429999999999999 0.32499999999999996 0.9009999999999999 0.5589999999999999 1.4769999999999999 1.351
-0.06000229999999995
Evaluating Individual 118	 Fitness_0: 1000.0	 Fitness_1: 1000.0	 Fitness: 1000.0	 Best: 0.14701970535474482	 Flag: 4_4
1.2723804652703543 0.31420000000000003 0.4546 1.0234 0.7162802787341938 0.9298 0.8650000000000001 1.009 0.217 1.387 1.1890009357820792
-0.030114060000000054
-0.0012761999999999496
Evaluating Individual 119	 Fitness_0: 1000.0	 Fitness_1: 0.4569901679954969	 Fitness: 1000.0	 Best: 0.14701970535474482	 Flag: 4_4
0.43300000000000005 1.351 0.21699999999999986 1.2826 1.4482 1.4626 0.43299999999999983 1.1314 1.891 0.8433999999999999 1.4823504250858206
Evaluating Individual 120	 Fitness_0: 1000.0	 Fitness_1: 1000.0	 Fitness: 1000.0	 Best: 0.14701970535474482	 Flag: 5_5
1.6613943503172675 1.279 1.3941999999999999 1.2217564186500536 1.3324220651391199 0.6921999999999999 1.1925999999999999 0.9189999999999999 0.8829999999999999 0.43299999999999994 1.765
-0.07343160000000004
0.0008794599999999986
Evaluating Individual 121	 Fitness_0: 1000.0	 Fitness_1: 0.9738522053067221	 Fitness: 1000.0	 Best: 0.14701970535474482	 Flag: 4_4
0.595 0.361 1.369 0.8829999999999999 0.199 1.603 0.7174000000000001 1.891 0.32499999999999996 1.117 0.8109999999999999
-0.041914989999999985
-4.167999999998839e-05
Evaluating Individual 122	 Fitness_0: 1000.0	 Fitness_1: 0.9354627263933282	 Fitness: 1000.0	 Best: 0.14701970535474482	 Flag: 4_4
1.135 0.30699999999999994 0.9909999999999999 1.189 1.891 0.34299999999999997 1.657 1.2034000000000002 1.3257999999999999 0.721 0.7929999999999999
-0.005425180000000029
Evaluating Individual 123	 Fitness_0: 1000.0	 Fitness_1: 0.23633234601621206	 Fitness: 1000.0	 Best: 0.14701970535474482	 Flag: 1_1
1.117 1.369 0.23500000000000001 1.6749999999999998 1.6749999999999998 1.783 0.361 0.613 1.297 0.7796310072067059 0.469
0.0032266499999999976
0.003245280000000017
Evaluating Individual 124	 Fitness_0: 0.189336973524042	 Fitness_1: 0.23380591293444458	 Fitness: 0.189336973524042	 Best: 0.14701970535474482	 Flag: 0_0
1.297 0.595 1.117 1.315 1.369 0.4149999999999999 1.6714 0.397 0.7929999999999999 1.279 0.7389999999999999
-0.0010114300000000076
Evaluating Individual 125	 Fitness_0: 0.8985036940384937	 Fitness_1: 1000.0	 Fitness: 1000.0	 Best: 0.14701970535474482	 Flag: 0_0
1.0414 0.127 0.6669999999999999 0.181 0.9369999999999999 1.819 0.9189999999999999 1.405 1.189 0.44020000000000004 0.7194039635105848
-0.0022304799999999236
-0.0021023399999999803
Evaluating Individual 126	 Fitness_0: 0.3117296972468434	 Fitness_1: 0.38796368041323076	 Fitness: 0.3117296972468434	 Best: 0.14701970535474482	 Flag: 0_0
1.1602 1.4769999999999999 0.181 1.657 0.45099999999999996 0.505 0.595 0.43299999999999994 1.7109999999999999 0.163 1.3761999999999999
-0.05902482999999992
-0.0012125899999999995
Evaluating Individual 127	 Fitness_0: 1000.0	 Fitness_1: 0.9839545403434365	 Fitness: 1000.0	 Best: 0.14701970535474482	 Flag: 4_4
0.9480044544734346 0.2637999999999999 1.5058 0.48336637374886804 0.49060000000000004 0.8613999999999999 0.4942 1.1170000000000002 1.0522 1.4085999999999999 1.5309999999999997
-0.022479549999999904
Evaluating Individual 128	 Fitness_0: 1000.0	 Fitness_1: 1000.0	 Fitness: 1000.0	 Best: 0.14701970535474482	 Flag: 4_4
0.7174 1.5706 0.20619999999999972 1.2142 0.7065999999999999 1.027 0.4647364244198353 0.7533999999999998 0.6022 1.2753999999999999 0.559
0.0015122100000000138
Evaluating Individual 129	 Fitness_0: 1000.0	 Fitness_1: 0.31783427539491566	 Fitness: 1000.0	 Best: 0.14701970535474482	 Flag: 1_1
1.0702 0.7029999999999998 0.4149999999999999 0.34299999999999997 0.23500000000000001 1.207 0.8649999999999999 0.163 0.9729999999999999 1.315 1.4014
-0.008089730000000017
-0.005856959999999911
Evaluating Individual 130	 Fitness_0: 0.6509528783549516	 Fitness_1: 0.5301954816202364	 Fitness: 0.6509528783549516	 Best: 0.14701970535474482	 Flag: 0_0
0.577 0.8829999999999999 0.5297423857757959 1.7363788853254265 1.2214 1.4842 0.5517999999999998 0.9063691626611966 1.7433999999999998 0.613 0.271
-0.0073489799999999494
Evaluating Individual 131	 Fitness_0: 0.5776077011649131	 Fitness_1: 1000.0	 Fitness: 1000.0	 Best: 0.14701970535474482	 Flag: 0_0
1.891 0.379 1.333 1.783 0.379 0.181 0.505 0.6989638518799113 1.6138 1.0018 1.819
-0.016117849999999878
0.002025610000000011
Evaluating Individual 132	 Fitness_0: 0.3021053953890824	 Fitness_1: 0.17734485262267988	 Fitness: 0.3021053953890824	 Best: 0.14701970535474482	 Flag: 0_0
1.225 0.9009999999999999 0.5409999999999999 1.4589999999999999 1.7109999999999999 1.657 0.8829999999999999 1.549 1.1278 1.7289999999999999 1.279
-0.06459588999999988
0.0030360000000000387
Evaluating Individual 133	 Fitness_0: 1000.0	 Fitness_1: 0.2769696218712647	 Fitness: 1000.0	 Best: 0.14701970535474482	 Flag: 4_4
0.30699999999999994 1.063 1.3366 1.4409999999999998 0.6165999999999999 0.9693999999999999 1.819 0.361 0.8649999999999999 1.027 0.9549999999999998
Evaluating Individual 134	 Fitness_0: 1000.0	 Fitness_1: 1000.0	 Fitness: 1000.0	 Best: 0.14701970535474482	 Flag: 1_1
1.7073999999999998 1.0306000000000002 0.41859999999999997 0.42579999999999985 0.5052228177993008 1.1458 1.7794 0.2516468148319155 1.2457185587313044 0.25659999999999983 0.5517999999999998
0.0030289100000000513
Evaluating Individual 135	 Fitness_0: 1000.0	 Fitness_1: 0.20669338532865547	 Fitness: 1000.0	 Best: 0.14701970535474482	 Flag: 1_1
0.9075806674887615 1.6714 1.0954 0.13780000000000014 0.9107659172063219 1.1062 1.711 0.8470000000000001 1.171 0.9082 1.3618
Evaluating Individual 136	 Fitness_0: 1000.0	 Fitness_1: 1000.0	 Fitness: 1000.0	 Best: 0.14701970535474482	 Flag: 5_5
1.7892277416035167 1.8298571223220534 1.1782000000000001 0.48700000000000004 0.9586000000000001 1.2214 0.8613999999999999 0.703 0.8433999999999998 0.6537006908394546 0.9333999999999999
0.0026647399999999433
0.0026605800000001345
Evaluating Individual 137	 Fitness_0: 0.33876923155721594	 Fitness_1: 0.39223840110915414	 Fitness: 0.33876923155721594	 Best: 0.14701970535474482	 Flag: 0_0
1.4014 1.3618000000000001 0.9514 1.2286000000000001 0.8361999999999999 1.621 0.613 0.6382 1.4877999999999998 1.6894 1.3509999999999998
-0.07399971
0.002618559999999992
Evaluating Individual 138	 Fitness_0: 1000.0	 Fitness_1: 0.9458044318548616	 Fitness: 1000.0	 Best: 0.14701970535474482	 Flag: 4_4
0.469 0.32499999999999996 0.28900000000000003 0.32499999999999996 1.099 0.469 1.405 1.513 0.38980000000000004 1.7686000000000002 0.613
Evaluating Individual 139	 Fitness_0: 1000.0	 Fitness_1: 1000.0	 Fitness: 1000.0	 Best: 0.14701970535474482	 Flag: 1_1
1.045 1.1098 1.3726 1.7613999999999996 0.7821999999999997 0.2028362298775036 1.1571722686562982 1.3906 0.5481999999999998 1.5290806549103269 0.5266000000000001
1000.0
-0.0046881699999999915
Evaluating Individual 140	 Fitness_0: 0.9039927385496498	 Fitness_1: 0.8117928518340174	 Fitness: 0.9039927385496498	 Best: 0.14701970535474482	 Flag: 0_0
0.163 1.027 1.549 1.5706000000000002 1.8874 1.1385999999999998 1.7533789409339418 1.837 1.585 0.181 1.855
0.004636939999999923
Evaluating Individual 141	 Fitness_0: 1000.0	 Fitness_1: 0.5893789213785428	 Fitness: 1000.0	 Best: 0.14701970535474482	 Flag: 1_1
0.7379366071940431 0.6958 1.855 0.127 0.487 1.873 1.0486000000000002 0.2457999999999999 1.351996448542274 1.5628837185920443 0.924144963337469
-0.04410646000000007
0.009175860000000001
Evaluating Individual 142	 Fitness_0: 1000.0	 Fitness_1: 0.7106372589014788	 Fitness: 1000.0	 Best: 0.14701970535474482	 Flag: 4_4
0.127 0.7569999999999999 0.505 0.163 1.6805845850930758 1.571101125969884 0.4726 0.10756028507296848 1.8621999999999999 0.127 1.891
Evaluating Individual 143	 Fitness_0: 1000.0	 Fitness_1: 1000.0	 Fitness: 1000.0	 Best: 0.14701970535474482	 Flag: 5_5
1.3978 1.0126 0.253 1.099 1.063 1.2286 1.6091829513921134 0.4833999999999999 0.2997999999999999 1.2321999999999997 1.4806
-0.00692536999999982
0.0013439100000001147
Evaluating Individual 144	 Fitness_0: 0.39536513330804357	 Fitness_1: 0.40019158935210497	 Fitness: 0.39536513330804357	 Best: 0.14701970535474482	 Flag: 0_0
1.5598 0.9983408217910994 0.26739999999999997 0.6057999999999999 0.1531207808865603 0.5337999999999999 0.6238 1.015421025312032 1.0917999999999997 1.2862 1.6858
-0.049026080000000194
Evaluating Individual 145	 Fitness_0: 1000.0	 Fitness_1: 1000.0	 Fitness: 1000.0	 Best: 0.14701970535474482	 Flag: 4_4
0.5158 1.1385999999999998 1.8838 1.4409999999999998 1.6966 0.6381999999999998 1.2034 1.2538 0.8146 0.8829999999999998 0.6806818811074631
-0.009043159999999939
Evaluating Individual 146	 Fitness_0: 1000.0	 Fitness_1: 0.5515562830297234	 Fitness: 1000.0	 Best: 0.14701970535474482	 Flag: 1_1
1.639 0.469 0.577 0.217 1.513 1.639 1.099 0.217 1.8802 0.379 0.9189999999999999
0.0015689600000000636
0.0020405799999999585
Evaluating Individual 147	 Fitness_0: 0.3250861832502594	 Fitness_1: 0.3472050091430621	 Fitness: 0.3250861832502594	 Best: 0.14701970535474482	 Flag: 0_0
1.4842 1.2069999999999999 0.7245999999999999 1.1385999999999998 0.8397999999999999 0.5554000000000001 1.2322 0.9452391353388707 1.495 0.5121999999999998 1.2538
-0.027048809999999923
Evaluating Individual 148	 Fitness_0: 1000.0	 Fitness_1: 1000.0	 Fitness: 1000.0	 Best: 0.14701970535474482	 Flag: 4_4
1.261 0.847 0.7165303166501654 1.5386316530512187 1.1962000000000002 0.5193999999999999 1.2538 1.621 0.8109999999999999 0.5409999999999999 0.9009999999999999
Evaluating Individual 149	 Fitness_0: 1000.0	 Fitness_1: 1000.0	 Fitness: 1000.0	 Best: 0.14701970535474482	 Flag: 1_1
1.4769999999999999 0.577 0.5589999999999999 0.721 1.585 0.9693999999999999 1.672522074133017 1.8658 1.081 0.7858 0.5177522903072923
-0.042255799999999955
Evaluating Individual 150	 Fitness_0: 1000.0	 Fitness_1: 1000.0	 Fitness: 1000.0	 Best: 0.14701970535474482	 Flag: 4_4
1.4158 0.9226 0.8937999999999999 1.0267149713939592 0.2854 0.16973054946899674 1.8369999999999997 1.3582 0.10899999999999993 1.2753999999999999 1.819
-0.016451339999999925
0.006269729999999998
Evaluating Individual 151	 Fitness_0: 0.4550874299348003	 Fitness_1: 0.9089965080967886	 Fitness: 0.4550874299348003	 Best: 0.14701970535474482	 Flag: 0_0
1.387 0.28900000000000003 1.351 0.505 1.5814 1.3618000000000001 1.4842000000000002 0.32859999999999984 1.1026000000000002 1.7686000000000002 1.0522
Evaluating Individual 152	 Fitness_0: 1000.0	 Fitness_1: 1000.0	 Fitness: 1000.0	 Best: 0.14701970535474482	 Flag: 5_5
0.9621999999999999 1.304490167840265 1.3114 0.6597999999999999 0.5482 1.0306 0.5227385880433374 0.1486 0.6633999999999999 0.4438 1.0306
0.041940969999999994
Evaluating Individual 153	 Fitness_0: 1000.0	 Fitness_1: 0.8262090908823427	 Fitness: 1000.0	 Best: 0.14701970535474482	 Flag: 1_1
1.621 0.487 1.189 0.28900000000000003 1.621 1.189 1.441 0.8109999999999999 0.163 0.6669999999999999 1.8549999999999998
-0.001410660000000119
Evaluating Individual 154	 Fitness_0: 1000.0	 Fitness_1: 0.3610352824055197	 Fitness: 1000.0	 Best: 0.14701970535474482	 Flag: 1_1
0.6994 0.6381999999999997 1.6389999999999998 0.6669999999999999 1.225 0.11912781532167496 1.1709999999999998 0.6022 0.6165999999999998 0.5085999999999997 0.7461999999999999
-0.0724271700000001
0.0038686299999999285
Evaluating Individual 155	 Fitness_0: 1000.0	 Fitness_1: 0.45860255260888916	 Fitness: 1000.0	 Best: 0.14701970535474482	 Flag: 4_4
0.253 1.621 0.721 0.4149999999999999 0.8433999999999999 1.4266 1.315 0.8417650318072921 1.5417999999999998 1.045 0.595
-0.05862963999999993
Evaluating Individual 156	 Fitness_0: 1000.0	 Fitness_1: 1000.0	 Fitness: 1000.0	 Best: 0.14701970535474482	 Flag: 4_4
0.42507844034274167 1.1854 0.40970344871447384 1.0342 1.3654 0.40779999999999983 1.2842200036909983 1.2845476791695754 0.2541647872387731 1.3444416763388882 0.45819999999999983
-0.07220628000000007
0.050021800000000005
Evaluating Individual 157	 Fitness_0: 1000.0	 Fitness_1: 0.7551361934848336	 Fitness: 1000.0	 Best: 0.14701970535474482	 Flag: 4_4
0.5409999999999999 0.7929999999999999 1.099 0.30699999999999994 1.009 0.14500000000000002 0.9009999999999999 1.423 0.14140000000000008 1.621 1.657
0.0016547499999999271
0.0015738800000000275
Evaluating Individual 158	 Fitness_0: 0.2962415292251924	 Fitness_1: 0.3960393460173522	 Fitness: 0.2962415292251924	 Best: 0.14701970535474482	 Flag: 0_0
1.369 1.351 0.4277978057091728 1.5705999999999998 1.657 0.45099999999999996 0.43299999999999994 0.469 1.549 1.513 1.639
Evaluating Individual 159	 Fitness_0: 1000.0	 Fitness_1: 1000.0	 Fitness: 1000.0	 Best: 0.14701970535474482	 Flag: 1_1
1.1854 1.599716077623118 0.8613999999999999 1.1026 1.1206 0.8073999999999998 1.4302 0.39339999999999975 0.7642 0.7245999999999999 0.8578
-0.034425549999999916
0.0019463899999998535
Evaluating Individual 160	 Fitness_0: 1000.0	 Fitness_1: 0.26557885599622705	 Fitness: 1000.0	 Best: 0.14701970535474482	 Flag: 4_4
0.8109999999999999 0.8829999999999999 1.783 0.7677999999999999 0.6345999999999998 1.1743324187375177 0.9298 1.4086 1.109604738323368 0.8003543158075269 1.405
Evaluating Individual 161	 Fitness_0: 1000.0	 Fitness_1: 1000.0	 Fitness: 1000.0	 Best: 0.14701970535474482	 Flag: 5_5
1.2429999999999999 1.6858000000000002 0.6849999999999999 1.1709999999999998 1.0557999999999998 1.513 0.10539999999999972 1.5194794561634786 0.397 0.26739999999999986 1.5597999999999999
-0.0009389899999999729
Evaluating Individual 162	 Fitness_0: 1000.0	 Fitness_1: 0.46419322872142976	 Fitness: 1000.0	 Best: 0.14701970535474482	 Flag: 1_1
1.603 1.315 1.3941999999999999 0.6634 1.7722000000000002 1.225 0.5229999999999999 0.577 1.801 1.099 0.721
-8.051999999991732e-05
0.0016312300000000945
Evaluating Individual 163	 Fitness_0: 0.6140909684396263	 Fitness_1: 0.6605340912009204	 Fitness: 0.6140909684396263	 Best: 0.14701970535474482	 Flag: 0_0
1.0522 0.49718418598202374 0.5842189851368326 0.7030000000000001 1.5382000000000002 0.5770000000000001 0.415 1.028315297106608 1.444301122410621 1.2538 0.5958953914322049
0.0030129099999998132
Evaluating Individual 164	 Fitness_0: 0.48181879124571675	 Fitness_1: 1000.0	 Fitness: 1000.0	 Best: 0.14701970535474482	 Flag: 0_0
1.063 1.7289999999999999 0.217 0.595 0.4366 1.2142 1.351 0.829 0.6489999999999999 1.639 0.127
Evaluating Individual 165	 Fitness_0: 1000.0	 Fitness_1: 1000.0	 Fitness: 1000.0	 Best: 0.14701970535474482	 Flag: 1_1
0.7824199673672353 1.3042 1.3530822362303476 1.1778064247599567 1.4498951365691197 0.6309999999999999 0.9729999999999999 1.279 0.6849999999999999 0.6417999999999998 1.4409999999999998
0.002362360000000008
Evaluating Individual 166	 Fitness_0: 0.8385698054478236	 Fitness_1: 1000.0	 Fitness: 1000.0	 Best: 0.14701970535474482	 Flag: 0_0
1.1206 0.17739999999999992 1.7048704926666551 1.3118332546425846 1.5022000000000002 0.7389999999999999 1.603 1.531 1.405 1.135 1.837
Evaluating Individual 167	 Fitness_0: 1000.0	 Fitness_1: 1000.0	 Fitness: 1000.0	 Best: 0.14701970535474482	 Flag: 5_5
1.819 1.585 0.30699999999999994 1.7253120682745926 0.9046 0.9549999999999998 0.8109999999999999 1.7469999999999999 0.7389999999999999 0.577 0.9909999999999999
-0.017031499999999866
0.0012590299999999388
Evaluating Individual 168	 Fitness_0: 0.18479205931155532	 Fitness_1: 0.1841650974612705	 Fitness: 0.18479205931155532	 Best: 0.14701970535474482	 Flag: 0_0
0.8829999999999999 1.225 0.397 1.531 1.4589999999999999 1.297 0.9549999999999998 0.6993999999999999 1.081 1.405 1.603
-0.04783097000000003
Evaluating Individual 169	 Fitness_0: 1000.0	 Fitness_1: 1000.0	 Fitness: 1000.0	 Best: 0.14701970535474482	 Flag: 4_4
0.34299999999999997 1.855 0.9369999999999999 0.5589999999999999 0.24940000000000004 1.135 0.5409999999999999 0.45099999999999996 0.721 0.199 1.045
1000.0
Evaluating Individual 170	 Fitness_0: 0.7046355081389707	 Fitness_1: 1000.0	 Fitness: 1000.0	 Best: 0.14701970535474482	 Flag: 0_0
0.23499999999999993 1.603 0.8218 0.14500000000000002 0.45819999999999994 1.1134 0.24996452460230328 1.239690973893548 0.5388949514740194 1.6620338119488023 1.4482
-0.001649210000000012
Evaluating Individual 171	 Fitness_0: 0.9310575121585835	 Fitness_1: 1000.0	 Fitness: 1000.0	 Best: 0.14701970535474482	 Flag: 0_0
0.703 0.109 0.595 1.567 1.2106000000000001 0.7174 0.9117999999999999 1.079532987796771 1.2249999999999999 0.34299999999999997 0.163
-0.03645995999999996
-0.002107440000000002
Evaluating Individual 172	 Fitness_0: 1000.0	 Fitness_1: 0.986172307807118	 Fitness: 1000.0	 Best: 0.14701970535474482	 Flag: 4_4
0.6489999999999999 0.23500000000000001 1.405 0.847 1.135 0.217 0.5597134628488737 0.4797999999999999 1.6517617927385795 0.8542 1.6822
Evaluating Individual 173	 Fitness_0: 1000.0	 Fitness_1: 1000.0	 Fitness: 1000.0	 Best: 0.14701970535474482	 Flag: 5_5
1.8323260901458909 0.6753421075473206 0.5553999999999997 1.3798 1.423 0.7606000000000002 0.6058 1.8442 0.17379999999999998 1.8598770581531403 1.6714000000000002
Evaluating Individual 174	 Fitness_0: 1000.0	 Fitness_1: 1000.0	 Fitness: 1000.0	 Best: 0.14701970535474482	 Flag: 1_1
0.32499999999999996 1.8622 1.4986 1.3581786088045475 0.6476445640790052 0.5158 1.3294000000000001 1.0342000000000002 1.0917999999999999 0.1701999999999998 0.7317999999999998
-0.018078489999999947
0.005731589999999898
Evaluating Individual 175	 Fitness_0: 0.6575125188340001	 Fitness_1: 0.44550504385295797	 Fitness: 0.6575125188340001	 Best: 0.14701970535474482	 Flag: 0_0
0.4042000000000001 1.4806 0.45099999999999996 1.801 0.22027795025132227 1.7793999999999999 0.36100000000000004 0.9585999999999999 1.387 0.5184400965253575 0.3921516716284559
-7.190000000001362e-05
Evaluating Individual 176	 Fitness_0: 0.3179070591357049	 Fitness_1: 1000.0	 Fitness: 1000.0	 Best: 0.14701970535474482	 Flag: 0_0
1.6749999999999998 0.829 0.847 0.3285999999999998 1.405 0.487 1.801 0.9369999999999999 1.369 0.6849999999999999 1.297
Evaluating Individual 177	 Fitness_0: 1000.0	 Fitness_1: 1000.0	 Fitness: 1000.0	 Best: 0.14701970535474482	 Flag: 3_3
1.171 1.873 1.6929999999999998 0.9549999999999998 1.189 1.171 0.32139999999999996 1.4122 0.15940000000000004 0.1342000000000001 1.189
Evaluating Individual 178	 Fitness_0: 1000.0	 Fitness_1: 1000.0	 Fitness: 1000.0	 Best: 0.14701970535474482	 Flag: 5_5
1.189 1.765 0.6309999999999999 0.613 0.28900000000000003 1.6749999999999998 1.783 1.585 0.3872491619110633 1.8298 1.081
0.0039852600000001015
Evaluating Individual 179	 Fitness_0: 0.5215621137556438	 Fitness_1: 1000.0	 Fitness: 1000.0	 Best: 0.14701970535474482	 Flag: 0_0
1.8122071562143025 1.2214 1.5742 0.4490550268437876 0.15579999999999988 0.6598000000000002 0.8362 0.7965999999999998 1.7146 1.1674000000000002 1.441
0.0024068600000000107
-0.000610079999999999
Evaluating Individual 180	 Fitness_0: 0.7952901076478671	 Fitness_1: 0.9842469310680936	 Fitness: 0.7952901076478671	 Best: 0.14701970535474482	 Flag: 0_0
1.5922 0.18489800444994428 0.7642 1.1883149789004814 0.2782000000000001 1.0162 1.4626000000000001 1.4266 1.1926 0.35739999999999994 1.0846
0.0030625999999999154
0.00465155000000006
Evaluating Individual 181	 Fitness_0: 0.5466907032767948	 Fitness_1: 0.4928693001941561	 Fitness: 0.5466907032767948	 Best: 0.14701970535474482	 Flag: 0_0
0.613 1.495 0.42579999999999996 0.5229999999999999 1.027 0.253 1.387 0.6849999999999999 1.837 0.7929999999999999 1.117
-0.1925979200000001
-0.20847532000000002
Evaluating Individual 182	 Fitness_0: 1000.0	 Fitness_1: 1000.0	 Fitness: 1000.0	 Best: 0.14701970535474482	 Flag: 4_4
1.5958 1.8418072918246355 0.44446729469325585 0.33579999999999977 0.49059999999999987 0.2601999999999998 1.1309201270901685 0.9550000000000001 0.12702772624140335 0.9661149158609823 0.6597999999999999
0.005070330000000123
Evaluating Individual 183	 Fitness_0: 0.396426919644871	 Fitness_1: 1000.0	 Fitness: 1000.0	 Best: 0.14701970535474482	 Flag: 0_0
1.765 1.405 1.387 1.4769999999999999 0.505 1.549 1.6740328155781676 0.613585031437662 1.3042 0.9756918235199986 0.8829999999999999
-0.04770579000000008
Evaluating Individual 184	 Fitness_0: 1000.0	 Fitness_1: 1000.0	 Fitness: 1000.0	 Best: 0.14701970535474482	 Flag: 4_4
0.6273999999999998 1.214408109400535 0.7282 1.5461741290851705 1.3906 1.5634 0.7282 1.7360677598687109 0.34299999999999997 1.8658 1.5726997214079386
-0.07440671999999998
-0.0027444500000000094
Evaluating Individual 185	 Fitness_0: 1000.0	 Fitness_1: 0.8846313989483543	 Fitness: 1000.0	 Best: 0.14701970535474482	 Flag: 4_4
0.23500000000000001 0.613 0.9729999999999999 1.6929999999999998 1.333 0.7929999999999999 1.7469999999999999 0.7779183071650827 1.4158 0.21339999999999992 1.369
0.008085479999999978
0.007685500000000012
Evaluating Individual 186	 Fitness_0: 0.591401529106599	 Fitness_1: 0.5758842510594473	 Fitness: 0.591401529106599	 Best: 0.14701970535474482	 Flag: 0_0
1.8190659839831527 0.5877999999999999 0.7389999999999999 0.7929999999999999 1.045 0.7749999999999999 1.135 0.199 1.7368986314082506 1.7842699365491073 0.4733298140749863
-0.06644413999999998
Evaluating Individual 187	 Fitness_0: 1000.0	 Fitness_1: 1000.0	 Fitness: 1000.0	 Best: 0.14701970535474482	 Flag: 4_4
0.4149999999999999 1.639 0.8829999999999999 0.5409999999999999 0.9513999999999998 1.2213999999999998 1.1853999999999998 1.225 1.009 1.009 1.7109999999999999
-0.05284843
0.003978440000000007
Evaluating Individual 188	 Fitness_0: 1000.0	 Fitness_1: 0.9475268140542868	 Fitness: 1000.0	 Best: 0.14701970535474482	 Flag: 4_4
0.14500000000000002 0.8649999999999999 1.423 0.271 0.109 1.819 0.9909999999999999 0.7749999999999999 0.613 1.891 0.34299999999999997
Evaluating Individual 189	 Fitness_0: 1000.0	 Fitness_1: 1000.0	 Fitness: 1000.0	 Best: 0.14701970535474482	 Flag: 1_1
1.2429999999999999 0.9549999999999998 0.7569999999999999 0.45099999999999996 1.603 0.9909999999999999 0.9226000000000001 1.4158 0.7749999999999999 0.8649999999999999 0.6489999999999999
-0.005227340000000025
Evaluating Individual 190	 Fitness_0: 1000.0	 Fitness_1: 0.1440285465116358	 Fitness: 1000.0	 Best: 0.14701970535474482	 Flag: 1_1
1.153 0.6706000000000001 0.379 1.279 1.4949999999999999 0.7569999999999999 1.513 1.099 0.9549999999999998 0.4149999999999999 0.43299999999999994
-0.004769749999999906
0.0033404299999999984
Evaluating Individual 191	 Fitness_0: 0.5843464941745717	 Fitness_1: 0.956849544744112	 Fitness: 0.5843464941745717	 Best: 0.14701970535474482	 Flag: 0_0
0.8116932096529923 0.29259999999999986 1.0328232898956038 1.7289999999999999 0.397 0.721 0.487 0.5409999999999999 0.253 1.4136758262643567 0.381237661145322
-0.04077164
Evaluating Individual 192	 Fitness_0: 1000.0	 Fitness_1: 1000.0	 Fitness: 1000.0	 Best: 0.14701970535474482	 Flag: 4_4
0.4814917269092417 1.0398721579997494 0.24219999999999986 1.3761999999999999 0.7210000000000001 0.5482 0.6346000000000002 1.0377999999999998 0.30340000000000006 1.2429999999999999 0.16299999999999998
Evaluating Individual 193	 Fitness_0: 1000.0	 Fitness_1: 1000.0	 Fitness: 1000.0	 Best: 0.14701970535474482	 Flag: 5_5
1.891 1.801 0.109 1.297 1.7289999999999999 1.567 1.765 0.8280611507408399 0.5373999999999998 0.5085999999999999 0.8758
-0.04038058000000011
Evaluating Individual 194	 Fitness_0: 1000.0	 Fitness_1: 1000.0	 Fitness: 1000.0	 Best: 0.14701970535474482	 Flag: 4_4
0.6309999999999999 0.9369999999999999 1.837 0.9369999999999999 0.9729999999999999 1.6102 1.6533999999999998 1.0342 1.5454 1.6966 1.531
Evaluating Individual 195	 Fitness_0: 1000.0	 Fitness_1: 1000.0	 Fitness: 1000.0	 Best: 0.14701970535474482	 Flag: 5_5
1.3654 1.7073999999999998 1.0126 0.18459999999999982 1.315 1.153 0.7498 0.35740000000000005 0.6634 0.9896597075078181 0.25881842959594104
-0.003696020000000022
-0.0032917300000000482
Evaluating Individual 196	 Fitness_0: 0.5845388394815888	 Fitness_1: 0.5224861649087515	 Fitness: 0.5845388394815888	 Best: 0.14701970535474482	 Flag: 0_0
1.1818 1.5598115827666308 0.32499999999999996 1.405 1.765 1.369 1.7109999999999999 1.6929999999999998 1.6749999999999998 1.189 0.30699999999999983
0.0009320999999999913
0.0016905199999999176
Evaluating Individual 197	 Fitness_0: 0.3096821604966682	 Fitness_1: 0.3387529178974852	 Fitness: 0.3096821604966682	 Best: 0.14701970535474482	 Flag: 0_0
0.7389999999999999 1.5597999999999999 0.5554000000000001 1.0737999999999999 1.0198 1.0666 0.49419999999999986 0.181 1.4769999999999999 0.7569999999999999 1.063
-0.19309645000000009
Evaluating Individual 198	 Fitness_0: 1000.0	 Fitness_1: 1000.0	 Fitness: 1000.0	 Best: 0.14701970535474482	 Flag: 1_1
0.5229999999999999 0.9982 0.9586 0.6489999999999999 0.9189999999999999 0.6669999999999999 1.549 1.117 0.14500000000000002 0.847 0.613
-0.010227430000000037
0.003462929999999975
Evaluating Individual 199	 Fitness_0: 0.6471724034922902	 Fitness_1: 0.6838647550237497	 Fitness: 0.6471724034922902	 Best: 0.14701970535474482	 Flag: 0_0
0.8794 0.487 0.5085999999999999 0.6994 1.297 0.5473500724364662 0.21339999999999992 1.2466 1.0836314779914422 1.4806 0.42219999999999996
-0.008612049999999982
Evaluating Individual 200	 Fitness_0: 0.42210953202285834	 Fitness_1: 1000.0	 Fitness: 1000.0	 Best: 0.14701970535474482	 Flag: 0_0
1.045 0.8109999999999999 0.24148000000000014 1.4496399999999998 1.2307599999999996 0.41518898390200265 0.6185289435901887 0.9909999999999999 1.261 1.6929999999999998 1.441
-0.0018394699999999542
Evaluating Individual 201	 Fitness_0: 1000.0	 Fitness_1: 0.5401592315425197	 Fitness: 1000.0	 Best: 0.14701970535474482	 Flag: 1_1
0.4342745677223937 0.7037199999999999 0.3037386319164831 1.58572 0.3617199999999998 1.28548 0.5423431011501837 0.51508 0.25156 0.48009623845928384 1.3110301289162576
0.007579009999999942
0.007601439999999959
Evaluating Individual 202	 Fitness_0: 0.6174464085946016	 Fitness_1: 0.5068698389559665	 Fitness: 0.6174464085946016	 Best: 0.14701970535474482	 Flag: 0_0
0.514373087310031 1.16454928726462 0.7850799999999999 0.7431712110930526 0.2643917052123115 0.39124777979322667 1.0169199999999998 0.42940000000000006 1.4942038138014044 0.7944156939341838 0.49736847677222157
0.0008714200000000671
0.0025807100000000416
Evaluating Individual 203	 Fitness_0: 0.44856396890204625	 Fitness_1: 0.369625424275165	 Fitness: 0.44856396890204625	 Best: 0.14701970535474482	 Flag: 0_0
1.5480514669750491 1.0409353253946385 1.8298 1.3330000000000002 1.4986 0.8028124187375177 1.8045999999999998 1.762970560674983 1.2898 1.117 0.5337999999999999
-0.06646663000000008
0.005315779999999992
Evaluating Individual 204	 Fitness_0: 1000.0	 Fitness_1: 0.8594390680084021	 Fitness: 1000.0	 Best: 0.14701970535474482	 Flag: 4_4
0.199 0.6489999999999999 0.6489999999999999 1.423 0.17379999999999993 1.6929999999999998 1.837 0.14500000000000002 0.28900000000000003 1.207 1.1997999999999998
-0.006966229999999962
0.002741529999999992
Evaluating Individual 205	 Fitness_0: 0.3667121207684992	 Fitness_1: 0.42261282182239046	 Fitness: 0.3667121207684992	 Best: 0.14701970535474482	 Flag: 0_0
1.6980399999999998 1.1630800000000001 0.6886 0.33209857562319756 0.65908 1.1954799999999999 0.9427599999999999 0.8304400000000001 1.5274 1.6958799999999998 1.7808399999999998
0.003824770000000033
Evaluating Individual 206	 Fitness_0: 1000.0	 Fitness_1: 0.2811240560004137	 Fitness: 1000.0	 Best: 0.14701970535474482	 Flag: 1_1
1.531 1.333 0.5229999999999999 1.7109999999999999 1.639 0.28900000000000003 1.8825738218267833 0.9286883860379667 1.3185999999999998 0.9909999999999999 1.387
Evaluating Individual 207	 Fitness_0: 1000.0	 Fitness_1: 1000.0	 Fitness: 1000.0	 Best: 0.14701970535474482	 Flag: 5_5
1.6308249275531321 0.80596 0.6662800000000001 0.59822250926012 1.080824222987355 0.8308886998808317 0.4085200000000001 0.41284 0.7577200000000002 1.3618000000000001 0.43660074862566334
-0.0011595799999999379
-0.0015497799999999728
Evaluating Individual 208	 Fitness_0: 0.7277978921744761	 Fitness_1: 0.9418588343100106	 Fitness: 0.7277978921744761	 Best: 0.14701970535474482	 Flag: 0_0
1.4949999999999999 0.28179999999999994 1.26316 0.4906 0.8866 1.6495833944903815 0.13779999999999992 1.1998 0.9586 1.4986 0.28539999999999993
Evaluating Individual 209	 Fitness_0: 1000.0	 Fitness_1: 1000.0	 Fitness: 1000.0	 Best: 0.14701970535474482	 Flag: 5_5
1.423 1.441 1.315 0.7389999999999999 0.8649999999999999 0.577 0.28900000000000003 1.706731809536783 0.703 0.469 0.3249999999999999
Evaluating Individual 210	 Fitness_0: 1000.0	 Fitness_1: 1000.0	 Fitness: 1000.0	 Best: 0.14701970535474482	 Flag: 1_1
1.2243265937540242 1.2429999999999999 1.135 0.14500000000000002 1.171 0.5229999999999999 1.117 1.4769999999999999 0.9974799999999997 1.1962 1.4842
1000.0
Evaluating Individual 211	 Fitness_0: 0.7089151296139973	 Fitness_1: 1000.0	 Fitness: 1000.0	 Best: 0.14701970535474482	 Flag: 0_0
0.18099999999999977 1.1889394971771128 0.27892000000000006 1.3532141290851705 1.11124 0.6905817105601814 0.3019599999999999 1.5632677598687108 0.8902 1.4482 1.8318997214079387
Evaluating Individual 212	 Fitness_0: 1000.0	 Fitness_1: 1000.0	 Fitness: 1000.0	 Best: 0.14701970535474482	 Flag: 5_5
1.585 1.8101707116173587 0.7704009826672746 1.621 0.40636 1.7146 1.009 1.207 0.5733999999999999 1.1314 0.23823279744872602
0.002596060000000011
-0.0004503099999999538
Evaluating Individual 213	 Fitness_0: 0.5501757047173638	 Fitness_1: 0.692412145324428	 Fitness: 0.5501757047173638	 Best: 0.14701970535474482	 Flag: 0_0
1.1139545677223939 0.4682799999999999 1.3376586319164832 1.540919246928569 0.49420000000000003 1.0347600081752297 1.2002919138856165 0.1629999999999998 1.1818 0.6163406610114853 0.1395901289162576
Evaluating Individual 214	 Fitness_0: 1000.0	 Fitness_1: 1000.0	 Fitness: 1000.0	 Best: 0.14701970535474482	 Flag: 1_1
0.8052309561490957 1.3780511490203058 0.6381999999999999 0.43300000000000005 1.46836 0.3401199999999999 1.5553272063341368 0.4760564350692171 0.9181356862245958 0.8293197381825461 0.8624025175401315
-0.027149080000000048
0.004840490000000086
Evaluating Individual 215	 Fitness_0: 1000.0	 Fitness_1: 0.38226362115441603	 Fitness: 1000.0	 Best: 0.14701970535474482	 Flag: 4_4
1.85964355896909 0.5554 0.6274 0.8873192145555213 1.5331597687095595 0.48965438203263356 1.46332 1.8356329110013918 1.0989999999999998 1.47124 0.937
-0.03142856999999999
0.0015312399999999997
Evaluating Individual 216	 Fitness_0: 1000.0	 Fitness_1: 0.9811013591640435	 Fitness: 1000.0	 Best: 0.14701970535474482	 Flag: 4_4
1.4631545677223936 0.22707999999999995 1.7084586319164832 0.5182153337936729 0.9549999999999998 1.4769999999999999 0.271 1.765 0.199 1.531 0.32319012891625754
0.0009481199999998857
Evaluating Individual 217	 Fitness_0: 1000.0	 Fitness_1: 0.13412559610900912	 Fitness: 1000.0	 Best: 0.14701970535474482	 Flag: 1_1
1.0198 1.2917272918246354 0.6633472946932559 1.669204377986501 0.38115999999999994 1.4573190968256535 0.6011833907680434 0.6330164350692171 0.8209221412452189 1.4297949158609824 0.7269408792695348
-0.06456547000000001
-0.002333939999999979
Evaluating Individual 218	 Fitness_0: 1000.0	 Fitness_1: 0.4508949161767655	 Fitness: 1000.0	 Best: 0.14701970535474482	 Flag: 4_4
0.4545999999999999 0.9274375742769355 1.0017999999999998 1.3015364127372695 1.07668 1.4107599999999998 0.8650000000000001 1.009 1.5708837253996173 0.5582799999999997 1.6821397214079385
0.004011760000000031
0.0037843200000000077
Evaluating Individual 219	 Fitness_0: 0.6597101600349806	 Fitness_1: 0.9096027972592978	 Fitness: 0.6597101600349806	 Best: 0.14701970535474482	 Flag: 0_0
0.9909999999999999 0.4149999999999999 1.4589999999999999 0.361 0.32381513656911975 0.8959599999999996 0.14500000000000002 0.34299999999999997 1.819 1.567 0.7569999999999999
Evaluating Individual 220	 Fitness_0: 1000.0	 Fitness_1: 1000.0	 Fitness: 1000.0	 Best: 0.14701970535474482	 Flag: 5_5
1.8209415810306009 1.4593482603157106 0.6835600000000001 0.26380000000000026 1.3324220651391199 0.6921999999999999 1.1925999999999999 0.9189999999999999 0.8829999999999999 0.43299999999999994 1.01404
-0.03719450000000002
Evaluating Individual 221	 Fitness_0: 1000.0	 Fitness_1: 1000.0	 Fitness: 1000.0	 Best: 0.14701970535474482	 Flag: 4_4
0.6935331174308409 1.1032491527664126 1.5525999999999998 1.0916228628437725 1.1947599999999998 1.603 0.7174000000000001 1.891 0.32499999999999996 1.117 0.8109999999999999
0.0026875700000000835
Evaluating Individual 222	 Fitness_0: 0.37115996676614116	 Fitness_1: 1000.0	 Fitness: 1000.0	 Best: 0.14701970535474482	 Flag: 0_0
1.5966627522741932 0.97876 0.407882758971579 0.6367599999999999 1.7621200000000001 0.2796399999999999 1.5891760029527986 1.0710381433356602 1.4563318297910184 1.0829533410711105 1.1731599999999998
1000.0
1000.0
Evaluating Individual 223	 Fitness_0: 2.634791355941624	 Fitness_1: 2.04239550302638	 Fitness: 2.634791355941624	 Best: 0.14701970535474482	 Flag: 0_0
1.117 1.369 0.23500000000000001 1.6749999999999998 1.6749999999999998 1.783 0.361 0.613 1.1861971588338192 0.14500000000000002 0.469
-0.006405369999999966
-0.00538560999999993
Evaluating Individual 224	 Fitness_0: 0.4825326437994173	 Fitness_1: 0.4289955007975703	 Fitness: 0.4825326437994173	 Best: 0.14701970535474482	 Flag: 0_0
1.4316399999999998 0.685 0.5489200000000001 1.639 1.5014800000000004 1.134423750283293 1.68652 0.5496129877967707 1.4376165029743018 0.6251673332446573 0.40886876368772895
Evaluating Individual 225	 Fitness_0: 1000.0	 Fitness_1: 1000.0	 Fitness: 1000.0	 Best: 0.14701970535474482	 Flag: 1_1
0.4710451528247279 1.328800094796199 1.1782 0.4309846283555829 1.7376012689787068 1.293274606684851 0.7114308704346699 1.15876 0.3786091619110632 1.8154 1.1558799999999998
-0.002160060000000019
-0.002003880000000069
Evaluating Individual 226	 Fitness_0: 0.3067552599072143	 Fitness_1: 0.38903031943802896	 Fitness: 0.3067552599072143	 Best: 0.14701970535474482	 Flag: 0_0
1.099 1.4769999999999999 1.7986825219147524 0.87436 0.45099999999999996 0.505 0.595 0.43299999999999994 1.7109999999999999 0.163 1.513
0.006464020000000126
Evaluating Individual 227	 Fitness_0: 1000.0	 Fitness_1: 0.3389643683211539	 Fitness: 1000.0	 Best: 0.14701970535474482	 Flag: 1_1
0.5597200000000001 0.97444 1.86652 1.1581519669316127 0.6885333984856185 1.2592873875677524 0.7174 0.72604 0.9384399999999999 0.9355243633648489 0.14139999999999978
-0.024192269999999905
Evaluating Individual 228	 Fitness_0: 1000.0	 Fitness_1: 1000.0	 Fitness: 1000.0	 Best: 0.14701970535474482	 Flag: 4_4
0.8489043722162836 1.622112468375471 1.20628 0.10014806316483972 1.6993042229873552 0.9053199999999999 1.4970589409339419 1.6641999999999997 0.9514 0.4834000000000001 1.4374007486256635
0.001062699999999861
Evaluating Individual 229	 Fitness_0: 0.3266449491584813	 Fitness_1: 1000.0	 Fitness: 1000.0	 Best: 0.14701970535474482	 Flag: 0_0
1.1962000000000002 1.3270593280415042 0.25011999999999995 0.34299999999999997 0.23500000000000001 1.207 1.0699500795385068 1.5732136097625828 0.48157997264470565 1.8658000000000001 0.4049199999999999
-0.008089270000000037
Evaluating Individual 230	 Fitness_0: 0.6509008597937596	 Fitness_1: 1000.0	 Fitness: 1000.0	 Best: 0.14701970535474482	 Flag: 0_0
0.577 0.8829999999999999 0.12099260271102671 1.6678 1.2214 1.4842 0.5517999999999998 0.9063691626611966 1.7433999999999998 0.613 0.271
0.004069560000000028
0.0038095300000000054
Evaluating Individual 231	 Fitness_0: 0.43181638433735514	 Fitness_1: 0.7505776937316586	 Fitness: 0.43181638433735514	 Best: 0.14701970535474482	 Flag: 0_0
1.891 0.379 1.333 1.783 0.379 0.181 0.505 0.44523999999999986 0.919 0.5229999999999999 0.397
-0.017068410000000034
0.00201272000000019
Evaluating Individual 232	 Fitness_0: 0.2916450724584326	 Fitness_1: 0.17194901465298185	 Fitness: 0.2916450724584326	 Best: 0.14701970535474482	 Flag: 0_0
1.225 0.9009999999999999 0.5409999999999999 1.0509376202419511 1.87948 1.657 0.8829999999999999 1.549 1.1278 1.7289999999999999 1.279
-0.035137460000000065
Evaluating Individual 233	 Fitness_0: 1000.0	 Fitness_1: 1000.0	 Fitness: 1000.0	 Best: 0.14701970535474482	 Flag: 4_4
0.605546658733096 1.063 1.3366 1.4409999999999998 0.6165999999999999 0.9693999999999999 1.819 0.361 0.8649999999999999 1.027 1.7542
-0.008058989999999988
Evaluating Individual 234	 Fitness_0: 1000.0	 Fitness_1: 0.7061663503213431	 Fitness: 1000.0	 Best: 0.14701970535474482	 Flag: 5_5
1.441 0.34299999999999997 0.7749999999999999 1.135 1.6929999999999998 1.5230799999999998 0.64324 0.8123286917289032 0.9189999999999999 0.217 0.253
0.003320780000000023
0.0023810499999999957
Evaluating Individual 235	 Fitness_0: 0.7653070193745308	 Fitness_1: 0.9470644046219346	 Fitness: 0.7653070193745308	 Best: 0.14701970535474482	 Flag: 0_0
1.873 0.163 0.163 0.23500000000000001 0.6489999999999999 0.8109999999999999 1.423 1.03996 0.44667999999999997 0.9470799999999997 0.829
Evaluating Individual 236	 Fitness_0: 1000.0	 Fitness_1: 1000.0	 Fitness: 1000.0	 Best: 0.14701970535474482	 Flag: 5_5
1.33012 1.8298571223220534 1.1782000000000001 0.48700000000000004 0.9586000000000001 1.2214 0.8613999999999999 0.703 0.8433999999999998 0.6537006908394546 0.7834263170847144
0.006408699999999934
0.00640887999999995
Evaluating Individual 237	 Fitness_0: 0.49676356689276036	 Fitness_1: 0.4534691209180375	 Fitness: 0.49676356689276036	 Best: 0.14701970535474482	 Flag: 0_0
1.3250411735800394 1.3618000000000001 0.9514 1.2286000000000001 0.8361999999999999 1.621 0.613 0.6382 1.4877999999999998 1.6894 0.4749353914322049
-0.03617910999999996
Evaluating Individual 238	 Fitness_0: 1000.0	 Fitness_1: 1000.0	 Fitness: 1000.0	 Best: 0.14701970535474482	 Flag: 4_4
0.4358451510815986 1.34812 0.5479503546042513 0.20861788511938595 1.2031049422922038 0.4438000000000002 1.0666000000000002 0.6669999999999997 0.6925787039183896 1.3834000000000002 0.625991485961759
0.0011685399999999957
Evaluating Individual 239	 Fitness_0: 1000.0	 Fitness_1: 0.4502483529309253	 Fitness: 1000.0	 Best: 0.14701970535474482	 Flag: 1_1
1.18324 1.40572 0.253 0.4221999999999998 1.0252548438584739 0.25588000000000005 1.387 0.40852 1.765 0.4942479227797139 1.1784786626972352
-0.0240874900000001
-0.005134409999999923
Evaluating Individual 240	 Fitness_0: 1000.0	 Fitness_1: 0.6520199661626118	 Fitness: 1000.0	 Best: 0.14701970535474482	 Flag: 4_4
1.4834622319275066 0.4481200000000001 0.9355600000000001 0.4026440214750301 0.4380399999999998 1.7154851609256045 0.8203600000000001 0.5474799999999997 1.585 0.181 1.855
Evaluating Individual 241	 Fitness_0: 1000.0	 Fitness_1: 1000.0	 Fitness: 1000.0	 Best: 0.14701970535474482	 Flag: 1_1
1.5742 0.9379426831643173 0.28350781008470605 0.45233284076609115 0.2299759393475636 0.3465999999999999 0.12057374753746586 1.4613530001619024 0.9420399999999997 1.543246541184001 1.5418
Evaluating Individual 242	 Fitness_0: 1000.0	 Fitness_1: 1000.0	 Fitness: 1000.0	 Best: 0.14701970535474482	 Flag: 5_5
1.4554 0.9982 0.829 0.8829999999999999 1.1884409098516302 0.2565999999999998 1.6029999999999998 0.8866 0.6057999999999999 1.3222 1.5597999999999996
1000.0
-0.00013054999999995154
Evaluating Individual 243	 Fitness_0: 0.5598647442451259	 Fitness_1: 0.587081729955893	 Fitness: 0.5598647442451259	 Best: 0.14701970535474482	 Flag: 0_0
0.14284000000000008 0.97228 0.39222607631025863 0.4524017814819684 1.3020847886023919 0.7440399999999999 1.814672579820251 0.7800614687896967 0.23133722942908794 0.981780912663169 1.26748
-0.0035940599999999545
Evaluating Individual 244	 Fitness_0: 1000.0	 Fitness_1: 0.24902201040390085	 Fitness: 1000.0	 Best: 0.14701970535474482	 Flag: 1_1
0.9951371008366475 1.2682 1.7073999999999998 0.3213999999999998 1.6886635958507283 1.603 0.70071630456571 1.801 1.2646594258589456 0.6814000000000001 1.5346000000000002
0.0014740600000000548
0.0020135100000000516
Evaluating Individual 245	 Fitness_0: 0.47856925212003043	 Fitness_1: 0.4410008485645949	 Fitness: 0.47856925212003043	 Best: 0.14701970535474482	 Flag: 0_0
0.9419851967265255 0.8122078657277878 1.78948 0.9319599999999999 0.85564 1.6080137975365987 1.45560912956533 0.16804136076157566 1.29268 1.0094260290604082 0.3817923477831542
0.0053309100000000775
Evaluating Individual 246	 Fitness_0: 0.44690454828620074	 Fitness_1: 1000.0	 Fitness: 1000.0	 Best: 0.14701970535474482	 Flag: 0_0
1.1098 1.2681999999999998 1.8694 0.2738799999999999 0.35380000000000006 1.8334 1.3077999999999999 0.3141999999999999 1.39636 1.02412 0.8902
0.004458419999999963
0.00443668999999991
Evaluating Individual 247	 Fitness_0: 0.38143744289289155	 Fitness_1: 0.3996681021998183	 Fitness: 0.38143744289289155	 Best: 0.14701970535474482	 Flag: 0_0
1.4842 1.8792526512143808 0.9780248118905339 1.3797120682745925 0.3003909464802209 1.4339300326958173 1.2717999999999998 0.9452391353388707 1.495 0.5121999999999998 1.2538
-0.06287551000000002
0.0031778200000000013
Evaluating Individual 248	 Fitness_0: 1000.0	 Fitness_1: 0.9498740687649048	 Fitness: 1000.0	 Best: 0.14701970535474482	 Flag: 4_4
0.7346799999999999 0.23859999999999992 0.4906 1.099 0.6274 1.2466 1.549 0.5770000000000002 0.3105999999999999 0.487 1.8802416566821751
Evaluating Individual 249	 Fitness_0: 1000.0	 Fitness_1: 1000.0	 Fitness: 1000.0	 Best: 0.14701970535474482	 Flag: 1_1
1.1017922946874084 1.30636 1.7722404489350225 0.721 1.585 0.9693999999999999 1.672522074133017 1.8658 1.5172006704711491 0.5693045012989953 1.783
-0.07750435
0.005008530000000011
Evaluating Individual 250	 Fitness_0: 1000.0	 Fitness_1: 0.8998297103612769	 Fitness: 1000.0	 Best: 0.14701970535474482	 Flag: 4_4
1.4158 0.332330351066054 0.8937999999999999 1.0267149713939592 0.2854 0.16973054946899674 1.8369999999999997 1.3582 0.10899999999999993 1.2753999999999999 1.819
Evaluating Individual 251	 Fitness_0: 1000.0	 Fitness_1: 1000.0	 Fitness: 1000.0	 Best: 0.14701970535474482	 Flag: 1_1
1.7140559738937882 1.00468 1.351 0.505 1.5814 1.3618000000000001 0.8964818098085865 0.70948 1.0691748691853125 0.34155999999999986 1.59292
2.5779999999975267e-05
0.003857739999999943
Evaluating Individual 252	 Fitness_0: 0.4820950461226987	 Fitness_1: 0.33019156462189775	 Fitness: 0.4820950461226987	 Best: 0.14701970535474482	 Flag: 0_0
0.914044519746186 0.7363473487856191 0.3034151881094661 0.8135948650799574 1.0008223478887042 1.5288400000000002 0.17126355725051218 0.7256522376852865 1.1867721609933395 1.2211970212816685 0.41571631314576374
-0.21711873999999987
Evaluating Individual 253	 Fitness_0: 1000.0	 Fitness_1: 1000.0	 Fitness: 1000.0	 Best: 0.14701970535474482	 Flag: 5_5
1.2713138337456489 0.7771599999999999 1.5389181489539274 1.4212992634387078 1.621 1.189 1.441 0.8073999999999999 0.207975546315812 1.711 0.44308000000000003
-0.04309211000000002
Evaluating Individual 254	 Fitness_0: 1000.0	 Fitness_1: 1000.0	 Fitness: 1000.0	 Best: 0.14701970535474482	 Flag: 4_4
0.6994 0.6381999999999997 1.6389999999999998 0.6669999999999999 1.225 1.877131016097997 1.1709999999999998 0.6022 0.6165999999999998 0.5085999999999997 0.7461999999999999
Evaluating Individual 255	 Fitness_0: 1000.0	 Fitness_1: 1000.0	 Fitness: 1000.0	 Best: 0.14701970535474482	 Flag: 5_5
1.3637753095938288 1.4758153253946384 1.2797200000000002 0.4149999999999999 1.819 1.4949999999999999 0.253 0.721 0.75412 0.5399277660062544 0.4693347436767528
Evaluating Individual 256	 Fitness_0: 1000.0	 Fitness_1: 1000.0	 Fitness: 1000.0	 Best: 0.14701970535474482	 Flag: 1_1
1.21132 1.782823477805652 1.8517660913793632 0.802836195007795 1.32436 1.23436 0.46252000000000004 0.579148259740669 1.3613555486898106 1.1364400000000001 1.2056962150381734
0.0053320900000000115
Evaluating Individual 257	 Fitness_0: 1000.0	 Fitness_1: 0.4429389338842029	 Fitness: 1000.0	 Best: 0.14701970535474482	 Flag: 1_1
0.8668154735777323 1.6888977263997997 0.30915999999999993 1.15516 1.1134 1.14076 1.567818535467566 0.41859999999999986 1.2617200000000002 1.3474 0.2062
0.0021506000000000025
Evaluating Individual 258	 Fitness_0: 1000.0	 Fitness_1: 0.21602177112705018	 Fitness: 1000.0	 Best: 0.14701970535474482	 Flag: 1_1
1.369 1.351 0.4277978057091728 1.5705999999999998 1.657 1.48492 1.1726176593064135 1.78444 1.2178 1.5936400000000002 1.639
-0.022666529999999963
Evaluating Individual 259	 Fitness_0: 1000.0	 Fitness_1: 1000.0	 Fitness: 1000.0	 Best: 0.14701970535474482	 Flag: 4_4
1.1854 1.599716077623118 0.8613999999999999 1.1026 1.1206 0.5914 0.7821999999999999 0.4042 1.0450646061904851 0.6526000000000001 1.7578
1000.0
0.0028150900000000027
Evaluating Individual 260	 Fitness_0: 0.5922641879754125	 Fitness_1: 0.9589660112748071	 Fitness: 0.5922641879754125	 Best: 0.14701970535474482	 Flag: 0_0
0.12550721281347785 0.8829999999999999 1.783 0.7677999999999999 0.6345999999999998 1.1743324187375177 0.9298 1.4086 0.42956109487339944 0.6368540429417872 1.444016148740011
-0.009461530000000051
Evaluating Individual 261	 Fitness_0: 1000.0	 Fitness_1: 0.27148436211582283	 Fitness: 1000.0	 Best: 0.14701970535474482	 Flag: 1_1
1.2429999999999999 1.661886341550307 1.811060828996263 1.164948717520721 0.6742 0.3175530781715999 0.4438000000000003 0.9398799999999999 1.222396448542274 0.6124837185920443 1.5597999999999999
0.005355649999999823
0.005572899999999992
Evaluating Individual 262	 Fitness_0: 0.5513193689939799	 Fitness_1: 0.5387432784362124	 Fitness: 0.5513193689939799	 Best: 0.14701970535474482	 Flag: 0_0
1.603 1.315 0.99539847800507 1.801 0.34299999999999997 1.225 0.5229999999999999 0.577 1.801 1.099 0.721
0.003275259999999891
Evaluating Individual 263	 Fitness_0: 1000.0	 Fitness_1: 0.3021539504465921	 Fitness: 1000.0	 Best: 0.14701970535474482	 Flag: 1_1
1.2320411695108333 1.0970143340084053 0.71812 1.3002450580525657 0.3018869722347383 0.6072035056261069 1.2460442826035742 1.3486197476205364 1.3099600000000002 0.3336879227797141 1.3548786626972353
0.00542801000000015
Evaluating Individual 264	 Fitness_0: 0.4318909806425179	 Fitness_1: 1000.0	 Fitness: 1000.0	 Best: 0.14701970535474482	 Flag: 0_0
0.6985933815273933 1.4299878942400646 0.13634471829768702 0.595 0.4366 1.2142 1.351 0.829 0.6489999999999999 1.639 0.127
Evaluating Individual 265	 Fitness_0: 1000.0	 Fitness_1: 1000.0	 Fitness: 1000.0	 Best: 0.14701970535474482	 Flag: 5_5
1.1182347415531646 1.3545999999999998 1.0018615833191704 0.33579999999999993 0.577 0.9514 0.5553999999999998 1.1782 0.4438000000000001 1.6279800121886552 1.2682
-0.12364352000000012
Evaluating Individual 266	 Fitness_0: 1000.0	 Fitness_1: 1000.0	 Fitness: 1000.0	 Best: 0.14701970535474482	 Flag: 1_1
0.9226 0.745389661986466 0.4042 0.5916641331253457 1.3972165336895086 0.8138799999999999 1.4789104932267878 1.8541781468502354 0.15579999999999994 0.7900833647507299 1.239998167754166
0.0010523599999998634
0.001407120000000095
Evaluating Individual 267	 Fitness_0: 0.42540638457829205	 Fitness_1: 0.267630389182875	 Fitness: 0.42540638457829205	 Best: 0.14701970535474482	 Flag: 0_0
1.819 1.585 0.30699999999999994 1.7253120682745926 0.9046 0.9549999999999998 0.8109999999999999 1.7469999999999999 0.9925593295288506 0.63532 0.18100000000000016
0.0012372499999999675
Evaluating Individual 268	 Fitness_0: 1000.0	 Fitness_1: 0.18392647902508938	 Fitness: 1000.0	 Best: 0.14701970535474482	 Flag: 1_1
0.8829999999999999 1.5285809714990295 0.8376399999999999 1.5173741290851706 1.4589999999999999 1.297 0.9549999999999998 0.6993999999999999 1.081 1.405 1.603
Evaluating Individual 269	 Fitness_0: 1000.0	 Fitness_1: 1000.0	 Fitness: 1000.0	 Best: 0.14701970535474482	 Flag: 1_1
1.512156886641667 0.5046473502980262 1.3384139522239908 1.1695878022651383 0.99532 1.36108 0.49563999999999997 0.82612 0.48772 1.6091277660062546 1.1598161027029554
-0.04119043999999994
-0.0019541200000000036
Evaluating Individual 270	 Fitness_0: 1000.0	 Fitness_1: 0.9522814036365529	 Fitness: 1000.0	 Best: 0.14701970535474482	 Flag: 4_4
1.6449802984472055 0.2777565842551482 1.2991599999999996 0.9117999999999997 0.7434092429001137 0.7526799999999999 0.18320858171505444 1.30600899908944 0.8095599999999998 0.43659999999999977 1.1385279035714302
-0.0020103700000000113
-0.0022634400000000054
Evaluating Individual 271	 Fitness_0: 0.9129670218958479	 Fitness_1: 0.9874876698666646	 Fitness: 0.9129670218958479	 Best: 0.14701970535474482	 Flag: 0_0
0.703 0.109 0.23061712808062382 1.4569559785249697 0.5934305212887159 1.5727599999999997 0.9117999999999999 1.079532987796771 1.2249999999999999 0.34299999999999997 0.163
-0.006279069999999942
0.0014702199999999995
Evaluating Individual 272	 Fitness_0: 0.6671872006972587	 Fitness_1: 0.9840754070380747	 Fitness: 0.6671872006972587	 Best: 0.14701970535474482	 Flag: 0_0
0.6489999999999999 0.23500000000000001 1.405 0.4370436511457553 1.1579274962405905 0.2098000000000002 0.5589999999999999 0.253 1.7469999999999999 1.081 1.819
-0.10313920999999993
Evaluating Individual 273	 Fitness_0: 1000.0	 Fitness_1: 1000.0	 Fitness: 1000.0	 Best: 0.14701970535474482	 Flag: 5_5
1.8323260901458909 0.6753421075473206 0.5553999999999997 0.541 1.6776554463404465 1.3581999999999999 1.16092 0.72676 0.17379999999999998 1.8598770581531403 1.6714000000000002
-0.000958530000000013
0.0008278599999999997
Evaluating Individual 274	 Fitness_0: 0.7336258753122413	 Fitness_1: 0.9846052248823495	 Fitness: 0.7336258753122413	 Best: 0.14701970535474482	 Flag: 0_0
1.783 0.181 1.8192802070629996 1.3957559785249698 1.6051600000000001 0.8383599999999999 1.38124 1.3070529877967711 0.13714895580982162 0.48987999999999976 0.703
Evaluating Individual 275	 Fitness_0: 1000.0	 Fitness_1: 1000.0	 Fitness: 1000.0	 Best: 0.14701970535474482	 Flag: 1_1
0.4042000000000001 1.24444 1.0457199999999998 1.0230364186500538 1.59738206513912 0.7498 0.3437737475374657 0.9386919748498703 1.0298799999999997 0.5184400965253575 0.3921516716284559
0.0044130099999999395
Evaluating Individual 276	 Fitness_0: 1000.0	 Fitness_1: 0.3337462641104047	 Fitness: 1000.0	 Best: 0.14701970535474482	 Flag: 1_1
1.4689644504690393 1.335368109400535 0.9218557466798676 0.8344688066441954 1.405 0.487 1.801 0.9369999999999999 1.369 1.5006876005783596 1.3422997214079386
Evaluating Individual 277	 Fitness_0: 1000.0	 Fitness_1: 1000.0	 Fitness: 1000.0	 Best: 0.14701970535474482	 Flag: 5_5
0.8410699084884958 1.7945200000000001 1.440362758971579 1.1028150268437877 1.7480705367861888 1.6623302541652119 0.9843760029527987 1.65063814333566 0.41377182979101823 1.5927377859398342 1.07236
-0.07331329000000003
-0.0020413000000000237
Evaluating Individual 278	 Fitness_0: 1000.0	 Fitness_1: 0.9642431499464272	 Fitness: 1000.0	 Best: 0.14701970535474482	 Flag: 4_4
1.3437579871433505 0.2775792998732457 1.1226822362303477 1.0446122997957188 0.7901174967701775 1.43452 0.3537999999999998 1.8866799999999997 0.40508109487339944 0.8362515432164362 1.3760574860427754
0.0021568299999999985
-0.0012717499999999986
Evaluating Individual 279	 Fitness_0: 0.9707206767436717	 Fitness_1: 0.9971145571799516	 Fitness: 0.9707206767436717	 Best: 0.14701970535474482	 Flag: 0_0
0.3628717329253316 0.10886343070611293 1.6497118079085809 0.4490550268437876 0.15579999999999988 0.6598000000000002 0.8362 0.7965999999999998 0.8822799999999997 0.646464903801197 1.2584137620410192
0.0006123700000000287
Evaluating Individual 280	 Fitness_0: 0.21483214029256723	 Fitness_1: 1000.0	 Fitness: 1000.0	 Best: 0.14701970535474482	 Flag: 0_0
1.51084 1.060607865727788 1.538792240794978 0.7790349713939593 0.6396399999999999 0.3396505494689967 1.6788091295653298 1.612062845476643 0.699699559445825 0.3921479998558055 0.47595589519177595
Evaluating Individual 281	 Fitness_0: 1000.0	 Fitness_1: 1000.0	 Fitness: 1000.0	 Best: 0.14701970535474482	 Flag: 1_1
0.613 1.495 0.42579999999999996 0.5229999999999999 1.027 0.253 1.387 0.6849999999999999 0.8622365693513532 1.7109999999999999 1.117
0.00020555999999993801
0.0002755300000000238
Evaluating Individual 282	 Fitness_0: 0.4693264226973934	 Fitness_1: 0.442562912084029	 Fitness: 0.4693264226973934	 Best: 0.14701970535474482	 Flag: 0_0
1.5958 1.8418072918246355 1.59436 1.24504402147503 1.7158947570938157 1.61524 1.536179745884966 1.3541551799768943 1.5835981069931528 1.5344118235199988 0.6597999999999999
0.005002239999999825
Evaluating Individual 283	 Fitness_0: 0.3951724851279202	 Fitness_1: 1000.0	 Fitness: 1000.0	 Best: 0.14701970535474482	 Flag: 0_0
1.765 1.7557808217910993 1.387 1.4769999999999999 0.505 1.549 1.6740328155781676 0.613585031437662 1.3042 0.9756918235199986 0.8829999999999999
-0.07477142000000003
-0.0009285700000000174
Evaluating Individual 284	 Fitness_0: 1000.0	 Fitness_1: 0.5919069892802037	 Fitness: 1000.0	 Best: 0.14701970535474482	 Flag: 4_4
0.6273999999999998 0.60231375433322 1.3003832937300925 0.9838 1.3906 1.5634 0.7282 1.7360677598687109 0.34299999999999997 1.8658 1.5726997214079386
-0.08672704000000003
0.004427230000000004
Evaluating Individual 285	 Fitness_0: 1000.0	 Fitness_1: 0.8870722066214567	 Fitness: 1000.0	 Best: 0.14701970535474482	 Flag: 4_4
0.23500000000000001 0.613 0.9729999999999999 1.6929999999999998 1.333 0.7929999999999999 1.7469999999999999 0.9391600000000001 0.15250541232100237 1.6620442314360795 1.369
-0.007894480000000037
Evaluating Individual 286	 Fitness_0: 1000.0	 Fitness_1: 0.30689404288692734	 Fitness: 1000.0	 Best: 0.14701970535474482	 Flag: 1_1
1.6115184865485055 0.631 0.13979780570917272 1.1298168418179035 1.8519020208048071 1.1566 0.31047006814905254 0.541 1.0594 1.0233999999999999 1.6822
-0.010415480000000032
Evaluating Individual 287	 Fitness_0: 0.4470763080443825	 Fitness_1: 1000.0	 Fitness: 1000.0	 Best: 0.14701970535474482	 Flag: 0_0
1.7686 0.7714000000000001 1.6858000000000002 0.47619999999999996 1.6281999999999999 1.7254 0.10539999999999994 1.2645427689051143 0.9796006469608689 0.595 1.421535044517758
-0.046081870000000025
Evaluating Individual 288	 Fitness_0: 1000.0	 Fitness_1: 1000.0	 Fitness: 1000.0	 Best: 0.14701970535474482	 Flag: 4_4
0.14500000000000002 0.8649999999999999 1.423 0.271 0.109 1.819 0.6429977041786764 0.7749999999999999 0.613 1.891 0.34299999999999997
-0.03923140999999997
Evaluating Individual 289	 Fitness_0: 1000.0	 Fitness_1: 1000.0	 Fitness: 1000.0	 Best: 0.14701970535474482	 Flag: 4_4
1.6435472913104932 0.6753513737606254 0.3710799999999995 0.45099999999999996 1.603 0.9909999999999999 0.9226000000000001 1.2645100668779858 0.33219999999999994 0.5488338896757708 1.0666000000000002
-0.0015860399999999553
Evaluating Individual 290	 Fitness_0: 0.6115038958784969	 Fitness_1: 1000.0	 Fitness: 1000.0	 Best: 0.14701970535474482	 Flag: 0_0
1.153 0.6706000000000001 0.379 1.279 1.4417200000000001 0.6763600000000001 0.37683999999999984 0.517534465467828 1.7284090721246594 0.9009999999999998 0.24031895435472986
-0.03449465000000007
Evaluating Individual 291	 Fitness_0: 1000.0	 Fitness_1: 1000.0	 Fitness: 1000.0	 Best: 0.14701970535474482	 Flag: 4_4
0.74044 1.1049736431297388 1.5365738357546046 0.7404399999999998 0.42147999999999997 0.721 0.487 0.5409999999999999 0.253 1.4136758262643567 0.381237661145322
-0.08982270000000003
0.003794969999999998
Evaluating Individual 292	 Fitness_0: 1000.0	 Fitness_1: 0.9496922582938112	 Fitness: 1000.0	 Best: 0.14701970535474482	 Flag: 4_4
0.8289999999999998 0.35740000000000005 1.6266103166501655 1.2652000288925662 0.8362000000000002 1.5360399999999998 1.415860624587542 1.7275600000000002 0.3444399999999998 1.0161999999999998 1.5950799999999998
-0.06171905
-0.0030629899999999877
Evaluating Individual 293	 Fitness_0: 1000.0	 Fitness_1: 0.6982595726115676	 Fitness: 1000.0	 Best: 0.14701970535474482	 Flag: 4_4
0.82036 0.5117184035599551 1.6303599999999998 0.709651983120385 0.7271972131501954 1.567 1.765 0.8280611507408399 0.83548 0.6209199999999997 1.41148
Evaluating Individual 294	 Fitness_0: 1000.0	 Fitness_1: 1000.0	 Fitness: 1000.0	 Best: 0.14701970535474482	 Flag: 1_1
0.6309999999999999 1.1999408217910992 0.537424914320531 0.21699999999999997 0.8750804086901594 0.4185999999999999 1.3726000000000003 0.2844355776826055 0.9909999999999997 0.3422145023358348 1.531
-0.04173203999999997
Evaluating Individual 295	 Fitness_0: 1000.0	 Fitness_1: 1000.0	 Fitness: 1000.0	 Best: 0.14701970535474482	 Flag: 4_4
0.5351961573812205 1.2033999999999998 1.53316 0.47259999999999996 1.5241983802468444 1.4949999999999999 1.0334800000000004 0.874216435069217 0.34546768134115824 1.2351016270786415 1.4832571391570395
-0.005107859999999964
Evaluating Individual 296	 Fitness_0: 1000.0	 Fitness_1: 0.7400396925582561	 Fitness: 1000.0	 Best: 0.14701970535474482	 Flag: 1_1
1.7038 0.37600314554695724 1.3474 0.8253999999999999 1.2034 1.099 1.027 0.8354489205926718 0.9854954814217279 0.3583611988614196 0.8664400000000001
0.004283260000000011
Evaluating Individual 297	 Fitness_0: 0.3430148170150869	 Fitness_1: 1000.0	 Fitness: 1000.0	 Best: 0.14701970535474482	 Flag: 0_0
1.7088400000000001 1.3260458334597085 0.5908697725050793 1.0752399999999998 1.09828 0.6455139738283705 1.0806161016721347 0.10324000000000011 1.5231021809931227 1.0899243234349905 1.2156399999999998
1000.0
Evaluating Individual 298	 Fitness_0: 0.8709793886235596	 Fitness_1: 1000.0	 Fitness: 1000.0	 Best: 0.14701970535474482	 Flag: 0_0
0.2901569838972762 1.75348 1.4056372410284208 1.2761199999999997 1.36252 0.4099600000000001 0.20562399704720125 1.1449618566643394 1.2168681702089812 0.1466466589288894 1.1940400000000002
-0.011244350000000125
-0.0021357400000000526
Evaluating Individual 299	 Fitness_0: 0.6552019216105693	 Fitness_1: 0.6967226253443691	 Fitness: 0.6552019216105693	 Best: 0.14701970535474482	 Flag: 0_0
0.8794 0.487 0.5085999999999999 0.6994 1.297 1.8334 1.063 1.045 1.4338000000000002 1.4806 0.42219999999999996
-0.0020108000000000903
Evaluating Individual 300	 Fitness_0: 1000.0	 Fitness_1: 0.46315494407576646	 Fitness: 1000.0	 Best: 0.14701970535474482	 Flag: 1_1
1.2898907757866596 1.2426282603157106 1.6642 1.2951012238897919 1.78372 0.400529934990014 1.7127813998755383 1.5103764958149646 1.8331594824313049 0.5986 1.1448119643857937
0.002063460000000017
Evaluating Individual 301	 Fitness_0: 1000.0	 Fitness_1: 0.21200562824009728	 Fitness: 1000.0	 Best: 0.14701970535474482	 Flag: 1_1
1.39308355896909 1.2180528620984945 0.10004057522930176 1.3884392145555213 1.1270797687095597 1.244395179322111 0.7657412732604089 1.1473586958773003 1.1513711673836928 1.5173200000000002 1.2060119643857938
0.007487740000000076
0.007611370000000006
Evaluating Individual 302	 Fitness_0: 0.639449266780316	 Fitness_1: 0.5070169882962313	 Fitness: 0.639449266780316	 Best: 0.14701970535474482	 Flag: 0_0
0.514373087310031 1.16454928726462 0.7850799999999999 0.7431712110930526 0.2643917052123115 0.39124777979322667 1.0169199999999998 0.6761446707058842 1.4942038138014044 0.7944156939341838 0.49736847677222157
0.0006712799999999408
0.00189647000000015
Evaluating Individual 303	 Fitness_0: 0.42400557207188894	 Fitness_1: 0.316350423749294	 Fitness: 0.42400557207188894	 Best: 0.14701970535474482	 Flag: 0_0
1.2523476211378142 0.91508181888016 0.20800764961657303 0.6904719999999998 1.34308 1.526392 0.13354517162594703 1.70452 1.3504239999999996 1.50148 0.8864404501395942
-0.018168860000000064
Evaluating Individual 304	 Fitness_0: 0.35156522742993535	 Fitness_1: 1000.0	 Fitness: 1000.0	 Best: 0.14701970535474482	 Flag: 0_0
0.667 1.4589999999999999 1.1458 1.2898 1.1062 1.13622259557997 0.49419999999999986 1.8370406647661723 0.6341169478985237 1.5598 0.937
Evaluating Individual 305	 Fitness_0: 1000.0	 Fitness_1: 1000.0	 Fitness: 1000.0	 Best: 0.14701970535474482	 Flag: 5_5
1.6980399999999998 1.1630800000000001 0.6886 0.33209857562319756 0.65908 1.1954799999999999 0.9427599999999999 0.8304400000000001 0.6765436336058608 1.1856245012989954 0.2674523985598759
-0.052164650000000035
-0.0008460200000000029
Evaluating Individual 306	 Fitness_0: 1000.0	 Fitness_1: 0.9001099042638815	 Fitness: 1000.0	 Best: 0.14701970535474482	 Flag: 4_4
1.6895664103411734 0.29811370741776966 0.7096746319164831 0.6133974299872339 1.7740719999999999 1.516188961970721 1.6398322341375113 1.4833587192378905 1.3730990014030027 1.5308286450136916 1.0409562506897343
0.0020454700000000006
Evaluating Individual 307	 Fitness_0: 1000.0	 Fitness_1: 0.9732435553283819	 Fitness: 1000.0	 Best: 0.14701970535474482	 Flag: 1_1
0.181 0.5589999999999999 1.639 0.7569999999999999 1.441 1.765 0.181 1.063 0.9909999999999999 1.783 0.9336712661867393
-0.028840089999999874
Evaluating Individual 308	 Fitness_0: 1000.0	 Fitness_1: 1000.0	 Fitness: 1000.0	 Best: 0.14701970535474482	 Flag: 4_4
1.2573579871433505 0.9255792998732458 0.2730822362303478 1.3849363437030515 1.4093174967701776 1.7640950692540425 1.0017999999999998 1.3563907303521112 0.8177396848019826 0.7066515432164363 0.9555889585147089
-0.0027748199999999557
-0.002112649999999938
Evaluating Individual 309	 Fitness_0: 0.16943286684795172	 Fitness_1: 0.16635421729991254	 Fitness: 0.16943286684795172	 Best: 0.14701970535474482	 Flag: 0_0
1.423 1.441 0.6155564990124051 0.6361839999999996 0.82972 1.0234 0.8565039970472013 1.2515218566643393 1.1523561702089813 0.3603426589288894 1.0558000000000003
0.0013450700000001703
Evaluating Individual 310	 Fitness_0: 1000.0	 Fitness_1: 0.15328886431914157	 Fitness: 1000.0	 Best: 0.14701970535474482	 Flag: 1_1
1.2243265937540242 1.2429999999999999 1.135 0.14500000000000002 0.7575740651391197 1.3411787155923052 1.117 1.4769999999999999 0.9974799999999997 1.1962 1.4842
-0.04359426000000011
Evaluating Individual 311	 Fitness_0: 1000.0	 Fitness_1: 1000.0	 Fitness: 1000.0	 Best: 0.14701970535474482	 Flag: 4_4
0.72838008792994 0.9419034307061129 0.20561315530931557 0.41901792253812187 1.721512 0.35883999999999994 1.3096420741330168 1.8427599999999997 1.4135206704711494 0.9665685110499196 1.4747429627212683
-0.009023019999999993
Evaluating Individual 312	 Fitness_0: 1000.0	 Fitness_1: 0.39519573090714	 Fitness: 1000.0	 Best: 0.14701970535474482	 Flag: 1_1
0.8609261986830101 1.663442120971505 1.206987849512427 0.6641026835592319 0.5273821216890366 1.2692079999999997 1.2961491541995902 0.7604782098517708 1.7682222712053284 0.12328360400427536 0.6451942426641679
-0.03088921999999994
0.0043625700000000656
Evaluating Individual 313	 Fitness_0: 1000.0	 Fitness_1: 0.41790443521225146	 Fitness: 1000.0	 Best: 0.14701970535474482	 Flag: 4_4
1.0186945937540244 0.5869359999999997 1.2041199999999999 0.787321139501442 0.5942179139275592 0.690616 0.521992 1.7919341321376985 0.5107599999999995 1.5833715102649324 0.26192799999999994
-0.06584792000000006
-0.00534420999999996
Evaluating Individual 314	 Fitness_0: 1000.0	 Fitness_1: 0.5180701466000038	 Fitness: 1000.0	 Best: 0.14701970535474482	 Flag: 4_4
0.5270791830676828 0.7688336846079484 1.4248477728801996 0.37292142518557475 1.3053878308819136 1.064872 0.7499380638562008 1.2218491750317573 1.3948697835432702 0.3448328502857374 1.435384
0.005536779999999908
Evaluating Individual 315	 Fitness_0: 0.5393463658457713	 Fitness_1: 1000.0	 Fitness: 1000.0	 Best: 0.14701970535474482	 Flag: 0_0
1.7228510669965191 1.2502987116173587 0.5625894842986147 0.8873192145555213 1.5331597687095595 0.48965438203263356 1.46332 1.8356329110013918 1.6657067707856068 1.562749325207787 0.6060551913442553
-0.002604219999999824
-0.0010061699999999174
Evaluating Individual 316	 Fitness_0: 0.22079215699542148	 Fitness_1: 0.21833388638321025	 Fitness: 0.22079215699542148	 Best: 0.14701970535474482	 Flag: 0_0
0.9132399999999998 1.7440456879285087 1.251682164245395 0.19003636167847948 1.497845226951607 1.8951967483621082 0.8471816819669956 1.3199293694248146 1.2869022870038247 1.055230759111798 1.167445830787705
-0.02312264999999991
-0.005969129999999989
Evaluating Individual 317	 Fitness_0: 1000.0	 Fitness_1: 0.3918833950284943	 Fitness: 1000.0	 Best: 0.14701970535474482	 Flag: 4_4
1.09396 0.694268996533424 0.776318434889123 0.35091999999999984 1.6310799999999999 1.8946 1.7341781036238102 0.6857800072291227 1.500280517568695 0.7663599999999999 1.0320682584878555
-0.0016283300000000667
0.0011369399999999752
Evaluating Individual 318	 Fitness_0: 0.5265285805675721	 Fitness_1: 0.42378618023156445	 Fitness: 0.5265285805675721	 Best: 0.14701970535474482	 Flag: 0_0
1.545514847175272 0.6598578888110592 0.5386817554326617 0.7323753716444171 1.3426478149676477 0.707283505626107 1.201096 1.6108407942689413 1.3684090721246593 0.8675919999999999 0.5266486456702769
0.0036818900000000765
0.00014686000000002641
Evaluating Individual 319	 Fitness_0: 0.614073074496523	 Fitness_1: 0.8872525121755857	 Fitness: 0.614073074496523	 Best: 0.14701970535474482	 Flag: 0_0
0.9909999999999999 0.4149999999999999 1.4589999999999999 1.331364782819976 0.744518720159107 1.6472079999999998 0.14500000000000002 0.34299999999999997 1.819 1.567 0.7569999999999999
-0.0018881400000000381
Evaluating Individual 320	 Fitness_0: 0.30263711096118534	 Fitness_1: 1000.0	 Fitness: 1000.0	 Best: 0.14701970535474482	 Flag: 0_0
1.8503088388407845 0.6897766246173973 0.12111133680298958 0.3449602405389446 1.7606797687095597 1.2127319194953539 1.7973999999999997 1.6461289110013917 0.7958028411661804 1.5042135777979284 0.31590105366777166
-0.025837689999999913
0.003226419999999841
Evaluating Individual 321	 Fitness_0: 1000.0	 Fitness_1: 0.14489153944112257	 Fitness: 1000.0	 Best: 0.14701970535474482	 Flag: 4_4
1.242820266633477 0.6965547358341786 1.348802950379215 0.4520364976107992 0.9067600000000001 1.8554081170298586 0.46405328738556517 1.6589868519446265 0.7605822870038248 1.259884067311214 0.32624199978503565
-0.05248324000000004
-0.0034272699999999823
Evaluating Individual 322	 Fitness_0: 1000.0	 Fitness_1: 0.8307453476240769	 Fitness: 1000.0	 Best: 0.14701970535474482	 Flag: 4_4
0.3372855093133337 0.41087204677871236 0.407882758971579 0.6367599999999999 1.7621200000000001 1.576072 0.9248206920926376 0.5361718560184845 0.5102975144054777 0.5782128505143621 0.7921645537908203
-0.011465669999999983
1000.0
Evaluating Individual 323	 Fitness_0: 0.9982314761556359	 Fitness_1: 2.0109796043782477	 Fitness: 0.9982314761556359	 Best: 0.14701970535474482	 Flag: 0_0
0.5720715152481656 1.369 0.23500000000000001 1.6749999999999998 1.6749999999999998 1.783 0.361 0.613 1.297 0.14500000000000002 0.469
-0.15612380999999997
Evaluating Individual 324	 Fitness_0: 1000.0	 Fitness_1: 1000.0	 Fitness: 1000.0	 Best: 0.14701970535474482	 Flag: 5_5
1.0763569259049766 0.9737199999999999 0.8343280000000001 1.22428 1.895943311642112 0.7159441263643803 0.9097840000000004 0.78451657884034 0.13571393975302307 1.393746200652167 0.8340057113256317
-0.006425590000000092
0.0023800300000000885
Evaluating Individual 325	 Fitness_0: 0.45529392936952984	 Fitness_1: 0.3917671993135229	 Fitness: 0.45529392936952984	 Best: 0.14701970535474482	 Flag: 0_0
1.31068 0.7882370734237495 0.6669999999999999 0.181 0.20128374824032275 1.3129839999999997 0.6922252418342768 1.0932755052769594 1.240224601786357 0.8302666918005839 1.318144986577286
Evaluating Individual 326	 Fitness_0: 1000.0	 Fitness_1: 1000.0	 Fitness: 1000.0	 Best: 0.14701970535474482	 Flag: 1_1
1.293123654177915 0.9810639999999999 0.8485669055331866 0.14734622089183724 1.0730799999999998 1.76572 0.5220757630532956 0.6633999999999999 0.5302 1.30695895666113 1.30063265532659
0.0009836100000000236
Evaluating Individual 327	 Fitness_0: 1000.0	 Fitness_1: 0.31181288498645016	 Fitness: 1000.0	 Best: 0.14701970535474482	 Flag: 1_1
1.5957979839130476 0.3660399999999998 0.1412647630197053 0.49715034538032565 1.31932 1.369 1.3402 0.4725999999999999 0.5279330284551106 1.1919612866199232 0.5732638512599888
-0.09651005000000001
0.002591330000000003
Evaluating Individual 328	 Fitness_0: 1000.0	 Fitness_1: 0.14669130529784546	 Fitness: 1000.0	 Best: 0.14701970535474482	 Flag: 4_4
0.4554361208652788 0.7905038285267576 0.3118824479287963 0.8449412040036104 0.938015781552759 0.6738772480558499 1.8512437806123532 1.8813649987948615 0.6347842134968688 0.7529674320619442 1.1592386531079455
1000.0
0.0010794700000000823
Evaluating Individual 329	 Fitness_0: 0.6699045831281426	 Fitness_1: 0.4611993103095264	 Fitness: 0.6699045831281426	 Best: 0.14701970535474482	 Flag: 0_0
0.1602764108959905 1.234708260315711 0.6736482533201327 0.7423600231140532 1.0213820651391199 0.41932718712160216 1.0699500795385068 1.5732136097625828 0.6652719999999999 0.83908 1.6931440000000002
-0.00036807999999999286
0.0010429600000000008
Evaluating Individual 330	 Fitness_0: 0.8392103423147576	 Fitness_1: 0.9864935395395684	 Fitness: 0.8392103423147576	 Best: 0.14701970535474482	 Flag: 0_0
1.574013052921999 0.16011999999999996 1.241146017531802 1.5747879668124978 0.8335776397989421 0.410183621422464 1.6102 0.66052 1.7433999999999998 0.613 0.271
0.002560029999999998
Evaluating Individual 331	 Fitness_0: 1000.0	 Fitness_1: 0.9346264141606843	 Fitness: 1000.0	 Best: 0.14701970535474482	 Flag: 1_1
1.2122413863402652 0.2454123464055809 1.171356573223374 1.499975065468794 0.7119251950591157 0.7337315666698807 0.803944 0.6192013922074645 0.5357395610481513 0.13101992304095744 0.4391740376022767
0.001302829999999977
Evaluating Individual 332	 Fitness_0: 1000.0	 Fitness_1: 0.192784766914292	 Fitness: 1000.0	 Best: 0.14701970535474482	 Flag: 1_1
1.225 0.9009999999999999 0.5409999999999999 0.8937381190783936 1.726264 1.6948155604248027 0.5711380742914103 0.5856399999999998 1.1278 1.7289999999999999 1.279
Evaluating Individual 333	 Fitness_0: 1000.0	 Fitness_1: 1000.0	 Fitness: 1000.0	 Best: 0.14701970535474482	 Flag: 1_1
0.605546658733096 1.063 1.3366 1.4409999999999998 1.2936708438584739 0.3814480000000001 1.819 0.361 0.8649999999999999 1.027 1.7542
-0.06223655
-6.016999999999828e-05
Evaluating Individual 334	 Fitness_0: 1000.0	 Fitness_1: 0.9682460933362057	 Fitness: 1000.0	 Best: 0.14701970535474482	 Flag: 4_4
0.493203654177915 0.34735971914715663 0.8456869055331866 1.510363420427688 0.79444 1.2330181740048254 1.0396335311084934 1.59206744700074 1.1688399999999999 1.1567230756351077 0.5367137598151812
0.004408510000000032
0.00160471999999999
Evaluating Individual 335	 Fitness_0: 0.8036508369960641	 Fitness_1: 0.9659783336447122	 Fitness: 0.8036508369960641	 Best: 0.14701970535474482	 Flag: 0_0
1.5643063410302922 0.163 0.163 0.23500000000000001 0.9550354116372022 0.5846943820326336 0.7513839999999999 1.271488387452337 1.1191599999999997 1.2081383534774877 1.051400807904906
Evaluating Individual 336	 Fitness_0: 1000.0	 Fitness_1: 1000.0	 Fitness: 1000.0	 Best: 0.14701970535474482	 Flag: 1_1
0.5893055591392904 1.2545541465314538 0.19156800350042652 0.8306983408874656 1.0261186897789587 0.8714799999999998 0.5610589980299727 0.2056637231006805 0.5069913295288504 0.6595172329472009 0.10324000000000019
0.0011565699999999124
0.004221549999999907
Evaluating Individual 337	 Fitness_0: 0.5688263802359755	 Fitness_1: 0.4454460993546752	 Fitness: 0.5688263802359755	 Best: 0.14701970535474482	 Flag: 0_0
0.4969641425564638 1.841714077226209 0.3998830002141913 0.5122348390235278 0.5557447808865604 0.9623439999999998 0.7090479999999999 1.0424930253120321 1.607896 0.596797814995389 0.6966686908452225
-0.03548536000000002
Evaluating Individual 338	 Fitness_0: 1000.0	 Fitness_1: 1000.0	 Fitness: 1000.0	 Best: 0.14701970535474482	 Flag: 4_4
0.4358451510815986 1.34812 0.5479503546042513 0.20861788511938595 1.2031049422922038 0.4438000000000002 1.0666000000000002 0.6669999999999997 0.7643439999999999 1.3834000000000002 0.625991485961759
0.0007753000000000343
Evaluating Individual 339	 Fitness_0: 1000.0	 Fitness_1: 0.45156672852868146	 Fitness: 1000.0	 Best: 0.14701970535474482	 Flag: 1_1
1.18324 1.40572 0.253 0.4221999999999998 1.0252548438584739 0.33716336462440855 1.5182073036522639 0.2695161644265832 1.765 0.4942479227797139 1.1784786626972352
Evaluating Individual 340	 Fitness_0: 1000.0	 Fitness_1: 1000.0	 Fitness: 1000.0	 Best: 0.14701970535474482	 Flag: 5_5
1.0622681229730686 1.2889071356735307 0.1431877917625866 1.028828001819049 1.062883741114727 1.3050639999999998 1.542224579820251 0.8036774687896969 0.5183353564370063 1.7519112024272152 1.1886018725295489
0.00196615
Evaluating Individual 341	 Fitness_0: 0.3544718678081313	 Fitness_1: 1000.0	 Fitness: 1000.0	 Best: 0.14701970535474482	 Flag: 0_0
0.633736 1.6414859201460272 1.2180928731034906 0.2831889560062359 1.190008 0.7673679999999999 1.131256 0.8249586077925352 0.9656683665989902 1.180072 0.6753169720305386
-0.04680766999999997
0.010578199999999982
Evaluating Individual 342	 Fitness_0: 1000.0	 Fitness_1: 0.8118219245624422	 Fitness: 1000.0	 Best: 0.14701970535474482	 Flag: 4_4
0.9433011510815986 0.4225087489380388 1.6055693190871052 1.0032967227331298 1.2854729422922038 0.24392800000000014 0.9951760000000004 0.4052232776635776 0.3869431428702382 1.8021520000000004 1.3737484579922978
1000.0
-0.0003957399999999778
Evaluating Individual 343	 Fitness_0: 0.5624699609001371	 Fitness_1: 0.5970026346264301	 Fitness: 0.5624699609001371	 Best: 0.14701970535474482	 Flag: 0_0
0.14284000000000008 0.97228 0.39222607631025863 0.4524017814819684 0.8081556429276429 1.460127894214013 1.3713465440239063 0.7800614687896967 0.23133722942908794 0.981780912663169 1.26748
0.0027525699999999542
0.0019398699999999547
Evaluating Individual 344	 Fitness_0: 0.4041099959821799	 Fitness_1: 0.3046411414145031	 Fitness: 0.4041099959821799	 Best: 0.14701970535474482	 Flag: 0_0
1.5598 0.9983408217910994 0.26739999999999997 0.6057999999999999 0.1531207808865603 1.340632 0.7105655190798528 1.8002799999999999 0.9662168758987194 0.9386249346451765 0.8354482027859287
-0.005078470000000057
Evaluating Individual 345	 Fitness_0: 0.4204243544265826	 Fitness_1: 1000.0	 Fitness: 1000.0	 Best: 0.14701970535474482	 Flag: 0_0
0.9419851967265255 0.8122078657277878 1.78948 0.9319599999999999 1.7182 1.6080137975365987 1.45560912956533 0.16804136076157566 1.29268 1.0094260290604082 0.3817923477831542
-0.10688556999999999
0.00210608000000001
Evaluating Individual 346	 Fitness_0: 1000.0	 Fitness_1: 0.6608760715808661	 Fitness: 1000.0	 Best: 0.14701970535474482	 Flag: 4_4
0.47706988582700105 0.6813999999999999 1.5497199999999998 0.5374000000000001 0.7613199999999998 1.0764124187375177 1.8904198449788736 1.8142663709515112 0.7463610948733994 1.169654042941787 1.193456148740011
-0.0012325899999999779
-0.0008572099999999416
Evaluating Individual 347	 Fitness_0: 0.33184699987662447	 Fitness_1: 0.3407495954640445	 Fitness: 0.33184699987662447	 Best: 0.14701970535474482	 Flag: 0_0
1.4842 1.2069999999999999 0.7245999999999999 1.1385999999999998 1.3445199999999997 0.4322799999999998 1.84348 0.9452391353388707 1.495 0.5121999999999998 1.2538
Evaluating Individual 348	 Fitness_0: 1000.0	 Fitness_1: 1000.0	 Fitness: 1000.0	 Best: 0.14701970535474482	 Flag: 1_1
1.180216 1.8886987822445216 1.784575395018243 1.297524956006236 1.2274479999999999 1.5640618442744902 1.0200367185302193 0.6449586077925352 1.6829964389518484 0.2528560000000002 1.7653969720305387
0.0028247100000000636
Evaluating Individual 349	 Fitness_0: 0.21607830832571914	 Fitness_1: 1000.0	 Fitness: 1000.0	 Best: 0.14701970535474482	 Flag: 0_0
1.50004 1.31932 0.6276241656503998 1.1348047828199757 1.044262843858474 1.434114313928869 1.3046319999999998 1.1912823902374172 0.992639164647857 1.2233262173507733 0.8991186626972352
-0.12842606
Evaluating Individual 350	 Fitness_0: 1000.0	 Fitness_1: 1000.0	 Fitness: 1000.0	 Best: 0.14701970535474482	 Flag: 5_5
1.4158 1.0643489965334239 1.0278933650159257 0.40708967979274646 0.9139599999999999 0.16973054946899674 1.8369999999999997 1.3582 0.10899999999999993 1.2753999999999999 1.819
Evaluating Individual 351	 Fitness_0: 1000.0	 Fitness_1: 1000.0	 Fitness: 1000.0	 Best: 0.14701970535474482	 Flag: 1_1
1.3594699084884958 0.8057778581040365 0.533162758971579 0.5556150268437877 1.1432705367861888 0.3451184635095509 1.6899760029527988 0.8362888439945322 0.12577182979101825 0.15716252383656523 0.15076
0.0006542500000000784
Evaluating Individual 352	 Fitness_0: 0.4524903659179499	 Fitness_1: 1000.0	 Fitness: 1000.0	 Best: 0.14701970535474482	 Flag: 0_0
0.914044519746186 0.8570865695162642 0.9659946319164832 0.8135948650799574 1.0008223478887042 1.5288400000000002 0.17126355725051218 0.7256522376852865 1.1867721609933395 1.2211970212816685 0.41571631314576374
-0.059075169999999844
0.06618615
Evaluating Individual 353	 Fitness_0: 1000.0	 Fitness_1: 0.9867080862938711	 Fitness: 1000.0	 Best: 0.14701970535474482	 Flag: 4_4
1.2713138337456489 0.7771599999999999 0.6713661954287904 0.7612145365251819 0.10784800000000005 1.189 1.441 0.8073999999999999 0.207975546315812 1.711 0.44308000000000003
-0.04350520000000002
Evaluating Individual 354	 Fitness_0: 1000.0	 Fitness_1: 1000.0	 Fitness: 1000.0	 Best: 0.14701970535474482	 Flag: 4_4
0.44523999999999997 1.807568728837499 0.7980248118905339 0.6706 0.2652399999999997 1.1962000000000002 1.7469999999999999 0.7343477623147137 0.6104237082619882 1.194822632001467 0.9593045471020245
-0.057129419999999875
Evaluating Individual 355	 Fitness_0: 1000.0	 Fitness_1: 1000.0	 Fitness: 1000.0	 Best: 0.14701970535474482	 Flag: 4_4
0.253 1.621 0.721 0.9405999999999999 1.7743467535933 1.16812 1.8118 0.16659999999999986 0.5246371896435772 1.5382 0.595
0.0020283999999999303
Evaluating Individual 356	 Fitness_0: 1000.0	 Fitness_1: 0.2952003600352584	 Fitness: 1000.0	 Best: 0.14701970535474482	 Flag: 1_1
0.3220932096529922 1.782823477805652 1.8517660913793632 0.802836195007795 1.32436 1.23436 0.46252000000000004 0.579148259740669 1.3613555486898106 1.1364400000000001 1.2056962150381734
0.0031603300000000445
0.0030135200000001028
Evaluating Individual 357	 Fitness_0: 0.23649947103198327	 Fitness_1: 0.2605295333005854	 Fitness: 0.23649947103198327	 Best: 0.14701970535474482	 Flag: 0_0
0.8668154735777323 1.6888977263997997 0.30915999999999993 1.15516 1.1134 1.14076 1.567818535467566 0.41859999999999986 1.2617200000000002 1.3474 1.6188399999999998
-0.0024028999999999856
Evaluating Individual 358	 Fitness_0: 1000.0	 Fitness_1: 0.3269483586760904	 Fitness: 1000.0	 Best: 0.14701970535474482	 Flag: 1_1
0.691473806567502 1.30924 0.4277978057091728 1.5705999999999998 1.657 0.45099999999999996 0.43299999999999994 0.469 1.549 0.4895840507607139 1.2977913122237947
Evaluating Individual 359	 Fitness_0: 1000.0	 Fitness_1: 1000.0	 Fitness: 1000.0	 Best: 0.14701970535474482	 Flag: 5_5
1.1854 1.599716077623118 0.8613999999999999 1.1026 1.1206 0.9268642033321695 1.7257254018402788 1.682870514668528 0.531431210698395 0.6526000000000001 1.7578
1000.0
-0.0018642900000001017
Evaluating Individual 360	 Fitness_0: 0.8030656530684891	 Fitness_1: 0.44774011543520553	 Fitness: 0.8030656530684891	 Best: 0.14701970535474482	 Flag: 0_0
0.12550721281347785 1.8172223139621435 1.2390336645047657 1.8463281456502993 0.6953221797138314 1.6041542541652118 0.48951448387294566 1.4812941433356601 0.47597982979101827 0.4889131301847489 0.7840641031330058
Evaluating Individual 361	 Fitness_0: 1000.0	 Fitness_1: 1000.0	 Fitness: 1000.0	 Best: 0.14701970535474482	 Flag: 1_1
1.2429999999999999 1.661886341550307 1.811060828996263 1.164948717520721 0.6742 0.3175530781715999 0.4438000000000003 0.9398799999999999 1.222396448542274 0.6124837185920443 0.5873512594289403
-0.008838840000000125
Evaluating Individual 362	 Fitness_0: 0.7675352690647365	 Fitness_1: 1000.0	 Fitness: 1000.0	 Best: 0.14701970535474482	 Flag: 0_0
1.497756886641667 0.6918473502980262 1.8553877694513177 0.5965381476454641 1.13644 1.4186800000000002 0.84124 0.37972000000000006 0.9472725363769194 0.22270027479659593 0.7452117452289383
0.0031670800000001
Evaluating Individual 363	 Fitness_0: 0.24939015152426447	 Fitness_1: 1000.0	 Fitness: 1000.0	 Best: 0.14701970535474482	 Flag: 0_0
1.0789059839831525 1.1015386753083103 1.6361937519322352 0.7807686483037313 1.7873612455144214 0.6655600000000002 1.4857410019700272 0.4471908741838885 0.9666156288777789 1.4144727036019065 0.6950898140749863
0.005010519999999907
Evaluating Individual 364	 Fitness_0: 0.4332820106279034	 Fitness_1: 1000.0	 Fitness: 1000.0	 Best: 0.14701970535474482	 Flag: 0_0
0.6985933815273933 1.4299878942400646 0.13634471829768702 0.595 0.4366 0.36604000000000003 0.32586400000000015 0.829 0.6489999999999999 1.639 0.127
-0.016247269999999814
Evaluating Individual 365	 Fitness_0: 0.16045636559658927	 Fitness_1: 1000.0	 Fitness: 1000.0	 Best: 0.14701970535474482	 Flag: 0_0
1.1182347415531646 1.3545999999999998 1.0018615833191704 0.33579999999999993 0.9018637687095592 0.3531423820326336 0.46637919763776103 1.2100023963328637 0.683534536167185 1.6279800121886552 1.2682
-0.04631568000000019
0.002423679999999928
Evaluating Individual 366	 Fitness_0: 1000.0	 Fitness_1: 0.3044023862228945	 Fitness: 1000.0	 Best: 0.14701970535474482	 Flag: 4_4
0.9226 0.745389661986466 0.4042 0.5916641331253457 1.3972165336895086 0.8138799999999999 1.4789104932267878 1.8541781468502354 1.2242800000000003 0.96508 1.168413762041019
0.0012588499999999225
0.0016265900000000943
Evaluating Individual 367	 Fitness_0: 0.3830380958862696	 Fitness_1: 0.22759909402192954	 Fitness: 0.3830380958862696	 Best: 0.14701970535474482	 Flag: 0_0
1.819 1.585 0.30699999999999994 1.7253120682745926 0.9046 0.9549999999999998 0.14839086090277598 1.7469999999999999 0.9925593295288506 0.63532 0.18100000000000016
-0.03231733999999986
Evaluating Individual 368	 Fitness_0: 1000.0	 Fitness_1: 1000.0	 Fitness: 1000.0	 Best: 0.14701970535474482	 Flag: 4_4
0.8829999999999999 1.225 0.397 1.531 1.4589999999999999 1.297 0.9549999999999998 1.8393986190960943 0.35164 1.6716102398461077 0.12159012891625753
0.0007032099999999541
Evaluating Individual 369	 Fitness_0: 1000.0	 Fitness_1: 0.3321719730602369	 Fitness: 1000.0	 Best: 0.14701970535474482	 Flag: 5_5
1.512156886641667 0.5046473502980262 1.3384139522239908 1.1695878022651383 0.99532 1.36108 0.9391600000000002 0.47841797844560974 0.48772 1.6091277660062546 1.1598161027029554
-0.060801349999999976
0.00418423999999995
Evaluating Individual 370	 Fitness_0: 1000.0	 Fitness_1: 0.5746961056708318	 Fitness: 1000.0	 Best: 0.14701970535474482	 Flag: 4_4
0.28900000000000003 1.135 1.891 0.487 0.613 1.441 1.7877220741330169 0.8433999999999999 1.5316006704711491 1.1021045012989954 0.5229999999999999
0.00045240000000001945
-0.0014570500000000014
Evaluating Individual 371	 Fitness_0: 0.9165811646365493	 Fitness_1: 0.9890064414492756	 Fitness: 0.9165811646365493	 Best: 0.14701970535474482	 Flag: 0_0
0.703 0.109 0.23061712808062382 1.4569559785249697 0.5934305212887159 1.5727599999999997 0.9117999999999999 1.079532987796771 0.3646673000094739 1.2148610212816688 0.163
0.002542459999999913
0.0029125
Evaluating Individual 372	 Fitness_0: 0.5858563784505162	 Fitness_1: 0.9702965114522264	 Fitness: 0.5858563784505162	 Best: 0.14701970535474482	 Flag: 0_0
1.7362 0.23500000000000001 1.405 0.4370436511457553 1.1579274962405905 0.2098000000000002 0.5589999999999999 0.253 1.7469999999999999 1.081 1.819
-0.045887760000000055
Evaluating Individual 373	 Fitness_0: 1000.0	 Fitness_1: 1000.0	 Fitness: 1000.0	 Best: 0.14701970535474482	 Flag: 4_4
1.1215707346343864 0.6753421075473206 0.5553999999999997 0.541 1.6776554463404465 1.3581999999999999 1.16092 0.72676 0.17379999999999998 1.8598770581531403 1.6714000000000002
0.0017154500000000628
0.0009606699999999968
Evaluating Individual 374	 Fitness_0: 0.28056727007246707	 Fitness_1: 0.18791497903576898	 Fitness: 0.28056727007246707	 Best: 0.14701970535474482	 Flag: 0_0
1.123021071615275 1.2876373614097851 0.7456902071772633 0.5649040000000001 0.2761839999999999 0.8383599999999999 1.226877805407572 0.5690305146685285 0.842705463832815 1.670094113143796 1.1597679999999997
0.0002511800000000175
Evaluating Individual 375	 Fitness_0: 1000.0	 Fitness_1: 0.25354838251226214	 Fitness: 1000.0	 Best: 0.14701970535474482	 Flag: 1_1
1.369 1.4310846937946313 0.62956 0.7858 1.2687760000000001 0.5140193436796358 0.11087199999999975 0.9585999999999999 1.1021272576997276 1.7973999999999997 1.2908419397684203
-0.026894490000000104
Evaluating Individual 376	 Fitness_0: 1000.0	 Fitness_1: 1000.0	 Fitness: 1000.0	 Best: 0.14701970535474482	 Flag: 4_4
0.5291243842030513 1.335368109400535 0.9218557466798676 0.8344688066441954 1.405 0.487 1.801 1.5913582098517707 1.3491822712053285 1.1487944601949511 0.4321482867861537
-0.013509449999999923
0.003618549999999887
Evaluating Individual 377	 Fitness_0: 0.5074913498832502	 Fitness_1: 0.3539326685647518	 Fitness: 0.5074913498832502	 Best: 0.14701970535474482	 Flag: 0_0
0.8410699084884958 1.0350785554105468 0.7858615833191704 0.10216507908339573 0.5874580030075276 1.2019599999999997 1.0017999999999998 1.3923995246818108 1.2722836809015112 1.7201400121886552 1.00036
0.05502929000000001
-0.0031581200000000004
Evaluating Individual 378	 Fitness_0: 0.7518883259235233	 Fitness_1: 0.9861278502621541	 Fitness: 0.7518883259235233	 Best: 0.14701970535474482	 Flag: 0_0
0.5123201647884232 0.2775792998732457 1.1226822362303477 1.0446122997957188 0.7901174967701775 1.43452 0.3537999999999998 1.8866799999999997 0.40508109487339944 0.6237999999999999 1.3222
-0.0010508999999999658
0.0004499099999999978
Evaluating Individual 379	 Fitness_0: 0.6787590629577241	 Fitness_1: 0.6849734698658623	 Fitness: 0.6787590629577241	 Best: 0.14701970535474482	 Flag: 0_0
1.3886350073256881 0.5204682603157105 1.0923485512546949 1.5048192634387079 1.6167991279326754 0.5344499349900143 0.21057815805208693 1.7072164485399863 1.57885820943998 1.25308 0.22130055626170758
0.0037407600000000096
0.003759300000000021
Evaluating Individual 380	 Fitness_0: 0.48910986588196304	 Fitness_1: 0.4905824010971235	 Fitness: 0.48910986588196304	 Best: 0.14701970535474482	 Flag: 0_0
1.5922 1.5814 0.36459999999999987 1.265249654619674 0.41428 0.41499999999999976 1.6246 0.34299999999999997 1.795746095031331 0.35739999999999994 1.0846
0.0006493200000000643
Evaluating Individual 381	 Fitness_0: 0.5177546498306763	 Fitness_1: 1000.0	 Fitness: 1000.0	 Best: 0.14701970535474482	 Flag: 0_0
0.613 1.495 0.42579999999999996 0.5229999999999999 1.027 0.8974000000000001 0.5902510673905166 0.6849999999999999 1.837 0.7929999999999999 1.117
0.12446162
0.005356879999999897
Evaluating Individual 382	 Fitness_0: 0.8132080987620294	 Fitness_1: 0.41449068980882225	 Fitness: 0.8132080987620294	 Best: 0.14701970535474482	 Flag: 0_0
0.14399173292533152 1.560378466147781 1.3115998079085807 0.46057502684378765 0.7485309923134946 0.5991467155923054 0.86212 0.7448057848759083 0.8654794824313046 1.3693449038011969 0.34950572642681266
0.0016735700000001241
Evaluating Individual 383	 Fitness_0: 0.32582831419272434	 Fitness_1: 1000.0	 Fitness: 1000.0	 Best: 0.14701970535474482	 Flag: 0_0
1.765 1.7557808217910993 1.387 1.4769999999999999 0.505 1.549 1.6740328155781676 0.5925077623147135 0.9054111568564001 0.9756918235199986 0.8829999999999999
-0.07196877000000002
0.002150950000000096
Evaluating Individual 384	 Fitness_0: 1000.0	 Fitness_1: 0.7363092018901586	 Fitness: 1000.0	 Best: 0.14701970535474482	 Flag: 4_4
0.6273999999999998 0.60231375433322 1.3003832937300925 0.9838 0.8700400000000001 1.19908 0.6518799999999999 1.4672522376852866 1.0541208979284968 1.8658 1.5726997214079386
0.0031634500000000676
Evaluating Individual 385	 Fitness_0: 1000.0	 Fitness_1: 0.729460828779293	 Fitness: 1000.0	 Best: 0.14701970535474482	 Flag: 1_1
1.3116338337456488 0.33463005942154833 0.33922885067525416 1.6929999999999998 1.333 0.7929999999999999 1.8442 0.8477199999999999 0.3550825266355058 1.7428719227797138 1.475070439823586
Evaluating Individual 386	 Fitness_0: 1000.0	 Fitness_1: 1000.0	 Fitness: 1000.0	 Best: 0.14701970535474482	 Flag: 5_5
0.8207072354749727 1.8953200000000001 1.040042758971579 1.5060150268437877 1.4629505367861888 0.39105402950217416 1.4895842628232259 1.70823814333566 0.3561718297910182 1.7079377859398341 1.25092
-0.014381929999999876
Evaluating Individual 387	 Fitness_0: 0.5820469237026042	 Fitness_1: 1000.0	 Fitness: 1000.0	 Best: 0.14701970535474482	 Flag: 0_0
1.102312 0.8920252771520358 0.2365059086206368 0.8918282732051022 1.6281999999999999 1.7254 0.10539999999999994 1.2645427689051143 0.9796006469608689 0.595 1.0622232679636787
0.00038066000000003264
0.0011985999999999386
Evaluating Individual 388	 Fitness_0: 0.3176885655154518	 Fitness_1: 0.22316233255238538	 Fitness: 0.3176885655154518	 Best: 0.14701970535474482	 Flag: 0_0
0.9027956157969488 0.8649999999999999 1.423 0.271 0.109 1.819 0.2709544710060937 0.10468516923361892 0.9064177287946716 0.1707576170253348 0.5559730505166112
0.0033939400000000397
0.002962380000000042
Evaluating Individual 389	 Fitness_0: 0.31879260750065636	 Fitness_1: 0.3043436884691582	 Fitness: 0.31879260750065636	 Best: 0.14701970535474482	 Flag: 0_0
1.36324 0.6719224686232621 1.6626159999999999 1.4578319720563988 0.46786591807337075 1.305449670591943 1.3923738687183793 0.5754908878100662 0.9147187957226108 1.3322800000000001 0.8763759999999999
0.0013371300000000197
0.0002656100000000272
Evaluating Individual 390	 Fitness_0: 0.25752192130113966	 Fitness_1: 0.3597761596023998	 Fitness: 0.25752192130113966	 Best: 0.14701970535474482	 Flag: 0_0
1.5562 1.4733999999999998 1.2753999999999999 1.279 1.4417200000000001 0.6763600000000001 0.44334094253857304 1.6852492911696266 1.41436 1.7434 1.6605999999999999
Evaluating Individual 391	 Fitness_0: 1000.0	 Fitness_1: 1000.0	 Fitness: 1000.0	 Best: 0.14701970535474482	 Flag: 1_1
0.8362 1.5958 1.0328232898956038 1.7289999999999999 0.397 1.1242 0.23949401824970631 1.7045199999999998 0.46324041054015264 0.5554 0.8455600000000001
-0.003935899999999881
-0.003654000000000046
Evaluating Individual 392	 Fitness_0: 0.15315380951458984	 Fitness_1: 0.21008114977332756	 Fitness: 0.15315380951458984	 Best: 0.14701970535474482	 Flag: 0_0
1.8388885745247505 1.3113318942400647 0.3952738127645005 1.3834299690735536 1.3737518149676478 0.5775395056261068 0.9717188350479132 1.8854423288011135 1.326952 0.3553869039835954 1.2069301809720592
-0.06688326
-0.0027529500000000318
Evaluating Individual 393	 Fitness_0: 1000.0	 Fitness_1: 0.840555442841938	 Fitness: 1000.0	 Best: 0.14701970535474482	 Flag: 4_4
0.7321094457066183 0.3635919999999999 0.5855737928227368 0.21311200000000013 1.1457232032757005 1.567 1.765 0.8280611507408399 0.83548 0.6209199999999997 1.290232
-0.01588355000000008
-0.014330390000000026
Evaluating Individual 394	 Fitness_0: 0.23260191931393773	 Fitness_1: 0.3219737525730255	 Fitness: 0.23260191931393773	 Best: 0.14701970535474482	 Flag: 0_0
0.6309999999999999 0.854001938479001 0.5021985143550329 1.3463359939130284 1.4161546509670013 1.1878557797932263 0.34299999999999997 0.28900000000000003 0.9369999999999999 0.8829999999999999 1.531
Evaluating Individual 395	 Fitness_0: 1000.0	 Fitness_1: 1000.0	 Fitness: 1000.0	 Best: 0.14701970535474482	 Flag: 5_5
1.2722319999999998 1.2033999999999998 1.53316 0.47259999999999996 1.5241983802468444 1.4949999999999999 1.0334800000000004 0.874216435069217 0.34546768134115824 1.2351016270786415 0.419608
-0.00374772000000001
-0.0032917499999999267
Evaluating Individual 396	 Fitness_0: 0.5844899696279142	 Fitness_1: 0.5225714047040347	 Fitness: 0.5844899696279142	 Best: 0.14701970535474482	 Flag: 0_0
1.1818 1.5598115827666308 0.32499999999999996 1.4543635023892005 1.765 1.369 1.7109999999999999 1.6929999999999998 1.6749999999999998 1.189 0.30699999999999983
-0.0015513900000000413
0.00761999
Evaluating Individual 397	 Fitness_0: 0.44501307595743955	 Fitness_1: 0.8850272886185188	 Fitness: 0.44501307595743955	 Best: 0.14701970535474482	 Flag: 0_0
1.34596 0.3053730843868788 1.3138528731034904 1.387668956006236 0.9610553038885264 1.0666 0.49419999999999986 0.181 1.3333644389518486 0.6031914473284364 0.5908159183627671
1000.0
Evaluating Individual 398	 Fitness_0: 1.1876218337944904	 Fitness_1: 1000.0	 Fitness: 1000.0	 Best: 0.14701970535474482	 Flag: 0_0
0.2901569838972762 1.75348 1.4056372410284208 1.2761199999999997 1.7248880051179614 0.652312 0.8863408023622389 1.6108132835736424 1.2168681702089812 0.1466466589288894 1.1940400000000002
0.005063229999999974
0.004516570000000053
Evaluating Individual 399	 Fitness_0: 0.47960583684414543	 Fitness_1: 0.288688852592277	 Fitness: 0.47960583684414543	 Best: 0.14701970535474482	 Flag: 0_0
0.5989754735777322 1.8554450751854188 0.3412496929820005 1.31356 1.0788400000000002 0.5129199999999999 0.7124585354675659 1.2466 1.0836314779914422 1.4806 0.42219999999999996
-0.0172624400000001
0.0019266999999998369
Evaluating Individual 400	 Fitness_0: 0.4862504318226206	 Fitness_1: 0.35925406042900504	 Fitness: 0.4862504318226206	 Best: 0.14701970535474482	 Flag: 0_0
1.045 0.8109999999999999 1.045 1.153 0.7749999999999999 1.594199993459816 0.6391156230910969 1.638878209851771 1.261 1.6929999999999998 1.441
0.002143879999999987
Evaluating Individual 401	 Fitness_0: 1000.0	 Fitness_1: 0.24648335813032243	 Fitness: 1000.0	 Best: 0.14701970535474482	 Flag: 1_1
1.29628 1.6666370734237494 0.3357999999999999 0.15558149404992597 0.3771050348934588 1.3273839999999997 0.850625241834277 1.4100755052769594 1.067424601786357 1.204666691800584 1.030144986577286
-0.027554670000000003
Evaluating Individual 402	 Fitness_0: 1000.0	 Fitness_1: 1000.0	 Fitness: 1000.0	 Best: 0.14701970535474482	 Flag: 4_4
0.30196000000000006 1.5799507337866951 1.6320383178672504 0.7324563980886393 0.2643917052123115 0.39124777979322667 1.0169199999999998 0.42940000000000006 1.4942038138014044 0.7944156939341838 0.49736847677222157
-0.006987089999999974
0.004383210000000082
Evaluating Individual 403	 Fitness_0: 0.43524894610556136	 Fitness_1: 0.40004722802313103	 Fitness: 0.43524894610556136	 Best: 0.14701970535474482	 Flag: 0_0
0.6032295916541691 1.1348587822445217 1.3130528572081812 1.880868956006236 0.3942635210783385 1.0225360000000001 1.2090159999999999 0.18991860779253522 1.4924844389518483 0.5385520000000001 1.2397739548201179
-0.017814009999999936
Evaluating Individual 404	 Fitness_0: 0.3681111884247441	 Fitness_1: 1000.0	 Fitness: 1000.0	 Best: 0.14701970535474482	 Flag: 0_0
0.667 1.4589999999999999 1.1458 1.2898 0.7352182222708463 1.887555270591943 0.49419999999999986 1.8370406647661723 0.6341169478985237 1.5598 0.937
0.002029150000000035
0.00399925000000001
Evaluating Individual 405	 Fitness_0: 0.44554084515869463	 Fitness_1: 0.3868497745382724	 Fitness: 0.44554084515869463	 Best: 0.14701970535474482	 Flag: 0_0
0.8928773269864769 1.1630800000000001 0.6886 0.33209857562319756 0.65908 1.1954799999999999 0.9427599999999999 0.8304400000000001 1.5274 0.7086378382574264 1.06012
-0.016174769999999894
-0.002084959999999969
Evaluating Individual 406	 Fitness_0: 0.5662466282435321	 Fitness_1: 0.857124635057268	 Fitness: 0.5662466282435321	 Best: 0.14701970535474482	 Flag: 0_0
1.6895664103411734 0.29811370741776966 0.7096746319164831 0.6133974299872339 1.7740719999999999 1.516188961970721 1.6398322341375113 0.6307374848147875 1.3730990014030027 1.5308286450136916 1.0409562506897343
0.002342219999999992
Evaluating Individual 407	 Fitness_0: 1000.0	 Fitness_1: 0.9790613845830611	 Fitness: 1000.0	 Best: 0.14701970535474482	 Flag: 1_1
0.181 0.5589999999999999 0.8628453079872594 0.37341241018761906 0.28909187446039386 0.11109830690269841 0.181 1.063 0.9909999999999999 1.783 1.153
0.0037122800000000122
0.003593240000000053
Evaluating Individual 408	 Fitness_0: 0.3311811182574578	 Fitness_1: 0.17604595544301058	 Fitness: 0.3311811182574578	 Best: 0.14701970535474482	 Flag: 0_0
1.4949999999999999 1.63687421858439 0.3479113368029896 0.6508450474584531 1.3049602560541818 1.6495833944903815 0.13779999999999992 1.1998 0.9586 1.4986 0.28539999999999993
-0.0026316599999999246
-0.002488819999999947
Evaluating Individual 409	 Fitness_0: 0.37199212866335896	 Fitness_1: 0.39738882965630856	 Fitness: 0.37199212866335896	 Best: 0.14701970535474482	 Flag: 0_0
1.423 1.441 0.767842164245395 1.3754869975334245 1.4079725945980208 0.1352831710521996 1.1582216819669957 1.0894968376118768 1.6818487286850057 0.3603426589288894 1.0558000000000003
-0.06984589000000002
-0.001806809999999992
Evaluating Individual 410	 Fitness_0: 1000.0	 Fitness_1: 0.9755407940435353	 Fitness: 1000.0	 Best: 0.14701970535474482	 Flag: 4_4
0.5504808535972152 0.334552723627107 1.5048548811689844 0.31340571702474296 1.3728878149676478 0.8268035056261069 1.703823311277779 1.5381585664864001 1.5926388509339018 1.0225478551834526 0.6437417107936698
0.004613079999999936
0.004440769999999983
Evaluating Individual 411	 Fitness_0: 0.371935838638539	 Fitness_1: 0.33703405373345235	 Fitness: 0.371935838638539	 Best: 0.14701970535474482	 Flag: 0_0
1.3460098778222536 1.5814955858970206 1.56233781692592 1.6849596591309022 0.746864402583858 0.8246334754195922 1.0199893748241755 0.857337152106154 1.2753322752627594 1.116920626264357 0.735795238769753
-0.02612059999999994
-0.011367679999999991
Evaluating Individual 412	 Fitness_0: 1000.0	 Fitness_1: 0.48311658951531405	 Fitness: 1000.0	 Best: 0.14701970535474482	 Flag: 4_4
0.8609261986830101 0.6165792509440748 0.9931924601834415 0.675351371644417 1.0714621952144923 1.3665161434576887 1.4868730186083274 0.7604782098517708 1.7682222712053284 0.12328360400427536 0.6451942426641679
-0.019874409999999898
Evaluating Individual 413	 Fitness_0: 1000.0	 Fitness_1: 1000.0	 Fitness: 1000.0	 Best: 0.14701970535474482	 Flag: 4_4
1.2264625051275682 0.9499579100282789 1.5249449194597966 1.1403280000000002 1.71172 1.4168079999999998 1.5322737693079944 1.493704 1.425119873147825 1.1849396579944862 1.6783749918959026
0.006965080000000012
0.008439040000000009
Evaluating Individual 414	 Fitness_0: 0.6489478378829554	 Fitness_1: 0.5778878770660575	 Fitness: 0.6489478378829554	 Best: 0.14701970535474482	 Flag: 0_0
0.6851601929291189 1.443238969293887 1.7174715874388917 1.112105275450856 0.9299438149676476 0.5791235056261067 1.545256 0.5277869815641083 1.7633254166284855 1.57799946016623 0.33033946043385487
-0.005281859999999972
-0.016612120000000008
Evaluating Individual 415	 Fitness_0: 0.17172636092521618	 Fitness_1: 0.22795176103221537	 Fitness: 0.17172636092521618	 Best: 0.14701970535474482	 Flag: 0_0
0.9737199999999999 1.5771183453613884 0.885922164245395 0.5014006059508964 0.9485018516608553 1.877916748362108 0.36046168196699563 1.3760748814033437 0.9643422870038243 1.6744307591117982 1.5130458307877048
Evaluating Individual 416	 Fitness_0: 1000.0	 Fitness_1: 1000.0	 Fitness: 1000.0	 Best: 0.14701970535474482	 Flag: 1_1
1.8768433088996435 1.5391215172577548 1.251682164245395 0.19003636167847948 1.497845226951607 1.8951967483621082 0.8471816819669956 1.3199293694248146 1.2869022870038247 1.862290542836837 0.8777141995796609
-0.02140988999999993
-0.005865969999999998
Evaluating Individual 417	 Fitness_0: 1000.0	 Fitness_1: 0.399552869286384	 Fitness: 1000.0	 Best: 0.14701970535474482	 Flag: 4_4
1.09396 0.694268996533424 0.776318434889123 0.35091999999999984 1.6310799999999999 1.8946 1.7341781036238102 1.0499826308787223 1.500280517568695 0.7663599999999999 1.0320682584878555
0.0062403899999998735
0.006130100000000027
Evaluating Individual 418	 Fitness_0: 0.5605548359798039	 Fitness_1: 0.4747323179703228	 Fitness: 0.5605548359798039	 Best: 0.14701970535474482	 Flag: 0_0
0.6111395074242398 1.7801300962360462 1.6345356588402495 0.7694281950077951 0.26394399999999996 0.26633439999999986 1.053654399916295 0.8134107749258813 1.4723175371654285 0.7768262577366047 0.6735645720055171
-0.010400190000000142
-0.0007126600000000316
Evaluating Individual 419	 Fitness_0: 0.710184210645277	 Fitness_1: 0.8928023486470257	 Fitness: 0.710184210645277	 Best: 0.14701970535474482	 Flag: 0_0
0.9909999999999999 0.4149999999999999 1.4589999999999999 1.331364782819976 1.2090164077088643 1.497233934990014 0.5698905658057375 1.2070000000000003 1.819 1.567 0.7569999999999999
0.0005973599999999912
Evaluating Individual 420	 Fitness_0: 0.3314998075369072	 Fitness_1: 1000.0	 Fitness: 1000.0	 Best: 0.14701970535474482	 Flag: 0_0
1.8503088388407845 0.6897766246173973 0.12111133680298958 0.3449602405389446 1.3723120000000002 1.2127319194953539 1.7973999999999997 1.6461289110013917 0.7958028411661804 1.5042135777979284 0.31590105366777166
-0.008817379999999986
Evaluating Individual 421	 Fitness_0: 1000.0	 Fitness_1: 0.49977659278130565	 Fitness: 1000.0	 Best: 0.14701970535474482	 Flag: 5_5
1.3708154735777325 0.4897886531595541 1.152695297370248 0.4112010259834231 1.0932399999999998 1.5355175374627201 0.43425732138602535 0.5314959999999999 0.4718028411661809 0.6357057397231759 1.8121589924568475
-0.06162718999999994
Evaluating Individual 422	 Fitness_0: 1000.0	 Fitness_1: 1000.0	 Fitness: 1000.0	 Best: 0.14701970535474482	 Flag: 4_4
0.37693264396495785 1.1722866082525687 0.4131186026561062 0.8280880184912425 0.7817213547647316 0.6949417496972818 0.9248206920926376 0.5361718560184845 0.7196175999999997 0.4015119227797141 1.5097938626972356
0.0021360300000001775
0.0020609099999999714
Evaluating Individual 423	 Fitness_0: 0.17199723836084538	 Fitness_1: 0.21058120397641295	 Fitness: 0.17199723836084538	 Best: 0.14701970535474482	 Flag: 0_0
1.7773952141352674 1.5718365503428067 1.699945731396316 1.0990290893427836 1.1847961815612857 0.9965173986896867 0.9186862881121696 1.4186593659300488 1.1326818296030599 1.7515846072894385 1.2970450461649137
-0.023050049999999933
0.0021224200000000693
Evaluating Individual 424	 Fitness_0: 1000.0	 Fitness_1: 0.5462332602049654	 Fitness: 1000.0	 Best: 0.14701970535474482	 Flag: 4_4
1.297 0.595 0.9835444410284209 0.22585442235488062 0.5690770397326157 0.6808952360002898 0.6660417073875354 1.3290164488685516 1.2830771336308924 1.7621366968974574 1.6802992000000003
-0.036761930000000165
Evaluating Individual 425	 Fitness_0: 1000.0	 Fitness_1: 1000.0	 Fitness: 1000.0	 Best: 0.14701970535474482	 Flag: 4_4
0.7605811287167925 0.7882370734237495 0.6669999999999999 0.181 0.20128374824032275 1.3129839999999997 0.6922252418342768 1.2192555649102317 0.6377781175686951 0.947224 0.2872097251639757
1000.0
0.00128645000000005
Evaluating Individual 426	 Fitness_0: 0.7742714181337622	 Fitness_1: 0.7557294162398202	 Fitness: 0.7742714181337622	 Best: 0.14701970535474482	 Flag: 0_0
0.1221353228680323 1.4769999999999999 0.8838933650159256 0.9158397759863075 0.962344 0.29933054946899684 0.16318443281714357 1.2797430734875688 1.4792803407806387 1.8226 1.8587561815357054
Evaluating Individual 427	 Fitness_0: 1000.0	 Fitness_1: 1000.0	 Fitness: 1000.0	 Best: 0.14701970535474482	 Flag: 1_1
0.7334423207530041 1.6749999999999998 1.7109999999999999 1.387 0.577 1.7289999999999999 0.6669999999999999 1.351 1.279 0.9549999999999998 0.3638095715086351
0.005458620000000081
Evaluating Individual 428	 Fitness_0: 0.5007779394608306	 Fitness_1: 1000.0	 Fitness: 1000.0	 Best: 0.14701970535474482	 Flag: 0_0
1.6912596211378144 0.6644932060649695 0.5280002456143995 1.1635804221533115 1.267832931944464 0.46904212283302193 1.6818331716259471 0.9952975386308541 1.600894817606846 1.49572 1.18684
1000.0
0.0009205899999999989
Evaluating Individual 429	 Fitness_0: 0.6566668284688292	 Fitness_1: 0.44919641731249393	 Fitness: 0.6566668284688292	 Best: 0.14701970535474482	 Flag: 0_0
0.1602764108959905 1.234708260315711 0.6736482533201327 0.7423600231140532 1.0213820651391199 0.41932718712160216 1.0699500795385068 1.5732136097625828 0.6652719999999999 0.6566175432724944 1.6931440000000002
-0.008039530000000017
-0.00588495
Evaluating Individual 430	 Fitness_0: 0.6566284089867831	 Fitness_1: 0.6778426717974733	 Fitness: 0.6566284089867831	 Best: 0.14701970535474482	 Flag: 0_0
0.8422918426187795 0.5263537074177698 0.5297423857757959 1.7363788853254265 1.2214 1.4842 0.5517999999999998 0.9063691626611966 1.7433999999999998 0.613 0.271
0.0014543900000000276
Evaluating Individual 431	 Fitness_0: 1000.0	 Fitness_1: 0.3984953454609124	 Fitness: 1000.0	 Best: 0.14701970535474482	 Flag: 1_1
1.0179327902513848 1.1962 0.2263600000000001 0.7591599999999997 1.3960992521112956 1.683832868037893 0.8592400000000001 0.324967468187062 1.5876904416811808 1.3181985602858355 0.9067599999999999
-0.010794149999999947
-0.022680330000000026
Evaluating Individual 432	 Fitness_0: 0.39126514345167096	 Fitness_1: 1000.0	 Fitness: 1000.0	 Best: 0.14701970535474482	 Flag: 0_0
0.6696343184634236 1.694354636441246 1.7097455971996587 0.47807624820663164 1.1504470451693054 0.2456560000000002 0.8829999999999999 1.549 1.1278 1.7289999999999999 1.8459378140749862
Evaluating Individual 433	 Fitness_0: 1000.0	 Fitness_1: 1000.0	 Fitness: 1000.0	 Best: 0.14701970535474482	 Flag: 5_5
1.60084 1.0706109267597546 1.682043213182679 1.4593258088033987 1.830502843858474 1.540871851391589 1.2959919999999996 0.361 0.8649999999999999 1.027 1.740437655154083
Evaluating Individual 434	 Fitness_0: 1000.0	 Fitness_1: 1000.0	 Fitness: 1000.0	 Best: 0.14701970535474482	 Flag: 1_1
0.9571574145666879 1.6886799999999997 0.2933815833191703 0.6238 1.0705658955195931 1.4715039820326334 1.6380669903987715 1.6880823963328635 1.1011345361671852 1.2211320894089412 0.253
0.004212159999999965
0.002018159999999991
Evaluating Individual 435	 Fitness_0: 0.8083380403971676	 Fitness_1: 0.9518108425088231	 Fitness: 0.8083380403971676	 Best: 0.14701970535474482	 Flag: 0_0
1.873 0.163 0.163 0.23500000000000001 0.6489999999999999 0.8109999999999999 1.4162919138856165 0.8939042760175839 1.8534160000000002 1.351 0.829
Evaluating Individual 436	 Fitness_0: 1000.0	 Fitness_1: 1000.0	 Fitness: 1000.0	 Best: 0.14701970535474482	 Flag: 5_5
0.5893055591392904 1.2545541465314538 0.19156800350042652 0.8306983408874656 1.0261186897789587 1.186378076463976 0.9007369190737265 1.4340314599052475 0.5069913295288504 0.6595172329472009 0.10324000000000019
Evaluating Individual 437	 Fitness_0: 1000.0	 Fitness_1: 1000.0	 Fitness: 1000.0	 Best: 0.14701970535474482	 Flag: 1_1
0.26107641089599043 1.2865482603157108 0.7773282533201328 1.1830000231140532 1.01562206513912 1.0702071871216021 0.35571007953850664 1.1700136097625828 0.3772719999999998 0.81028 1.649944
-0.03970081999999997
Evaluating Individual 438	 Fitness_0: 1000.0	 Fitness_1: 1000.0	 Fitness: 1000.0	 Best: 0.14701970535474482	 Flag: 4_4
0.4358451510815986 1.34812 1.6739720355808223 0.48642288417753565 1.2387101974137888 1.8916961170298585 1.0666000000000002 0.6669999999999997 0.7643439999999999 1.3834000000000002 0.625991485961759
Evaluating Individual 439	 Fitness_0: 1000.0	 Fitness_1: 1000.0	 Fitness: 1000.0	 Best: 0.14701970535474482	 Flag: 1_1
1.18324 1.40572 0.253 0.4221999999999998 1.0252548438584739 0.33716336462440855 1.5182073036522639 0.978490279794902 0.6876077082619885 0.5836866320014671 0.8708355567348398
Evaluating Individual 440	 Fitness_0: 1000.0	 Fitness_1: 1000.0	 Fitness: 1000.0	 Best: 0.14701970535474482	 Flag: 1_1
1.487368 0.8545713487856188 0.629575188109466 1.4898896546196743 0.824636124913221 0.606869308300473 1.7533789409339418 1.837 1.585 0.965041661776229 0.6185333829879758
Evaluating Individual 441	 Fitness_0: 1000.0	 Fitness_1: 1000.0	 Fitness: 1000.0	 Best: 0.14701970535474482	 Flag: 1_1
0.9186587399425489 1.6414859201460272 1.2180928731034906 0.2831889560062359 1.190008 0.7673679999999999 1.131256 0.8249586077925352 1.6193976022602306 0.8022817820198197 1.737422428491365
1000.0
-0.0002383300000000088
Evaluating Individual 442	 Fitness_0: 0.6374071647526691	 Fitness_1: 0.9555843941424882	 Fitness: 0.6374071647526691	 Best: 0.14701970535474482	 Flag: 0_0
0.127 0.7569999999999999 0.505 0.163 0.469 0.8713868210364053 0.5170616504918887 1.6134339418921197 1.3710348389518483 0.127 1.891
0.0019545700000001
Evaluating Individual 443	 Fitness_0: 1000.0	 Fitness_1: 0.1360757418127234	 Fitness: 1000.0	 Best: 0.14701970535474482	 Flag: 1_1
1.6948885745247506 0.7948233678604898 0.39222607631025863 0.4524017814819684 1.3020847886023919 0.9507875056261067 0.8791915890787717 0.8312000403437132 1.06084 0.8853069039835955 1.080210180972059
-0.006900719999999971
Evaluating Individual 444	 Fitness_0: 0.39510269797430114	 Fitness_1: 1000.0	 Fitness: 1000.0	 Best: 0.14701970535474482	 Flag: 0_0
1.5598 0.9983408217910994 0.7089987333446636 0.6057999999999999 0.1531207808865603 0.5337999999999999 0.6238 1.015421025312032 1.0917999999999997 1.2862 1.6858
0.001830070000000017
Evaluating Individual 445	 Fitness_0: 0.2822538957986942	 Fitness_1: 1000.0	 Fitness: 1000.0	 Best: 0.14701970535474482	 Flag: 0_0
1.0896957657265582 1.3822128620984946 1.78948 0.9319599999999999 0.85564 1.6080137975365987 1.45560912956533 0.16804136076157566 1.29268 0.820535990249076 1.0418519643857937
-0.09036773999999997
-0.0006893000000000038
Evaluating Individual 446	 Fitness_0: 1000.0	 Fitness_1: 0.6740307568734557	 Fitness: 1000.0	 Best: 0.14701970535474482	 Flag: 4_4
0.4370319999999999 0.6813999999999999 1.5497199999999998 0.5374000000000001 0.7613199999999998 1.30924 0.8247520478851353 1.61900411901672 0.557178068681094 0.9178981056011736 1.4591410865768748
0.0018471599999999588
Evaluating Individual 447	 Fitness_0: 1000.0	 Fitness_1: 0.3648761181181316	 Fitness: 1000.0	 Best: 0.14701970535474482	 Flag: 1_1
1.7117100969102512 1.8482654551041278 1.5150724172287595 1.0531083861492578 0.8397999999999999 0.5554000000000001 1.2322 0.9452391353388707 1.495 0.5121999999999998 0.9983603601116753
-0.053291120000000025
-0.006679230000000036
Evaluating Individual 448	 Fitness_0: 1000.0	 Fitness_1: 0.6946065910843602	 Fitness: 1000.0	 Best: 0.14701970535474482	 Flag: 4_4
0.7039715925493331 0.56230236257703 1.4696035144255495 1.3126838262559808 1.2274479999999999 1.5640618442744902 1.72429629148084 0.9084625151852124 1.454876562473552 0.4125378113752697 1.1248683569673437
0.002134029999999898
Evaluating Individual 449	 Fitness_0: 0.23082687266881963	 Fitness_1: 1000.0	 Fitness: 1000.0	 Best: 0.14701970535474482	 Flag: 0_0
1.50004 1.31932 1.3367925967497176 0.8289634608905635 1.7155893663379418 0.8759650511430954 1.8214588564605787 1.1912823902374172 0.992639164647857 1.2233262173507733 0.8991186626972352
-0.004306179999999937
0.0013643199999999744
Evaluating Individual 450	 Fitness_0: 0.521684637741737	 Fitness_1: 0.6526832173610279	 Fitness: 0.521684637741737	 Best: 0.14701970535474482	 Flag: 0_0
1.6775088388407844 0.4737766246173973 1.1723113368029896 0.20391058591927044 1.3113997687095598 1.428731919495354 0.9132503334977475 0.7101289110013917 1.4425553775431 1.8751575777979284 0.7479010536677715
0.0025492999999999766
0.0025831899999999575
Evaluating Individual 451	 Fitness_0: 0.43156894290817954	 Fitness_1: 0.4373825283374868	 Fitness: 0.43156894290817954	 Best: 0.14701970535474482	 Flag: 0_0
1.7657235073624409 0.7854497858367736 1.692980828996263 0.7350895464303308 1.7403760000000004 0.9932630944144917 0.5817091772259838 1.4985613707708474 1.628750265506537 1.8705976249717766 1.4710528190156513
Evaluating Individual 452	 Fitness_0: 1000.0	 Fitness_1: 1000.0	 Fitness: 1000.0	 Best: 0.14701970535474482	 Flag: 1_1
1.7020881469153404 1.1573724250959314 0.20851744243930964 1.3617330790833955 1.7966484071018967 1.8804016 0.3954178135157382 1.8868939017269608 0.9263185361671846 0.7539973271431114 0.38647245013959436
-0.046292149999999754
Evaluating Individual 453	 Fitness_0: 1000.0	 Fitness_1: 1000.0	 Fitness: 1000.0	 Best: 0.14701970535474482	 Flag: 4_4
1.2713138337456489 1.1897173614097851 0.6713661954287904 0.7612145365251819 0.10784800000000005 1.189 1.441 0.8073999999999999 0.207975546315812 1.711 0.44308000000000003
1000.0
0.0019850899999998006
Evaluating Individual 454	 Fitness_0: 0.709043661623993	 Fitness_1: 0.40145944735538625	 Fitness: 0.709043661623993	 Best: 0.14701970535474482	 Flag: 0_0
0.23912412431060245 1.1116789798398228 0.7857023298262705 0.3998463312095621 0.5741700189728828 0.9521492775044227 1.183373525864397 1.677876124947795 0.8685091884756176 1.4832297195885107 1.5602055457367512
-0.058877520000000017
Evaluating Individual 455	 Fitness_0: 1000.0	 Fitness_1: 1000.0	 Fitness: 1000.0	 Best: 0.14701970535474482	 Flag: 4_4
0.253 1.621 0.721 0.9945999999999999 0.9468223602010577 1.2185199999999998 1.0054 0.721 1.639 1.045 0.595
0.002130409999999916
0.0021299700000001476
Evaluating Individual 456	 Fitness_0: 0.33891342667033836	 Fitness_1: 0.4291833007366635	 Fitness: 0.33891342667033836	 Best: 0.14701970535474482	 Flag: 0_0
1.8671834122924909 1.4892458966034852 0.12268000000000015 0.6804540971955106 0.9744756429276427 0.9636399999999999 0.588454860902776 0.1499422677099773 1.5741384500125846 1.7849287888909908 1.6955428396645356
-0.006099850000000018
Evaluating Individual 457	 Fitness_0: 0.25360326056902505	 Fitness_1: 1000.0	 Fitness: 1000.0	 Best: 0.14701970535474482	 Flag: 0_0
0.8668154735777323 1.6888977263997997 0.30915999999999993 0.9057513716444171 1.085463814967648 0.44851614345768887 0.8683930186083271 0.6926022538084484 1.2617200000000002 1.3474 1.6188399999999998
Evaluating Individual 458	 Fitness_0: 1000.0	 Fitness_1: 1000.0	 Fitness: 1000.0	 Best: 0.14701970535474482	 Flag: 1_1
1.369 1.351 0.4277978057091728 1.5705999999999998 1.7658135643235318 1.8160499349900143 1.509661696318302 1.8414244485399864 1.88125820943998 1.513 1.639
Evaluating Individual 459	 Fitness_0: 1000.0	 Fitness_1: 1000.0	 Fitness: 1000.0	 Best: 0.14701970535474482	 Flag: 1_1
1.1854 0.675310737609925 1.4045733079872595 1.8989634733458272 1.4777478056750526 0.5552546850282927 0.37234379670797296 1.682870514668528 0.531431210698395 0.6526000000000001 1.7578
0.006435020000000069
0.00636988000000005
Evaluating Individual 460	 Fitness_0: 0.4752651440216789	 Fitness_1: 0.44781147636778407	 Fitness: 0.4752651440216789	 Best: 0.14701970535474482	 Flag: 0_0
1.8059125514957413 1.2910560593542342 1.1490694314518186 0.5268741468473855 0.593609697351229 1.1163087999999999 1.7812627696855623 0.508045083066629 1.4980247799352573 1.4046566027919307 0.9346237510986781
0.003672050000000038
Evaluating Individual 461	 Fitness_0: 1000.0	 Fitness_1: 0.34381193240831165	 Fitness: 1000.0	 Best: 0.14701970535474482	 Flag: 1_1
0.9267387249967804 1.050601550783201 0.44515881148402636 1.421973996864613 1.3630644686623052 1.4983416513607368 1.7208953078005458 1.7310436175685908 1.439416 1.43884 1.3884399999999997
-0.036023979999999955
0.0032278599999999713
Evaluating Individual 462	 Fitness_0: 1000.0	 Fitness_1: 0.26860772274422823	 Fitness: 1000.0	 Best: 0.14701970535474482	 Flag: 4_4
0.9236841247884953 0.6742578888110592 0.8266817554326616 1.129815371644417 1.7631278149676477 0.1915494406161211 1.728172423195125 0.6843796487442592 0.9869237649876416 1.099 1.2370831242489968
-0.02678493000000004
-0.0019353600000000526
Evaluating Individual 463	 Fitness_0: 1000.0	 Fitness_1: 0.5101026879053753	 Fitness: 1000.0	 Best: 0.14701970535474482	 Flag: 4_4
1.0641440732092033 0.5917900865385795 1.7524940270747562 1.3060679367332835 1.5382000000000002 0.5770000000000001 0.415 0.6162126179398377 0.9183739532072881 0.7609299165126855 1.6141717214079387
0.004936400000000063
Evaluating Individual 464	 Fitness_0: 0.4225480551166844	 Fitness_1: 1000.0	 Fitness: 1000.0	 Best: 0.14701970535474482	 Flag: 0_0
0.6985933815273933 1.4299878942400646 0.13634471829768702 0.595 0.4366 1.1299599999999996 0.32586400000000015 0.829 0.6489999999999999 1.639 0.127
Evaluating Individual 465	 Fitness_0: 1000.0	 Fitness_1: 1000.0	 Fitness: 1000.0	 Best: 0.14701970535474482	 Flag: 5_5
1.8040528 1.7321990257956175 1.3198603160145947 0.3091642894393437 1.830990883657416 0.16489284004400084 1.310311979478362 1.6192707382341813 0.5605358726052537 0.28178064555942806 0.6439281018917813
-0.059706530000000146
0.0016566900000001272
Evaluating Individual 466	 Fitness_0: 1000.0	 Fitness_1: 0.3185574132811149	 Fitness: 1000.0	 Best: 0.14701970535474482	 Flag: 4_4
0.8957787346343865 0.5963573047740596 0.8268346920127403 0.6009928833356392 1.8815594463404464 0.5376004395751972 1.876312 1.148968 0.43453220345720067 1.5234930581531403 1.7019280000000003
0.005886880000000039
Evaluating Individual 467	 Fitness_0: 1000.0	 Fitness_1: 0.3127933365762806	 Fitness: 1000.0	 Best: 0.14701970535474482	 Flag: 1_1
1.819 1.585 0.30699999999999994 1.7253120682745926 0.9046 0.9549999999999998 0.14839086090277598 1.7469999999999999 0.9925593295288506 1.5338734588159992 0.18100000000000016
-0.019137760000000004
0.0012471099999999957
Evaluating Individual 468	 Fitness_0: 1000.0	 Fitness_1: 0.1856884782532284	 Fitness: 1000.0	 Best: 0.14701970535474482	 Flag: 4_4
0.8829999999999999 1.225 0.397 1.531 1.4589999999999999 1.297 0.9373531716259471 1.1862366584835398 1.081 1.405 1.603
-0.018295820000000074
0.0010523599999999987
Evaluating Individual 469	 Fitness_0: 0.5135802840518023	 Fitness_1: 0.9840929822098212	 Fitness: 0.5135802840518023	 Best: 0.14701970535474482	 Flag: 0_0
0.57484 0.2378800000000001 1.453397801493964 0.36148656430194404 0.2669092056333646 1.091368 1.1414094270730974 0.17408785902711355 0.6549175421911976 1.111380912663169 1.7403695207892664
0.00557152999999988
0.005546679999999915
Evaluating Individual 470	 Fitness_0: 0.4250437510108318	 Fitness_1: 0.4340677498545199	 Fitness: 0.4250437510108318	 Best: 0.14701970535474482	 Flag: 0_0
1.800056221241889 1.63321024613926 1.1671742110157215 1.146110160163425 1.0530303596562152 1.1639439999999999 1.1686960000000002 1.5907292230949086 1.6159751241012803 1.3285127849346976 1.0003600000000001
-0.033265639999999985
-0.0016835499999999781
Evaluating Individual 471	 Fitness_0: 1000.0	 Fitness_1: 0.7573341145448723	 Fitness: 1000.0	 Best: 0.14701970535474482	 Flag: 4_4
1.4316276211378143 0.43273843695118885 1.427032 1.0245676730083133 1.808453226951607 1.1002960000000002 1.4130735662073777 1.4770625174801884 1.0726480000000003 1.4627440000000003 0.6918590096328154
Evaluating Individual 472	 Fitness_0: 1000.0	 Fitness_1: 1000.0	 Fitness: 1000.0	 Best: 0.14701970535474482	 Flag: 1_1
1.30856891953581 1.215971359110454 1.51929222771186 0.9943119999999999 1.2563206750867788 0.2098000000000002 0.5589999999999999 0.253 1.7469999999999999 1.081 1.819
-0.03013979
Evaluating Individual 473	 Fitness_0: 1000.0	 Fitness_1: 1000.0	 Fitness: 1000.0	 Best: 0.14701970535474482	 Flag: 4_4
0.5009551868634581 0.5322394298116959 0.5224872898956037 0.5202112190644348 0.5213133641698492 1.1680042056839655 1.083772423195125 0.8007718646131048 0.7232288680053862 1.211050043715962 0.3343540021498103
0.0015594700000001183
Evaluating Individual 474	 Fitness_0: 0.16653644310629298	 Fitness_1: 1000.0	 Fitness: 1000.0	 Best: 0.14701970535474482	 Flag: 0_0
1.123021071615275 1.2876373614097851 1.77038134213976 1.4005795355848432 1.244728 0.8383599999999999 1.226877805407572 0.5690305146685285 0.842705463832815 1.670094113143796 1.1597679999999997
-0.10728247000000013
Evaluating Individual 475	 Fitness_0: 1000.0	 Fitness_1: 1000.0	 Fitness: 1000.0	 Best: 0.14701970535474482	 Flag: 5_5
0.7605999999999998 1.2066265959118805 0.3149985143550329 1.2887359939130283 1.5457546509670013 1.4470557797932262 1.2638262524625343 0.30140620985177086 0.22052892548512004 0.7843534588159988 1.6605999999999999
0.009694309999999984
0.009415439999999942
Evaluating Individual 476	 Fitness_0: 0.6564289820813056	 Fitness_1: 0.5513977295974041	 Fitness: 0.6564289820813056	 Best: 0.14701970535474482	 Flag: 0_0
1.4684561318307385 0.6362634398985967 0.3461057889842781 1.069099494456249 0.16141399741614193 0.6536379235360237 1.801 1.5913582098517707 1.3491822712053285 1.1487944601949511 0.4321482867861537
0.00847127000000003
Evaluating Individual 477	 Fitness_0: 0.5925697846778	 Fitness_1: 1000.0	 Fitness: 1000.0	 Best: 0.14701970535474482	 Flag: 0_0
0.8908634122924909 1.4404092604823262 1.4626000000000001 1.8398800000000002 0.43303564292764274 1.3464625955799703 1.4533608172833472 1.7661926647661723 1.6853169478985235 1.4234183534774878 0.6806799999999997
-0.010158700000000076
Evaluating Individual 478	 Fitness_0: 0.24621812459102893	 Fitness_1: 1000.0	 Fitness: 1000.0	 Best: 0.14701970535474482	 Flag: 0_0
0.7746590410535917 1.6149309777714245 1.1707930141201508 1.3749178531526145 0.7901174967701775 0.8613136000000001 0.16296067664032765 1.6516696698038698 0.6483430809642341 1.5315673203708444 0.7018257582066827
1000.0
Evaluating Individual 479	 Fitness_0: 0.8050175963283818	 Fitness_1: 1000.0	 Fitness: 1000.0	 Best: 0.14701970535474482	 Flag: 0_0
0.2459173072262793 1.300401938479001 1.5099430107455774 1.4701056485327022 0.6299146509670013 0.5344499349900143 0.21057815805208693 1.7072164485399863 0.46304746362308047 1.2464559999999998 0.19179999999999997
-7.515999999996303e-05
0.0036669099999999677
Evaluating Individual 480	 Fitness_0: 0.6436075708689594	 Fitness_1: 0.5784469234397012	 Fitness: 0.6436075708689594	 Best: 0.14701970535474482	 Flag: 0_0
0.3958179692349023 0.914805580277921 1.1416870468688403 0.11995617374401946 0.943314081985578 0.3053085488569047 0.21089440000000026 0.4573820878100661 1.6305886507582361 1.264731403019213 0.7448250698422121
Evaluating Individual 481	 Fitness_0: 1000.0	 Fitness_1: 1000.0	 Fitness: 1000.0	 Best: 0.14701970535474482	 Flag: 1_1
1.8089402366772371 1.5677930162719842 0.9606543980475467 1.2329551828199754 0.849175296205561 0.46302821955497586 0.26573535811020865 1.4968353867110362 0.8710827935816049 0.9898264616360737 0.8814930626972352
0.0006288199999999744
0.0006591000000000236
Evaluating Individual 482	 Fitness_0: 0.4373625459981216	 Fitness_1: 0.4252517846080618	 Fitness: 0.4373625459981216	 Best: 0.14701970535474482	 Flag: 0_0
1.5958 1.8418072918246355 1.59436 1.24504402147503 1.7158947570938157 1.61524 0.9927293445605212 1.401779213075599 1.5835981069931528 1.5344118235199988 0.6597999999999999
-0.001134070000000098
-0.00010111000000001535
Evaluating Individual 483	 Fitness_0: 0.44041703024423634	 Fitness_1: 0.4450004263050467	 Fitness: 0.44041703024423634	 Best: 0.14701970535474482	 Flag: 0_0
1.3785086410535918 0.9825826025675428 0.3740919136612977 1.2847804717166964 1.658533029640343 1.2918178033321697 0.7731260784806065 1.7144439464776633 1.8427716252387194 1.0299731167965798 1.6224401834052729
-0.07943783999999998
0.0013081200000000237
Evaluating Individual 484	 Fitness_0: 1000.0	 Fitness_1: 0.530362275052209	 Fitness: 1000.0	 Best: 0.14701970535474482	 Flag: 4_4
0.6273999999999998 0.622801860306142 0.480664 1.432191031125558 1.799806635830151 1.5264739794975881 0.8519756455545461 1.4672522376852866 1.0541208979284968 1.8658 1.5726997214079386
-0.013245579999999979
-0.0006535899999999817
Evaluating Individual 485	 Fitness_0: 0.5517891972493058	 Fitness_1: 0.7567581805359361	 Fitness: 0.5517891972493058	 Best: 0.14701970535474482	 Flag: 0_0
1.3116338337456488 0.33463005942154833 0.33922885067525416 1.6929999999999998 1.333 0.7929999999999999 1.8442 0.9104179784456098 0.5879439999999998 0.9459598432265406 0.17846544000572018
-0.030914930000000007
0.003965859999999877
Evaluating Individual 486	 Fitness_0: 1000.0	 Fitness_1: 0.311547057299407	 Fitness: 1000.0	 Best: 0.14701970535474482	 Flag: 4_4
0.7106022095509729 0.6533578790284953 0.3574121504875729 1.7070494451711973 0.40485594345008297 1.0565958436912153 0.8993380917695513 0.7093223572125278 0.8154097287946712 0.7784376170253346 0.488293050516611
Evaluating Individual 487	 Fitness_0: 1000.0	 Fitness_1: 1000.0	 Fitness: 1000.0	 Best: 0.14701970535474482	 Flag: 1_1
0.7095466761061208 0.969038944155278 0.2541471268965093 1.1271310439937638 0.5615919999999998 1.0927379349900141 1.7661788920270143 1.0821613922074649 0.5162844369468712 0.9477312343534295 1.80949594696147
-0.023791100000000176
0.0014309200000000022
Evaluating Individual 488	 Fitness_0: 1000.0	 Fitness_1: 0.2348035457735878	 Fitness: 1000.0	 Best: 0.14701970535474482	 Flag: 4_4
0.9027956157969488 0.8649999999999999 1.423 0.271 0.109 1.2224588295196925 0.4062948283740528 0.7784886917289033 0.771976 0.4886645879393261 0.5559730505166112
-0.019560779999999944
0.003723039999999983
Evaluating Individual 489	 Fitness_0: 1000.0	 Fitness_1: 0.9585751957667937	 Fitness: 1000.0	 Best: 0.14701970535474482	 Flag: 4_4
0.7197265259049763 0.3923977816105989 1.3729339205538362 1.1374606240340697 0.2035503999999999 1.1789186812380972 0.6684044623287033 0.8969433688849684 1.5299572378294461 1.5223757860464469 1.0443040746117571
0.004326360000000085
Evaluating Individual 490	 Fitness_0: 0.4001845181146352	 Fitness_1: 1000.0	 Fitness: 1000.0	 Best: 0.14701970535474482	 Flag: 0_0
1.5562 1.4733999999999998 1.2753999999999999 1.279 1.4417200000000001 0.6763600000000001 0.44334094253857304 1.6852492911696266 1.41436 1.8677965551473472 0.644709181417777
0.0013317200000000362
Evaluating Individual 491	 Fitness_0: 1000.0	 Fitness_1: 0.7143086119473404	 Fitness: 1000.0	 Best: 0.14701970535474482	 Flag: 1_1
1.3656177823013158 0.40020727812078316 1.0328232898956038 1.7289999999999999 0.397 0.721 0.487 0.5409999999999999 0.253 1.4136758262643567 0.9784528821623645
-0.007371050000000046
-0.006136360000000063
Evaluating Individual 492	 Fitness_0: 0.4251219457008706	 Fitness_1: 0.49991986849508213	 Fitness: 0.4251219457008706	 Best: 0.14701970535474482	 Flag: 0_0
0.47186318295360485 0.6179999125065005 0.5461349843334293 1.0848879999999999 0.978512083936341 0.7268746577289183 1.42132200916152 0.20785185601848438 1.000473514405478 0.34493285051436207 0.16920752355344176
-0.054838840000000055
-0.0017475800000000263
Evaluating Individual 493	 Fitness_0: 1000.0	 Fitness_1: 0.8954424959152599	 Fitness: 1000.0	 Best: 0.14701970535474482	 Flag: 4_4
0.7321094457066183 0.3635919999999999 0.5855737928227368 0.21311200000000013 1.1457232032757005 1.6554098548036038 0.7786975198050333 0.975435212916111 1.7161161609933395 0.8342425444685448 1.290232
0.0017459799999999248
0.0012242700000000273
Evaluating Individual 494	 Fitness_0: 0.6470449380287312	 Fitness_1: 0.7545770366175522	 Fitness: 0.6470449380287312	 Best: 0.14701970535474482	 Flag: 0_0
1.2186284747350296 0.5106961307411676 1.486355618991776 0.2187273716444169 1.4098838173732768 0.6789155056261068 0.32605321350835637 0.9849150733929801 1.8864588857274385 1.432697188863057 0.6648846032149985
-0.01175129000000008
Evaluating Individual 495	 Fitness_0: 1000.0	 Fitness_1: 0.579924404891771	 Fitness: 1000.0	 Best: 0.14701970535474482	 Flag: 5_5
1.3791722469456413 0.5585869183969769 1.035356624992983 1.7485280726858674 1.3978575999999998 1.4949999999999999 1.0334800000000004 0.874216435069217 0.34546768134115824 1.2351016270786415 0.419608
-0.0042478700000000424
Evaluating Individual 496	 Fitness_0: 0.5916079645205108	 Fitness_1: 1000.0	 Fitness: 1000.0	 Best: 0.14701970535474482	 Flag: 0_0
1.7642564858752772 0.8954499864018689 0.8644035333446636 1.3195335143784026 1.765 1.369 1.7109999999999999 1.6929999999999998 1.6749999999999998 1.189 0.30699999999999983
0.003332139999999928
Evaluating Individual 497	 Fitness_0: 0.48260074478295145	 Fitness_1: 1000.0	 Fitness: 1000.0	 Best: 0.14701970535474482	 Flag: 0_0
0.7389999999999999 0.8328762479422115 1.6335465212558344 1.0748073716444173 0.2678318149676474 0.1863770253129358 0.49419999999999986 0.181 1.4769999999999999 0.7569999999999999 1.063
Evaluating Individual 498	 Fitness_0: 1000.0	 Fitness_1: 1000.0	 Fitness: 1000.0	 Best: 0.14701970535474482	 Flag: 1_1
0.2901569838972762 1.75348 1.4056372410284208 1.2761199999999997 1.7248880051179614 0.652312 1.1768546557630177 1.0910799999999998 1.2168681702089812 0.1466466589288894 1.1940400000000002
0.004780789999999979
0.004999969999999854
Evaluating Individual 499	 Fitness_0: 0.5327297670043686	 Fitness_1: 0.41597118067157846	 Fitness: 0.5327297670043686	 Best: 0.14701970535474482	 Flag: 0_0
0.5989754735777322 1.8554450751854188 0.3412496929820005 1.31356 1.0788400000000002 0.6606435380064495 0.2515801934674215 1.0152204042215676 1.4135796814290855 1.366413353440467 0.42219999999999996
-0.027415919999999927
0.0034494300000000866
Evaluating Individual 500	 Fitness_0: 1000.0	 Fitness_1: 0.3554487461346779	 Fitness: 1000.0	 Best: 0.14701970535474482	 Flag: 4_4
1.045 0.8109999999999999 1.045 1.153 0.7749999999999999 0.847 1.4148671071432128 1.3272603163417553 1.261 1.6929999999999998 1.441
0.005615790000000009
Evaluating Individual 501	 Fitness_0: 1000.0	 Fitness_1: 0.3539015757461428	 Fitness: 1000.0	 Best: 0.14701970535474482	 Flag: 1_1
1.7155377975565131 1.3074695347175815 0.7600852999943863 1.823322016574807 1.5249150906637388 0.28539999999999965 1.7449840000000005 1.8775929680362116 1.1698802401042578 1.1528362291778587 0.39708640000000006
-0.05071051999999998
0.003683500000000006
Evaluating Individual 502	 Fitness_0: 1000.0	 Fitness_1: 0.8952165334000309	 Fitness: 1000.0	 Best: 0.14701970535474482	 Flag: 4_4
0.514373087310031 0.4283842704447217 0.4627837404336964 0.18344207994158968 0.7285745480258821 0.7941755125614589 0.36716857433092076 1.2365044199022361 1.2923228485422742 1.7228941954051682 0.9502871146512929
0.0009741200000000783
0.0019116499999998204
Evaluating Individual 503	 Fitness_0: 0.42742364391305393	 Fitness_1: 0.32007297685545083	 Fitness: 0.42742364391305393	 Best: 0.14701970535474482	 Flag: 0_0
1.2523476211378142 0.91508181888016 0.20800764961657303 0.6904719999999998 1.34308 1.526392 0.13354517162594703 1.70452 1.3513087611661811 1.5680962014994044 0.8864404501395942
Evaluating Individual 504	 Fitness_0: 1000.0	 Fitness_1: 1000.0	 Fitness: 1000.0	 Best: 0.14701970535474482	 Flag: 1_1
0.960036492637559 0.7965999999999999 1.218968235251503 0.46584365114575527 0.7259274962405906 1.0162000000000002 0.49419999999999986 1.8370406647661723 0.601504214020026 0.13680609362026785 1.600578440413289
-0.00706304999999996
0.0027415899999998494
Evaluating Individual 505	 Fitness_0: 0.36701569325034356	 Fitness_1: 0.4226246835011705	 Fitness: 0.36701569325034356	 Best: 0.14701970535474482	 Flag: 0_0
1.6980399999999998 1.1630800000000001 0.9507160950648124 1.8462754263802057 0.65908 1.1954799999999999 0.9427599999999999 0.8304400000000001 1.5274 1.6958799999999998 1.7808399999999998
0.003161789999999942
0.006631889999999974
Evaluating Individual 506	 Fitness_0: 0.5916941293959141	 Fitness_1: 0.5105070145662519	 Fitness: 0.5916941293959141	 Best: 0.14701970535474482	 Flag: 0_0
1.0282233062214554 0.628123404203111 0.5126625610769239 0.5826393469032602 1.1160492669417659 0.8085151101269925 1.6320710680383306 0.7237151474869992 1.1907706721246594 1.5586630295119326 0.1809927904479242
0.08196486999999997
-0.002803970000000003
Evaluating Individual 507	 Fitness_0: 0.7724120409461407	 Fitness_1: 0.9793333505243874	 Fitness: 0.7724120409461407	 Best: 0.14701970535474482	 Flag: 0_0
0.181 0.5589999999999999 1.5619645703452685 0.41313415263334097 0.5694620073320695 1.765 0.181 1.063 0.9909999999999999 1.783 1.153
-0.0010368599999999173
-0.005349190000000004
Evaluating Individual 508	 Fitness_0: 0.2830930388961715	 Fitness_1: 0.3271783055198472	 Fitness: 0.2830930388961715	 Best: 0.14701970535474482	 Flag: 0_0
1.4949999999999999 1.63687421858439 0.3479113368029896 0.6508450474584531 1.3049602560541818 1.6495833944903815 0.13779999999999992 1.1998 0.995346965741543 1.1679209767975318 1.7010019870369724
-0.039234250000000026
-0.001651730000000018
Evaluating Individual 509	 Fitness_0: 1000.0	 Fitness_1: 0.8693373556733367	 Fitness: 1000.0	 Best: 0.14701970535474482	 Flag: 4_4
0.7694643966413027 0.47965323549396677 1.4527550975999468 1.5659404570875473 1.2110598184387147 0.7739056957248052 0.3943638316523873 0.9531778752309956 1.789468435903477 0.6168020023550937 1.6178961543854873
-0.006871269999999985
-0.006251169999999973
Evaluating Individual 510	 Fitness_0: 0.35333741138659164	 Fitness_1: 0.31298022971595746	 Fitness: 0.35333741138659164	 Best: 0.14701970535474482	 Flag: 0_0
1.074299644885946 1.4929249014086912 1.5048548811689844 0.31340571702474296 1.3728878149676478 0.8268035056261069 1.703823311277779 1.5987352689081173 1.4396907750642993 0.34291700490894766 0.763167591544059
0.005230819999999969
Evaluating Individual 511	 Fitness_0: 0.400472688603665	 Fitness_1: 1000.0	 Fitness: 1000.0	 Best: 0.14701970535474482	 Flag: 0_0
1.3460098778222536 1.5814955858970206 1.56233781692592 1.6849596591309022 0.746864402583858 0.8246334754195922 1.4352605196235393 0.857337152106154 1.2753322752627594 1.116920626264357 0.735795238769753
-0.03297464999999988
0.0029318700000000586
Evaluating Individual 512	 Fitness_0: 1000.0	 Fitness_1: 0.24301220697685316	 Fitness: 1000.0	 Best: 0.14701970535474482	 Flag: 4_4
1.4310161318307386 0.7629834398985966 1.5843392688448528 0.675351371644417 1.0403899974161421 0.21472592353602366 1.7372727540308583 1.2494723293086296 1.0398702712053285 1.664314460194951 1.1838282867861536
0.004666959999999776
0.005692809999999993
Evaluating Individual 513	 Fitness_0: 0.7505528033623391	 Fitness_1: 0.7680100360158718	 Fitness: 0.7505528033623391	 Best: 0.14701970535474482	 Flag: 0_0
1.70308 0.4682799999999999 1.3376586319164832 1.540919246928569 0.49420000000000003 1.0347600081752297 1.2002919138856165 1.8216831775301754 1.690913833390409 1.8676506943988262 0.13205391992307264
0.008511509999999944
0.008005160000000178
Evaluating Individual 514	 Fitness_0: 0.5194905430798379	 Fitness_1: 0.4391562519277809	 Fitness: 0.5194905430798379	 Best: 0.14701970535474482	 Flag: 0_0
1.5957451967265255 1.1638 1.7002 1.2429999999999999 1.207 0.4970466002421744 1.081 1.7109999999999999 1.333 1.711 0.3393999999999999
-0.01657028000000005
Evaluating Individual 515	 Fitness_0: 0.215877684677537	 Fitness_1: 1000.0	 Fitness: 1000.0	 Best: 0.14701970535474482	 Flag: 0_0
0.9737199999999999 1.5771183453613884 0.8875695658710049 0.5785828841775359 1.0275623223270096 0.9685557882761421 0.5118357953862974 1.1794110713774542 0.6600002883352843 1.6507691788797654 1.5130458307877048
-0.00028130999999986805
0.0024179300000000126
Evaluating Individual 516	 Fitness_0: 0.21121098258659096	 Fitness_1: 0.12637310076474387	 Fitness: 0.21121098258659096	 Best: 0.14701970535474482	 Flag: 0_0
0.9288444473114323 1.6926506090497986 1.2551692035904172 1.400655494185003 1.8730137089169827 1.7456224611711808 1.0281156821817414 1.5477868956683256 1.067306234449048 1.773751482734648 0.9134583180602597
-0.006194739999999976
Evaluating Individual 517	 Fitness_0: 0.32534224381703647	 Fitness_1: 1000.0	 Fitness: 1000.0	 Best: 0.14701970535474482	 Flag: 0_0
1.09396 1.3942303357221528 0.776318434889123 0.35091999999999984 1.6310799999999999 1.8946 1.7341781036238102 1.0499826308787223 1.500280517568695 0.7663599999999999 1.0320682584878555
-0.09432692000000004
0.0013576200000000038
Evaluating Individual 518	 Fitness_0: 1000.0	 Fitness_1: 0.9536393140473507	 Fitness: 1000.0	 Best: 0.14701970535474482	 Flag: 4_4
0.33963357321043414 0.5088372203342194 1.4999681041919652 1.6649303819850128 0.5654431763109331 0.8690016520079886 1.7277832371804407 1.6108407942689413 1.3684090721246593 0.880268274244473 0.7192432424308239
0.002947249999999957
Evaluating Individual 519	 Fitness_0: 0.5507757496864669	 Fitness_1: 1000.0	 Fitness: 1000.0	 Best: 0.14701970535474482	 Flag: 0_0
0.976702713854787 0.9961264000000001 1.8663912202507982 1.5057540511457552 0.51574893362003 0.9874515511884825 0.35444198415597317 0.97355442270596 1.8149070712053281 1.567 1.3636144
0.0006689099999999948
-0.00251233
Evaluating Individual 520	 Fitness_0: 0.9330582827498964	 Fitness_1: 0.9952265473442875	 Fitness: 0.9330582827498964	 Best: 0.14701970535474482	 Flag: 0_0
0.7147070669965191 0.13464809036533573 1.4295617805041017 1.7593559785249697 0.5646305212887158 1.8751599999999997 1.56556 1.4902673705532588 0.7958028411661804 1.5042135777979284 0.31590105366777166
1000.0
-0.002444810000000075
Evaluating Individual 521	 Fitness_0: 0.6978113719855648	 Fitness_1: 0.5403269103289712	 Fitness: 0.6978113719855648	 Best: 0.14701970535474482	 Flag: 0_0
0.13320441089599044 1.7968842603157107 1.7286673922719258 0.4112010259834231 1.0932399999999998 1.5355175374627201 0.43425732138602535 1.860320814879141 1.5034022164567296 0.6351928131419591 1.8751600000000002
-0.0196558
0.004711739999999999
Evaluating Individual 522	 Fitness_0: 1000.0	 Fitness_1: 0.9387327562030388	 Fitness: 1000.0	 Best: 0.14701970535474482	 Flag: 4_4
0.8888043115855626 0.3607754400493868 1.7101655177245223 1.2729122569107976 0.5663833645066917 1.208742214304314 1.1296174811128712 0.6225360024069033 1.6013683232935654 0.7930779497272642 1.0674367796332789
0.0020639399999999863
Evaluating Individual 523	 Fitness_0: 1000.0	 Fitness_1: 0.2110126556570888	 Fitness: 1000.0	 Best: 0.14701970535474482	 Flag: 1_1
1.7773952141352674 1.0917789278518992 0.9410826410242826 1.0580622794853265 1.1847961815612857 0.9965173986896867 0.9186862881121696 1.4186593659300488 1.1326818296030599 1.7515846072894385 1.2970450461649137
-0.020306880000000138
Evaluating Individual 524	 Fitness_0: 1000.0	 Fitness_1: 1000.0	 Fitness: 1000.0	 Best: 0.14701970535474482	 Flag: 4_4
1.023651592549333 0.9280623625770299 1.7172835144255494 1.1370038262559805 1.4232879999999999 1.0888618442744902 1.8104643736734454 1.3491025151852125 1.518236562473552 1.1191855969256788 1.4416683569673439
0.0023593599999998105
Evaluating Individual 525	 Fitness_0: 0.21100273759468421	 Fitness_1: 1000.0	 Fitness: 1000.0	 Best: 0.14701970535474482	 Flag: 0_0
1.31068 0.7882370734237495 1.7966263041845063 0.6840287157513563 0.9667760128449757 0.5433787183401722 0.8360546544264037 0.2776855643531039 1.240224601786357 0.8302666918005839 1.318144986577286
-0.11078962000000003
Evaluating Individual 526	 Fitness_0: 1000.0	 Fitness_1: 1000.0	 Fitness: 1000.0	 Best: 0.14701970535474482	 Flag: 5_5
1.593928 1.797976 0.4542573835191313 1.417558574814425 0.45099999999999996 0.505 0.595 0.43615082496824253 0.10057599572590248 1.2179752698694646 1.4142160000000001
1000.0
-0.0007207399999999975
Evaluating Individual 527	 Fitness_0: 0.7523297179313715	 Fitness_1: 0.7137167306070507	 Fitness: 0.7523297179313715	 Best: 0.14701970535474482	 Flag: 0_0
0.109 1.6749999999999998 1.7109999999999999 1.387 0.8995418516608554 1.4584689977169027 1.6308909308454207 1.351 1.279 0.9549999999999998 1.4949999999999999
0.006230509999999967
0.007316639999999985
Evaluating Individual 528	 Fitness_0: 0.5466481925570434	 Fitness_1: 0.4785663819583064	 Fitness: 0.5466481925570434	 Best: 0.14701970535474482	 Flag: 0_0
1.0093939850528242 0.8519543576869065 0.8598983551589082 0.1914923109168959 0.24805838225658547 0.3043140645101062 0.6010805537595632 0.33323774136028045 1.437398271501132 0.33741729393418374 0.353823846547229
-0.02209625000000015
Evaluating Individual 529	 Fitness_0: 1000.0	 Fitness_1: 1000.0	 Fitness: 1000.0	 Best: 0.14701970535474482	 Flag: 4_4
0.9765030301430271 0.4226898429129248 1.1883543316284375 0.8380770991835512 0.5062345626205601 1.5342454213056032 0.3508153372300521 0.17867969521160104 0.9424557699608526 0.3034745870943906 1.8211445924568477
-0.03671422999999996
-0.1501562999999999
Evaluating Individual 530	 Fitness_0: 1000.0	 Fitness_1: 1000.0	 Fitness: 1000.0	 Best: 0.14701970535474482	 Flag: 4_4
0.6530410538020651 1.2021381465314538 0.30727779632316327 1.0443943408874654 1.2214 1.4842 0.5517999999999998 1.3556954599052473 0.22688586569603536 1.8428030562826851 0.6073957008260086
0.00446279000000005
0.005553979999999958
Evaluating Individual 531	 Fitness_0: 0.5013180969322251	 Fitness_1: 0.7839029165657164	 Fitness: 0.5013180969322251	 Best: 0.14701970535474482	 Flag: 0_0
1.891 0.379 1.333 1.783 0.15204514034455635 0.181 0.505 0.44523999999999986 0.919 0.5229999999999999 0.397
-0.08401771999999996
0.0011552200000000123
Evaluating Individual 532	 Fitness_0: 1000.0	 Fitness_1: 0.8566645242168822	 Fitness: 1000.0	 Best: 0.14701970535474482	 Flag: 4_4
0.6480949347409402 0.47875327629572695 0.9934088409252384 0.8498310255875486 0.615693429187036 1.657 0.8829999999999999 1.549 1.020740644321572 1.1949031967217656 1.496261368197887
-0.029016609999999776
Evaluating Individual 533	 Fitness_0: 1000.0	 Fitness_1: 1000.0	 Fitness: 1000.0	 Best: 0.14701970535474482	 Flag: 4_4
0.6115471868634582 1.0080154298116961 1.682043213182679 1.4593258088033987 1.830502843858474 1.540871851391589 1.2959919999999996 0.361 0.8649999999999999 1.027 0.35729244374698665
-0.01655435999999999
-0.0012753400000000137
Evaluating Individual 534	 Fitness_0: 0.7570733663417949	 Fitness_1: 0.9414078633019234	 Fitness: 0.7570733663417949	 Best: 0.14701970535474482	 Flag: 0_0
0.9905261986830102 0.2853792509440747 0.7749999999999999 0.3729513716444171 0.5242621952144922 1.0065161434576888 1.2708730186083275 0.9937582098517708 1.6110065212134757 0.35368360400427523 0.515594242664168
0.003925169999999978
0.002719260000000001
Evaluating Individual 535	 Fitness_0: 0.7620319725300095	 Fitness_1: 0.9482677238663142	 Fitness: 0.7620319725300095	 Best: 0.14701970535474482	 Flag: 0_0
1.873 0.163 0.163 0.23500000000000001 0.7643440000000001 0.8109999999999999 1.423 1.081 0.23500000000000001 1.351 0.829
Evaluating Individual 536	 Fitness_0: 1000.0	 Fitness_1: 1000.0	 Fitness: 1000.0	 Best: 0.14701970535474482	 Flag: 1_1
0.7569999999999998 1.164241860306142 0.5011900913793633 0.9021279228652166 1.638526635830151 1.1923939794975882 0.8058956455545461 0.8869569075563292 0.8410008979284969 1.698995926923058 0.1896744296545721
0.005074650000000069
Evaluating Individual 537	 Fitness_0: 1000.0	 Fitness_1: 0.5159907073046577	 Fitness: 1000.0	 Best: 0.14701970535474482	 Flag: 1_1
1.4014 1.3618000000000001 0.9514 1.2286000000000001 0.11422065190258004 1.0434873830754652 1.5097036283900884 0.6382 1.4877999999999998 1.6894 1.3509999999999998
-0.03982403000000012
Evaluating Individual 538	 Fitness_0: 1000.0	 Fitness_1: 1000.0	 Fitness: 1000.0	 Best: 0.14701970535474482	 Flag: 4_4
0.4358451510815986 1.34812 0.6288630519105896 0.48642288417753565 1.2387101974137888 1.8916961170298585 1.0666000000000002 0.6669999999999997 0.7643439999999999 1.3834000000000002 0.625991485961759
0.006468460000000009
Evaluating Individual 539	 Fitness_0: 1000.0	 Fitness_1: 0.48216963856823114	 Fitness: 1000.0	 Best: 0.14701970535474482	 Flag: 1_1
1.3582 1.1711408217910995 0.20979999999999993 0.47619999999999996 1.3088782301883395 0.8794 0.3502 1.4906210253120318 1.4661999999999997 1.6174 0.22611103478410194
-0.12211110000000003
0.004708479999999904
Evaluating Individual 540	 Fitness_0: 1000.0	 Fitness_1: 0.4321757541214611	 Fitness: 1000.0	 Best: 0.14701970535474482	 Flag: 4_4
0.38153108752019893 1.1180017607691815 0.3082630574946512 0.5044872766365317 1.0012978942303126 0.6378947096972817 1.7533789409339418 1.837 1.585 1.0974487523844507 1.715224543858013
-0.007020369999999998
Evaluating Individual 541	 Fitness_0: 0.38356281144191406	 Fitness_1: 1000.0	 Fitness: 1000.0	 Best: 0.14701970535474482	 Flag: 0_0
0.9186587399425489 1.6414859201460272 1.2180928731034906 1.4495229350323502 0.6266431762809674 1.2632805779964618 1.131256 0.8249586077925352 1.6193976022602306 0.8022817820198197 1.737422428491365
0.009886599999999968
0.010293260000000082
Evaluating Individual 542	 Fitness_0: 0.6387703292932323	 Fitness_1: 0.5747303130845873	 Fitness: 0.6387703292932323	 Best: 0.14701970535474482	 Flag: 0_0
0.8745470669965191 1.3289566987516195 0.505 0.163 0.469 0.7143099546093024 1.6375600000000001 1.7427228098373737 1.8491653443685308 1.3135278745812324 0.6030560388588122
0.002852979999999894
Evaluating Individual 543	 Fitness_0: 1000.0	 Fitness_1: 0.5728521525609749	 Fitness: 1000.0	 Best: 0.14701970535474482	 Flag: 1_1
1.7864587902926243 1.315227153245331 1.1980719133079325 0.38284554245048474 1.001599341072735 1.8621536874331017 1.5481251282928854 1.8206225098142088 1.7905540239680877 1.6530567890439876 0.3053293700588393
Evaluating Individual 544	 Fitness_0: 1000.0	 Fitness_1: 1000.0	 Fitness: 1000.0	 Best: 0.14701970535474482	 Flag: 1_1
1.5598 1.317995859030817 0.5550803214203064 0.4249184146045454 1.1411896787613938 0.33696835166015715 1.6899027541995906 1.1676526098517708 1.779186361493318 1.8808368294971776 1.6858
-0.001892139999999931
-0.001577519999999999
Evaluating Individual 545	 Fitness_0: 0.3402071075754289	 Fitness_1: 0.34026481467558345	 Fitness: 0.3402071075754289	 Best: 0.14701970535474482	 Flag: 0_0
1.041602806749626 0.8122078657277878 1.78948 0.9319599999999999 0.85564 1.6080137975365987 1.45560912956533 0.16804136076157566 1.29268 0.6399945640260142 0.7286743958355356
-0.08405169000000001
0.0007618900000000428
Evaluating Individual 546	 Fitness_0: 1000.0	 Fitness_1: 0.645361515737754	 Fitness: 1000.0	 Best: 0.14701970535474482	 Flag: 4_4
0.4370319999999999 0.6813999999999999 0.3665482736167036 0.529989494738366 1.0522356429276427 1.2146480065401837 1.1590883920112693 1.1116467594353834 1.7538315344222355 0.9178981056011736 1.4591410865768748
0.0024641900000000883
0.002877999999999936
Evaluating Individual 547	 Fitness_0: 0.40209953092543116	 Fitness_1: 0.4229644262342149	 Fitness: 0.40209953092543116	 Best: 0.14701970535474482	 Flag: 0_0
1.4842 1.2069999999999999 0.7245999999999999 1.1385999999999998 0.8397999999999999 0.28828 1.0090985354675657 1.1212953301289572 1.6855514779914422 0.5121999999999998 1.2538
-7.071999999996859e-05
Evaluating Individual 548	 Fitness_0: 1000.0	 Fitness_1: 0.7365083080381413	 Fitness: 1000.0	 Best: 0.14701970535474482	 Flag: 1_1
1.4394001936872698 0.4781463686332883 1.8655524927919973 0.96505199202725 0.3316251295871675 1.101378594188801 0.9393117324382272 0.5852111422497184 1.454876562473552 0.4125378113752697 1.1248683569673437
Evaluating Individual 549	 Fitness_0: 1000.0	 Fitness_1: 1000.0	 Fitness: 1000.0	 Best: 0.14701970535474482	 Flag: 1_1
1.50004 1.0047760117313067 1.2698800782921795 0.8289634608905635 1.7155893663379418 0.8759650511430954 1.8214588564605787 1.1912823902374172 0.992639164647857 1.2233262173507733 0.8991186626972352
0.0025236200000000597
0.002062249999999998
Evaluating Individual 550	 Fitness_0: 0.6776295002167128	 Fitness_1: 0.9733815438833265	 Fitness: 0.6776295002167128	 Best: 0.14701970535474482	 Flag: 0_0
1.855522321256959 0.20251748408006548 1.436117027235069 1.6198741620155606 1.1558858399632976 1.4501098518976268 0.7434313589801488 0.45218898177326516 1.1416393464680876 1.6599265906895209 1.014809638769753
-0.11149282999999999
Evaluating Individual 551	 Fitness_0: 1000.0	 Fitness_1: 1000.0	 Fitness: 1000.0	 Best: 0.14701970535474482	 Flag: 4_4
0.25227999999999984 0.7854497858367736 1.4882282710440307 0.9665199999999997 1.61164 0.2025999999999999 1.5741999999999998 0.7368399999999998 1.36036 0.6878799999999999 1.4158000000000002
0.002506459999999988
Evaluating Individual 552	 Fitness_0: 1000.0	 Fitness_1: 0.2770568913255025	 Fitness: 1000.0	 Best: 0.14701970535474482	 Flag: 1_1
0.914044519746186 0.7363473487856191 0.3034151881094661 0.522148934855147 0.8974 1.73045937852773 1.3805821122724409 0.1461561353868951 1.2516541830357375 1.0656060936202678 1.7460184404132888
Evaluating Individual 553	 Fitness_0: 1000.0	 Fitness_1: 1000.0	 Fitness: 1000.0	 Best: 0.14701970535474482	 Flag: 5_5
0.4532999208891648 1.305431970384717 0.1819497001705892 0.7261247777767914 0.9877929548306943 1.1396628568093332 0.7076468566450067 1.476321167924198 0.8284050036884472 0.2985195260809366 0.4395509924568477
1000.0
0.001789359999999962
Evaluating Individual 554	 Fitness_0: 0.7018753851854305	 Fitness_1: 0.8708425678635672	 Fitness: 0.7018753851854305	 Best: 0.14701970535474482	 Flag: 0_0
0.23912412431060245 0.7496362607567307 1.2940774117856686 0.8348759785249694 0.9285940866918259 0.9521492775044227 1.183373525864397 1.677876124947795 0.8685091884756176 1.4832297195885107 1.5602055457367512
-0.007216869999999931
Evaluating Individual 555	 Fitness_0: 1000.0	 Fitness_1: 0.3930563167811541	 Fitness: 1000.0	 Best: 0.14701970535474482	 Flag: 1_1
0.253 1.621 0.721 0.4149999999999999 1.819 1.4949999999999999 1.8551543395533898 1.6422255999999997 1.7781742372342393 0.4971266953830261 1.3311461620811358
-0.05522022999999998
Evaluating Individual 556	 Fitness_0: 1000.0	 Fitness_1: 1000.0	 Fitness: 1000.0	 Best: 0.14701970535474482	 Flag: 4_4
0.43554000407610854 1.0835972521566792 1.0586920652124472 0.22044866466311475 1.2848046035700398 1.2526255355962832 1.0699128466184489 0.6198302148343223 0.9150263314635682 1.7251391003202792 1.723028490929641
0.005596729999999939
0.005507220000000146
Evaluating Individual 557	 Fitness_0: 0.5023094072620848	 Fitness_1: 0.5175401469345318	 Fitness: 0.5023094072620848	 Best: 0.14701970535474482	 Flag: 0_0
1.8431354735777323 1.4486117012984094 1.325471938951793 0.5315093101911315 0.44602490357678304 1.5898877364735544 1.2299795665860687 0.2549435352162954 1.8084252530348186 1.6277992698694648 1.3059567999999997
Evaluating Individual 558	 Fitness_0: 1000.0	 Fitness_1: 1000.0	 Fitness: 1000.0	 Best: 0.14701970535474482	 Flag: 1_1
0.4636187399425487 1.1748132627131476 1.3391386957064748 0.8636407822622167 1.6631263514180374 1.6580943999999997 0.748216 0.2870217875429095 0.3045505463940951 1.0269217820198198 0.9943824284913649
-0.009703790000000101
0.0051507800000001325
Evaluating Individual 559	 Fitness_0: 0.6568648491389171	 Fitness_1: 0.5361805825858214	 Fitness: 0.6568648491389171	 Best: 0.14701970535474482	 Flag: 0_0
0.6089419084884958 0.8091794727417427 0.7916575576170656 0.6529282489911257 0.8409165704651099 1.0196497188867282 0.5187865934674216 1.1544538768872075 1.572463362330597 1.5627533656291224 0.6625258651385624
0.006545179999999817
0.006376280000000012
Evaluating Individual 560	 Fitness_0: 0.4794660678600099	 Fitness_1: 0.44841703347204553	 Fitness: 0.4794660678600099	 Best: 0.14701970535474482	 Flag: 0_0
1.8059125514957413 1.0309658357590854 0.9868528582928254 1.1546949380966067 0.593609697351229 1.1163087999999999 1.7812627696855623 0.508045083066629 1.4980247799352573 1.4046566027919307 0.9346237510986781
-0.04800288000000008
Evaluating Individual 561	 Fitness_0: 1000.0	 Fitness_1: 1000.0	 Fitness: 1000.0	 Best: 0.14701970535474482	 Flag: 4_4
0.7566590410535917 1.050601550783201 0.44515881148402636 1.421973996864613 1.3630644686623052 1.4983416513607368 1.7208953078005458 1.7310436175685908 0.6464221830357371 1.5807731167965797 1.2172446058686657
0.005207940000000022
Evaluating Individual 562	 Fitness_0: 1000.0	 Fitness_1: 0.502157229147624	 Fitness: 1000.0	 Best: 0.14701970535474482	 Flag: 1_1
1.603 1.315 1.621 1.549 0.910297184124539 0.8516768705919426 0.5229999999999999 0.577 1.801 1.099 0.721
Evaluating Individual 563	 Fitness_0: 1000.0	 Fitness_1: 1000.0	 Fitness: 1000.0	 Best: 0.14701970535474482	 Flag: 5_5
1.6563655097520256 1.0076264808594015 1.2738383741282133 0.5002683245368759 0.9216760447960595 1.4340883954991146 0.44846564973493297 1.2009783746443952 0.49896039280189636 1.3425304768131237 0.8333721683681166
0.003915300000000066
0.006130709999999984
Evaluating Individual 564	 Fitness_0: 0.5486022534563798	 Fitness_1: 0.4605711698435515	 Fitness: 0.5486022534563798	 Best: 0.14701970535474482	 Flag: 0_0
1.1755031091998318 1.1823236717547057 0.6352266609964534 1.6118482009942081 1.1960121850942866 1.6008696513607368 0.6139401738318604 1.3241310386684793 1.3922382712053283 1.845082382974665 0.2391166160021393
-0.06134987000000003
Evaluating Individual 565	 Fitness_0: 1000.0	 Fitness_1: 1000.0	 Fitness: 1000.0	 Best: 0.14701970535474482	 Flag: 4_4
1.4174447722497527 0.3341845764004542 0.13330728757832222 0.10564962311405346 1.0731606277596804 0.9220550709644852 0.6985080953825336 1.4023617800954715 0.7845649287946715 0.4016115788473303 1.3277296000000003
-0.04091523999999991
-0.005630600000000041
Evaluating Individual 566	 Fitness_0: 1000.0	 Fitness_1: 0.5674397019442496	 Fitness: 1000.0	 Best: 0.14701970535474482	 Flag: 4_4
0.8957787346343865 0.5963573047740596 0.8268346920127403 0.6009928833356392 1.8815594463404464 0.5376004395751972 1.876312 0.716614886234028 1.7125980818081843 0.3301214256158558 1.7019280000000003
-0.0010968199999998873
-0.0007327100000000808
Evaluating Individual 567	 Fitness_0: 0.43344429483071995	 Fitness_1: 0.27184533730377336	 Fitness: 0.43344429483071995	 Best: 0.14701970535474482	 Flag: 0_0
1.819 1.585 0.30699999999999994 1.7253120682745926 0.9046 1.3315470181647333 1.2720777127185319 1.7469999999999999 0.9925593295288506 0.63532 0.18100000000000016
0.0030008799999999836
0.0048219800000000035
Evaluating Individual 568	 Fitness_0: 0.5307171446183776	 Fitness_1: 0.44961031896980735	 Fitness: 0.5307171446183776	 Best: 0.14701970535474482	 Flag: 0_0
0.8829999999999999 1.225 0.397 1.531 1.4589999999999999 0.8710776513607368 1.5268621361745986 0.6019060526139164 1.4415211823931537 1.4993199999999998 0.44379999999999953
0.008205010000000013
-0.000635280000000002
Evaluating Individual 569	 Fitness_0: 0.8038003616490066	 Fitness_1: 0.9915250269590701	 Fitness: 0.8038003616490066	 Best: 0.14701970535474482	 Flag: 0_0
0.57484 0.2378800000000001 1.453397801493964 0.4400947989684572 0.23709448991865434 1.3751559884509201 1.879932316151457 1.1778527264373193 1.0106912046283707 1.8457249932239517 0.7538126292705014
-0.005976270000000117
Evaluating Individual 570	 Fitness_0: 0.42483519173564493	 Fitness_1: 1000.0	 Fitness: 1000.0	 Best: 0.14701970535474482	 Flag: 0_0
0.6665728267280342 1.7768221108459135 1.4976345022890976 1.146110160163425 1.0530303596562152 1.1639439999999999 1.1686960000000002 1.5907292230949086 1.413225728546959 0.9137973754056241 1.438169504440284
-0.0009779899999999841
-0.0013476400000000041
Evaluating Individual 571	 Fitness_0: 0.9167163448867068	 Fitness_1: 0.9893062126516131	 Fitness: 0.9167163448867068	 Best: 0.14701970535474482	 Flag: 0_0
0.703 0.109 0.23061712808062382 1.4569559785249697 0.9113680000000001 0.6464080000000001 0.9117999999999999 1.079532987796771 1.2249999999999999 0.34299999999999997 0.163
0.003797370000000022
0.0015916899999999998
Evaluating Individual 572	 Fitness_0: 0.7040463356721542	 Fitness_1: 0.9859689720587449	 Fitness: 0.7040463356721542	 Best: 0.14701970535474482	 Flag: 0_0
0.628127122723356 0.23500000000000001 1.405 0.4370436511457553 1.1579274962405905 0.2098000000000002 0.5589999999999999 0.253 1.8571038108690656 1.8956038152166959 1.4609787073142064
Evaluating Individual 573	 Fitness_0: 1000.0	 Fitness_1: 1000.0	 Fitness: 1000.0	 Best: 0.14701970535474482	 Flag: 5_5
1.0245261128802507 0.9516185146790214 0.17279414834342915 1.045472380627125 1.4279284030075277 1.425865509574534 0.21062875663569702 0.6485394061074893 0.5621040911450221 0.9694438268981441 0.36748105986996027
0.0016968800000001227
0.0009042499999998288
Evaluating Individual 574	 Fitness_0: 0.2409530803488626	 Fitness_1: 0.1575858745560546	 Fitness: 0.2409530803488626	 Best: 0.14701970535474482	 Flag: 0_0
1.123021071615275 1.2876373614097851 0.8907659226002258 1.3726292312875492 0.3285285069296464 1.7418279590855237 1.226877805407572 0.5690305146685285 0.842705463832815 1.670094113143796 1.1597679999999997
-0.016369489999999987
-0.006987580000000104
Evaluating Individual 575	 Fitness_0: 0.3929460792517852	 Fitness_1: 0.47351222219770406	 Fitness: 0.3929460792517852	 Best: 0.14701970535474482	 Flag: 0_0
1.7319905231088932 0.6223230877805788 1.691814268603684 0.523567588885184 0.1463238184387145 0.8162006414382522 0.6920546544264035 0.758096504460148 0.9558781703969402 1.0476153927105616 1.833876192449759
-0.012621259999999968
-0.009694399999999992
Evaluating Individual 576	 Fitness_0: 0.7211112431850395	 Fitness_1: 0.4394751468873384	 Fitness: 0.7211112431850395	 Best: 0.14701970535474482	 Flag: 0_0
0.8475495127591574 1.2080101108721717 1.0924168364797042 0.5749243707798543 1.7626320040943693 0.9036495999999998 1.4096837246104141 1.667944 1.7081140991145354 0.31111187140279284 0.42233495462227955
1000.0
0.0031093500000000107
Evaluating Individual 577	 Fitness_0: 0.7758096002881723	 Fitness_1: 0.7033022636828417	 Fitness: 0.7758096002881723	 Best: 0.14701970535474482	 Flag: 0_0
0.20889698969741044 1.0350785554105468 0.7858615833191704 0.10216507908339573 0.5874580030075276 1.2019599999999997 1.0017999999999998 1.3923995246818108 1.7849411793233076 0.9687372006998314 1.4178819736392156
-0.017620529999999857
0.0010098400000000118
Evaluating Individual 578	 Fitness_0: 0.6463757986848542	 Fitness_1: 0.9830189970215575	 Fitness: 0.6463757986848542	 Best: 0.14701970535474482	 Flag: 0_0
0.5123201647884232 0.2775792998732457 1.1226822362303477 1.0446122997957188 0.34464735280258796 1.0007843954649895 0.6808093634422918 0.3851495030299852 0.6299935005100167 1.8339268780451736 1.1354543207892662
-0.03115842000000002
0.003268229999999983
Evaluating Individual 579	 Fitness_0: 1000.0	 Fitness_1: 0.9464402811426197	 Fitness: 1000.0	 Best: 0.14701970535474482	 Flag: 4_4
0.2953801535842895 0.437557898938658 0.6353351012956383 1.518687095115622 0.6196798438284064 0.6947364140867396 0.7534215851133378 1.1537605609196966 0.14106445596868156 1.6277439790349224 0.133565448802883
-0.0046429900000000135
0.006102759999999985
Evaluating Individual 580	 Fitness_0: 0.5799155837122834	 Fitness_1: 0.5864582304966651	 Fitness: 0.5799155837122834	 Best: 0.14701970535474482	 Flag: 0_0
1.5923649397845365 0.6286593282683117 1.286490435724787 0.42870216016342505 0.6086656363211224 1.2752680649708574 1.4198378054075722 1.282551046625542 1.8874405879340954 1.3014541131437962 1.3124079999999996
-0.0021752299999999725
Evaluating Individual 581	 Fitness_0: 1000.0	 Fitness_1: 0.8196910472876622	 Fitness: 1000.0	 Best: 0.14701970535474482	 Flag: 1_1
1.6793076211378142 0.28979255649008506 0.42579999999999996 0.5229999999999999 1.2588678056750524 1.5693313238755984 0.1038489683339201 0.7485525114381476 0.7180552106983951 0.7037081308641535 1.4657680000000002
-0.057689740000000045
0.0021885399999999992
Evaluating Individual 582	 Fitness_0: 1000.0	 Fitness_1: 0.9734648341679524	 Fitness: 1000.0	 Best: 0.14701970535474482	 Flag: 4_4
0.9109006125519087 0.26206971203840923 1.4155335738595944 1.694275407440952 1.7158947570938157 1.61524 0.6454550826067817 0.8699240328651622 0.728488731032268 1.7938683392097416 1.420356356967344
-0.05636869
0.000347190000000025
Evaluating Individual 583	 Fitness_0: 1000.0	 Fitness_1: 0.938070267283685	 Fitness: 1000.0	 Best: 0.14701970535474482	 Flag: 4_4
1.1430181192697244 0.2889318942400647 0.4384738127645005 1.2847804717166964 1.658533029640343 1.2918178033321697 0.7731260784806065 1.7144439464776633 1.8427716252387194 1.3031238413681954 0.9333301809720591
0.0010026400000000546
Evaluating Individual 584	 Fitness_0: 1000.0	 Fitness_1: 0.417549841808503	 Fitness: 1000.0	 Best: 0.14701970535474482	 Flag: 1_1
0.6273999999999998 0.622801860306142 0.480664 1.432191031125558 1.799806635830151 1.717185310894948 1.4839024688318891 0.35357270734473445 1.0541208979284968 1.8658 1.5726997214079386
0.004876199999999997
0.003517720000000002
Evaluating Individual 585	 Fitness_0: 0.45927235029126395	 Fitness_1: 0.753767704980184	 Fitness: 0.45927235029126395	 Best: 0.14701970535474482	 Flag: 0_0
1.3116338337456488 0.33463005942154833 0.33922885067525416 1.6929999999999998 1.333 0.7929999999999999 1.8442 0.18653815613376623 1.4790648979284966 1.6361200000000002 1.450697572649562
-0.002676820000000024
Evaluating Individual 586	 Fitness_0: 1000.0	 Fitness_1: 0.5534385483210661	 Fitness: 1000.0	 Best: 0.14701970535474482	 Flag: 1_1
0.764555094535409 0.5877999999999999 0.7389999999999999 0.6446947726714368 1.7975857667662356 1.568501409193815 0.25149524563762193 0.4162098438534059 1.1647991515944531 1.170044431844039 1.817521370571077
-0.05961359999999982
0.0026159000000000043
Evaluating Individual 587	 Fitness_0: 1000.0	 Fitness_1: 0.7662349171644082	 Fitness: 1000.0	 Best: 0.14701970535474482	 Flag: 4_4
1.6022331518333142 0.3511973964987751 0.6110334877083554 0.2122562969645585 0.3758264224862976 1.0927379349900141 1.7661788920270143 1.0821613922074649 0.5162844369468712 0.9477312343534295 1.80949594696147
0.003541499999999864
0.003669409999999873
Evaluating Individual 588	 Fitness_0: 0.35055559145339904	 Fitness_1: 0.37319501867015314	 Fitness: 0.35055559145339904	 Best: 0.14701970535474482	 Flag: 0_0
0.8259212692999481 1.853439429811696 0.8514511469942604 0.699136968874442 1.367313364169849 1.4651982238345813 1.3645359999999997 0.6867280000000001 1.5411630510411234 1.622132555147347 1.6832947814177772
-0.037957720000000084
0.004078800000000049
Evaluating Individual 589	 Fitness_0: 1000.0	 Fitness_1: 0.3469485395147023	 Fitness: 1000.0	 Best: 0.14701970535474482	 Flag: 4_4
0.7951273666360203 0.6719224686232621 0.193891399475282 0.43372309915864005 0.8912758347429943 0.18242521627993447 1.0038248097371394 1.6467514347826604 1.0021600407320295 1.4654318414356555 0.797133759813997
-0.021930430000000056
0.002329990000000004
Evaluating Individual 590	 Fitness_0: 1000.0	 Fitness_1: 0.15260145736538733	 Fitness: 1000.0	 Best: 0.14701970535474482	 Flag: 4_4
0.6815592301506861 1.4361434206654224 1.1295569189548187 0.9040923003671897 1.7389117216890368 0.423473535596283 1.7442500967381631 0.807024353112563 1.1015845441382728 1.3073852369681518 1.580747792417606
-0.0001968099999999362
Evaluating Individual 591	 Fitness_0: 1000.0	 Fitness_1: 0.37863493308061963	 Fitness: 1000.0	 Best: 0.14701970535474482	 Flag: 1_1
1.5308016918759408 1.5514899188296944 1.1111794506826098 0.5710771682058258 0.5385764502204562 1.003957840830833 1.1141277016472317 1.7498992432700917 1.2033431799352574 0.3920532906437042 0.1973996063210306
-0.028944120000000018
Evaluating Individual 592	 Fitness_0: 1000.0	 Fitness_1: 1000.0	 Fitness: 1000.0	 Best: 0.14701970535474482	 Flag: 4_4
1.0282994876766158 0.9765117027962789 0.9800665633423735 1.3834299690735536 1.3737518149676478 1.484815157386268 1.0633687445644242 1.6493271055813625 0.7380584189424152 1.1202626450174684 0.8002515220434666
-0.05413055
-0.001766829999999997
Evaluating Individual 593	 Fitness_0: 1000.0	 Fitness_1: 0.891676120006837	 Fitness: 1000.0	 Best: 0.14701970535474482	 Flag: 4_4
0.7569999999999999 0.3635919999999999 0.5855737928227368 0.21311200000000013 1.1457232032757005 1.6554098548036038 0.7786975198050333 0.975435212916111 1.7161161609933395 0.8342425444685448 1.290232
-0.016590359999999915
0.003266839999999993
Evaluating Individual 594	 Fitness_0: 0.5873406063385022	 Fitness_1: 0.47922605327409273	 Fitness: 0.5873406063385022	 Best: 0.14701970535474482	 Flag: 0_0
0.8793999999999997 0.8018095057290088 1.5543279999999997 1.5268885811323556 0.11472496058951857 1.3310240705919427 0.7141903930699623 1.0216936610981269 1.1030403101280886 1.3583505411840011 0.9541359999999999
-0.001669859999999912
Evaluating Individual 595	 Fitness_0: 1000.0	 Fitness_1: 0.6513356870961312	 Fitness: 1000.0	 Best: 0.14701970535474482	 Flag: 1_1
1.3791722469456413 0.5585869183969769 1.035356624992983 1.7485280726858674 0.77554916908484 1.5530320000000002 1.8407381036238104 1.3178342953684792 1.8719724779740865 0.8176639394883616 0.6104441097478446
-0.017454209999999915
-0.0011238099999999474
Evaluating Individual 596	 Fitness_0: 0.3493815795904419	 Fitness_1: 0.2995882277294168	 Fitness: 0.3493815795904419	 Best: 0.14701970535474482	 Flag: 0_0
0.8484400000000002 1.5598115827666308 0.32499999999999996 1.4543635023892005 1.765 1.369 1.7109999999999999 1.7857104300122086 1.4784399999999998 0.9355600000000002 1.836399537970822
0.0017561200000000277
Evaluating Individual 597	 Fitness_0: 0.3324348767407037	 Fitness_1: 1000.0	 Fitness: 1000.0	 Best: 0.14701970535474482	 Flag: 0_0
0.6221207608235777 1.5597999999999999 0.5554000000000001 1.0737999999999999 1.0198 1.0666 0.49419999999999986 0.181 1.4177459056281247 0.8864326072894385 1.053973046164914
-0.09394124999999998
0.0016661000000000037
Evaluating Individual 598	 Fitness_0: 1000.0	 Fitness_1: 0.24670132916740134	 Fitness: 1000.0	 Best: 0.14701970535474482	 Flag: 4_4
0.37296190308974875 0.8236072023287514 0.5525138803067415 1.6237706006987478 1.219989215314764 0.5389263999999999 1.614666872125883 0.8897208202496255 0.6941008 0.9921117203004236 1.3765602045242618
-0.038641110000000034
0.0022675900000000415
Evaluating Individual 599	 Fitness_0: 1000.0	 Fitness_1: 0.9084612539395263	 Fitness: 1000.0	 Best: 0.14701970535474482	 Flag: 4_4
1.7239964928607523 0.28019890409732584 0.5687111491580467 1.6320452609985496 1.0788400000000002 1.2444096520079886 1.1376568863783885 1.2838888646796378 1.0771564504425029 1.5709748557437968 0.9243504013063204
-0.04048649000000015
Evaluating Individual 600	 Fitness_0: 1000.0	 Fitness_1: 1000.0	 Fitness: 1000.0	 Best: 0.14701970535474482	 Flag: 4_4
1.0379160146644226 0.740710423673583 0.6058980760723356 0.9129292983097418 1.7539241830272005 0.7926503901895556 1.5853583770565471 1.862108902115383 0.7833344881695911 1.6090959003095286 0.6093792454310623
0.00504574999999996
0.005119589999999952
Evaluating Individual 601	 Fitness_0: 0.4243915130191105	 Fitness_1: 0.4401576473685214	 Fitness: 0.4243915130191105	 Best: 0.14701970535474482	 Flag: 0_0
1.4553921821288758 1.894142963422048 0.7144382110157216 1.4247945774212754 1.3053468739983294 0.9784719999999999 0.8852518887222209 1.0463310372628905 1.6533658841113479 1.3997518160474904 0.9321222717316288
0.00736575000000006
0.007574309999999862
Evaluating Individual 602	 Fitness_0: 0.6068036049709894	 Fitness_1: 0.49762013726973353	 Fitness: 0.6068036049709894	 Best: 0.14701970535474482	 Flag: 0_0
0.514373087310031 1.16454928726462 0.7850799999999999 0.7431712110930526 0.2643917052123115 1.3691151999999998 1.0169199999999998 0.42940000000000006 1.4942038138014044 0.7944156939341838 0.49736847677222157
Evaluating Individual 603	 Fitness_0: 1000.0	 Fitness_1: 1000.0	 Fitness: 1000.0	 Best: 0.14701970535474482	 Flag: 1_1
1.2523476211378142 0.91508181888016 0.20800764961657303 0.6904719999999998 0.9071647478887043 0.6766888304234234 0.2579260459720398 0.5962622498334564 1.3274929598709373 1.2069341052707152 0.8864404501395942
Evaluating Individual 604	 Fitness_0: 1000.0	 Fitness_1: 1000.0	 Fitness: 1000.0	 Best: 0.14701970535474482	 Flag: 1_1
0.960036492637559 0.7965999999999999 1.218968235251503 0.46584365114575527 0.7259274962405906 1.0162000000000002 0.35240709839556683 1.8370406647661723 0.601504214020026 0.13680609362026785 1.600578440413289
0.0006977400000001133
Evaluating Individual 605	 Fitness_0: 1000.0	 Fitness_1: 0.22943814519298783	 Fitness: 1000.0	 Best: 0.14701970535474482	 Flag: 1_1
1.7713593574811757 1.133714653369555 1.430147585820382 0.7208301944713618 1.2673333083946465 1.4626200260931475 1.546315144675033 0.6212125588360531 1.2651853413651477 0.9279322042442029 1.2723249721289125
0.003929099999999908
0.003917720000000013
Evaluating Individual 606	 Fitness_0: 0.5108798521520256	 Fitness_1: 0.47802956578636574	 Fitness: 0.5108798521520256	 Best: 0.14701970535474482	 Flag: 0_0
0.8559860166776266 1.1263697096085572 0.773602164245395 1.3832003296466358 0.9047258516608553 1.1435167483621078 0.3633416819669957 0.4976748814033436 1.6801391630288893 1.8587507591117982 0.8679258307877048
1000.0
Evaluating Individual 607	 Fitness_0: 0.5585251173910243	 Fitness_1: 1000.0	 Fitness: 1000.0	 Best: 0.14701970535474482	 Flag: 0_0
0.2260062365923151 1.4965446204521093 1.1065024355775819 1.3278468495641755 1.4558793841990632 0.6970950424001785 0.790255733201802 0.6896554789914217 0.6677533002257506 0.43309638079296237 1.4440917144734056
Evaluating Individual 608	 Fitness_0: 1000.0	 Fitness_1: 1000.0	 Fitness: 1000.0	 Best: 0.14701970535474482	 Flag: 1_1
1.7540088551027628 1.371604122020913 1.7430011033412303 0.7245482666270977 0.6962246258699822 1.5204252787253292 0.5638755373659216 1.2448773157933632 0.7494263270002652 0.8521316230748001 0.1782288576702185
-0.012356420000000146
-0.002009270000000063
Evaluating Individual 609	 Fitness_0: 0.2193240168584208	 Fitness_1: 0.1811546199144922	 Fitness: 0.2193240168584208	 Best: 0.14701970535474482	 Flag: 0_0
1.0764206589912655 1.076389169834613 0.6155564990124051 0.6361839999999996 0.82972 1.0234 0.8565039970472013 1.2515218566643393 1.1523561702089813 0.3603426589288894 1.1563106460173063
-0.009507590000000121
0.0028328699999999873
Evaluating Individual 610	 Fitness_0: 0.6439210119630413	 Fitness_1: 0.5578815290610001	 Fitness: 0.6439210119630413	 Best: 0.14701970535474482	 Flag: 0_0
0.5031852355325217 0.779928150726264 1.0086694529864915 0.8509376039201785 1.2316237331440618 1.5767920000000002 0.11065481111598241 0.8659489960315099 1.4146057715025582 1.785860475473712 0.6323708799999999
-0.009413409999999955
-0.009365889999999988
Evaluating Individual 611	 Fitness_0: 0.25200260997218893	 Fitness_1: 0.3093309672912437	 Fitness: 0.25200260997218893	 Best: 0.14701970535474482	 Flag: 0_0
1.4038284861607495 1.5305990523455917 1.1512833447372262 1.2702013367932217 1.2229868766377054 1.3190082358471678 0.42609371809209895 0.6509256731244092 1.7660503566003725 0.17933629754346858 0.8506285807724059
0.0022645000000001136
Evaluating Individual 612	 Fitness_0: 1000.0	 Fitness_1: 0.244798234594811	 Fitness: 1000.0	 Best: 0.14701970535474482	 Flag: 1_1
1.4310161318307386 0.7629834398985966 1.5843392688448528 1.7724556002175795 0.7624872463599852 1.1672133451023636 1.0350925457453932 1.5480295165346603 1.0398702712053285 1.664314460194951 1.1838282867861536
0.0015737800000000801
-0.0010415299999999572
Evaluating Individual 613	 Fitness_0: 0.5401175515443974	 Fitness_1: 0.6893991698854086	 Fitness: 0.5401175515443974	 Best: 0.14701970535474482	 Flag: 0_0
1.1139545677223939 0.4682799999999999 1.3376586319164832 1.540919246928569 0.6264286822339266 0.8075808857399528 1.2002919138856165 0.1629999999999998 1.1818 0.6163406610114853 0.1395901289162576
-0.0046929699999999075
-0.003799639999999993
Evaluating Individual 614	 Fitness_0: 0.43258002451955063	 Fitness_1: 0.36557135409137415	 Fitness: 0.43258002451955063	 Best: 0.14701970535474482	 Flag: 0_0
1.5957451967265255 1.1638 1.7002 1.2429999999999999 1.207 1.513 1.081 1.7109999999999999 1.333 0.7060436895289259 0.3393999999999999
Evaluating Individual 615	 Fitness_0: 1000.0	 Fitness_1: 1000.0	 Fitness: 1000.0	 Best: 0.14701970535474482	 Flag: 5_5
1.4411376777143436 1.5771183453613884 0.885922164245395 0.5014006059508964 0.9485018516608553 1.877916748362108 0.36046168196699563 1.3760748814033437 0.4262211457589345 0.38154314700329117 1.1939922294289234
-0.002989950000000019
-0.0027734999999999843
Evaluating Individual 616	 Fitness_0: 0.5573218115671535	 Fitness_1: 0.5248413661638733	 Fitness: 0.5573218115671535	 Best: 0.14701970535474482	 Flag: 0_0
0.839617459335139 1.8605009348582828 1.6478324195747749 1.6910184979292984 0.9906053478328863 0.5756729622689905 0.9423456512830527 0.5972599485380357 1.8794297389452073 0.4092283120959077 0.4790942848099456
-0.025636199999999887
-0.0030199000000000753
Evaluating Individual 617	 Fitness_0: 1000.0	 Fitness_1: 0.640320679622492	 Fitness: 1000.0	 Best: 0.14701970535474482	 Flag: 4_4
1.09396 0.4581999999999998 0.39785499366169297 1.63338422452617 1.2493738410721988 1.617983198173522 1.2473127446763366 0.847 1.500280517568695 0.7663599999999999 1.0320682584878555
-0.04969284000000007
-0.00254030999999999
Evaluating Individual 618	 Fitness_0: 1000.0	 Fitness_1: 0.6449056209633118	 Fitness: 1000.0	 Best: 0.14701970535474482	 Flag: 4_4
0.8123851967265253 0.4678353044496658 0.9771520731034905 1.615067417375569 1.5914793116716484 1.518452473188706 1.278516516443637 0.45359962820433164 0.6082007183427975 1.2353350237435992 1.5549777312422068
0.00309319000000019
0.0030452899999999783
Evaluating Individual 619	 Fitness_0: 0.4623408556479061	 Fitness_1: 0.44013516376693684	 Fitness: 0.4623408556479061	 Best: 0.14701970535474482	 Flag: 0_0
0.9909999999999999 1.531791727634554 0.8151185569821655 0.1933820163328952 0.4212736202240309 1.6305816183249628 0.12973599999999985 1.22572 1.5563100167826667 0.7802535319448789 0.7569999999999999
0.0024649899999999725
0.00034424
Evaluating Individual 620	 Fitness_0: 0.8922962479781907	 Fitness_1: 0.9908418559917943	 Fitness: 0.8922962479781907	 Best: 0.14701970535474482	 Flag: 0_0
0.7147070669965191 0.13464809036533573 1.4295617805041017 1.7593559785249697 0.5646305212887158 1.8751599999999997 1.56556 0.45869026526223783 0.7958028411661804 1.5042135777979284 0.31590105366777166
-0.05127000000000004
-0.0007410899999999998
Evaluating Individual 621	 Fitness_0: 1000.0	 Fitness_1: 0.7659634055310777	 Fitness: 1000.0	 Best: 0.14701970535474482	 Flag: 4_4
1.3803759999999998 0.38886261838407044 0.5979221642453951 1.7368502605705705 1.511154853068597 1.5915295483621081 1.4947044273673251 1.8990544771817761 0.7662100691978192 1.518473405671331 0.6033298415258761
Evaluating Individual 622	 Fitness_0: 1000.0	 Fitness_1: 1000.0	 Fitness: 1000.0	 Best: 0.14701970535474482	 Flag: 5_5
1.782289527802467 1.0322315458331777 1.7874232804581132 0.9863204630760782 0.5663833645066917 1.208742214304314 1.1296174811128712 0.6225360024069033 0.40234627612829343 1.7046388471730403 0.3162808429342173
0.002811250000000154
0.002417780000000036
Evaluating Individual 623	 Fitness_0: 0.26899994324872056	 Fitness_1: 0.20930843691352052	 Fitness: 0.26899994324872056	 Best: 0.14701970535474482	 Flag: 0_0
1.0703170901943375 1.3743302658923588 1.699945731396316 1.0990290893427836 1.1847961815612857 0.9965173986896867 0.9186862881121696 1.4186593659300488 1.1326818296030599 1.5867331114474064 1.0758369888332848
0.002460440000000119
Evaluating Individual 624	 Fitness_0: 1000.0	 Fitness_1: 0.246862217573866	 Fitness: 1000.0	 Best: 0.14701970535474482	 Flag: 1_1
1.297 0.595 1.117 0.48405660907595666 1.0418991704522331 0.4149999999999999 1.027 0.397 0.7929999999999999 1.279 0.7389999999999999
0.0016317599999999821
0.006016069999999818
Evaluating Individual 625	 Fitness_0: 0.5952984653023087	 Fitness_1: 0.5656545872898561	 Fitness: 0.5952984653023087	 Best: 0.14701970535474482	 Flag: 0_0
0.3675148523758722 0.9595511654090798 0.8391065570210969 0.28286999733794493 0.4524923399967481 0.5642270596389733 0.8618319248486586 0.163211745920879 1.6829569594611382 1.0678497508997842 0.8054058706878326
-0.004228070000000028
Evaluating Individual 626	 Fitness_0: 0.31478836007676236	 Fitness_1: 1000.0	 Fitness: 1000.0	 Best: 0.14701970535474482	 Flag: 0_0
1.099 1.4769999999999999 1.7986825219147524 0.87436 0.45099999999999996 1.066077161347306 0.9415315417084236 1.0894242952806839 1.7109999999999999 0.163 1.513
0.004083700000000023
0.005562960000000006
Evaluating Individual 627	 Fitness_0: 0.49498545514757336	 Fitness_1: 0.4472071475238298	 Fitness: 0.49498545514757336	 Best: 0.14701970535474482	 Flag: 0_0
0.8488522645513655 1.6749999999999998 1.7109999999999999 1.387 0.8995418516608554 1.4584689977169027 1.6308909308454207 1.1773153063318254 1.5937264 1.2729016166028158 0.9142243166684283
0.004834079999999963
0.004831069999999826
Evaluating Individual 628	 Fitness_0: 0.5625955329253954	 Fitness_1: 0.5487642209232163	 Fitness: 0.5625955329253954	 Best: 0.14701970535474482	 Flag: 0_0
1.636650284019552 1.4454420362277336 0.3160602944668137 1.1726161532057238 0.22417804292764265 1.0474888304234231 0.44750789299661153 0.15591227985814726 1.6658992488901823 1.8405489234406018 0.7876755176703449
-0.04080487999999999
0.0019149299999999814
Evaluating Individual 629	 Fitness_0: 1000.0	 Fitness_1: 0.912592908375053	 Fitness: 1000.0	 Best: 0.14701970535474482	 Flag: 4_4
0.4050971763478699 0.5347039126696895 1.8853507913087661 0.7423600231140532 1.0213820651391199 0.41932718712160216 1.0699500795385068 1.5732136097625828 0.6652719999999999 1.5370212642053651 0.21354045986998188
Evaluating Individual 630	 Fitness_0: 1000.0	 Fitness_1: 1000.0	 Fitness: 1000.0	 Best: 0.14701970535474482	 Flag: 5_5
1.7632522440967877 1.5946546898725948 0.44963255083788567 1.443994675428121 1.4699117266323314 1.4535338762513543 1.7766299217488293 0.9274343302268067 0.6477622531813271 1.7585134554060744 0.6043816464857675
0.0009626700000000543
Evaluating Individual 631	 Fitness_0: 1000.0	 Fitness_1: 0.1471519260683421	 Fitness: 1000.0	 Best: 0.14701970535474482	 Flag: 1_1
1.0676756157969487 1.0931652215956158 0.690448649499978 0.9060998920639656 0.5832752941602918 1.5429520000000003 0.713354842847611 0.6395468265629431 0.9288138990036531 1.4337626751360846 1.2074842226893296
0.001994360000000084
Evaluating Individual 632	 Fitness_0: 1000.0	 Fitness_1: 0.19474961036437433	 Fitness: 1000.0	 Best: 0.14701970535474482	 Flag: 1_1
1.225 0.9009999999999999 0.8666211161677635 0.8630472023283086 1.4691151599252097 1.4556813108949476 0.8829999999999999 1.549 1.1278 1.7289999999999999 1.279
4.498999999991149e-05
0.0005675000000000541
Evaluating Individual 633	 Fitness_0: 0.458374038977293	 Fitness_1: 0.24369142276865036	 Fitness: 0.458374038977293	 Best: 0.14701970535474482	 Flag: 0_0
1.3690570876647887 1.5141799125896134 1.3706255850132245 0.9319613988242909 1.282661725913509 1.540871851391589 1.2959919999999996 0.361 0.8649999999999999 1.027 0.11098998421302458
0.001151459999999993
0.005320920000000062
Evaluating Individual 634	 Fitness_0: 0.5892740404118112	 Fitness_1: 0.4913144667492951	 Fitness: 0.5892740404118112	 Best: 0.14701970535474482	 Flag: 0_0
0.463560063288668 1.8554544236922261 1.7786402398635288 1.6025001777785668 0.949199117464129 1.3216449127260557 1.232795259360331 0.9667807071508814 1.837475997049242 1.2821843791352505 1.1820231385243751
1000.0
-0.0011512399999999978
Evaluating Individual 635	 Fitness_0: 0.7944193860324973	 Fitness_1: 0.33133435494230873	 Fitness: 0.7944193860324973	 Best: 0.14701970535474482	 Flag: 0_0
0.39023199999999986 0.606664 0.163 0.23500000000000001 0.7643440000000001 0.8109999999999999 1.423 1.081 0.23500000000000001 0.273304 1.5116861547456297
Evaluating Individual 636	 Fitness_0: 1000.0	 Fitness_1: 1000.0	 Fitness: 1000.0	 Best: 0.14701970535474482	 Flag: 1_1
0.635537797556513 0.9546695347175815 0.8068852999943864 1.125422458148694 1.0922393352678719 1.1923939794975882 0.8058956455545461 0.8869569075563292 0.8410008979284969 1.4983778696138281 1.6117552877982757
0.0013292400000000093
0.0013028600000000168
Evaluating Individual 637	 Fitness_0: 0.32040134465928666	 Fitness_1: 0.39075659235141796	 Fitness: 0.32040134465928666	 Best: 0.14701970535474482	 Flag: 0_0
1.4014 1.3618000000000001 0.9514 1.2286000000000001 0.8361999999999999 0.5464144 0.18986216668194592 0.6763811945889238 1.3878220176207305 1.6894 1.3509999999999998
-0.049324839999999925
Evaluating Individual 638	 Fitness_0: 1000.0	 Fitness_1: 1000.0	 Fitness: 1000.0	 Best: 0.14701970535474482	 Flag: 4_4
0.4358451510815986 1.34812 0.6288630519105896 0.48642288417753565 1.2387101974137888 1.8916961170298585 0.5316198065325785 1.2511795957784324 0.7643439999999999 1.3834000000000002 0.625991485961759
0.0009094299999999889
-0.000487269999999998
Evaluating Individual 639	 Fitness_0: 0.8248044619741016	 Fitness_1: 0.9571530893742217	 Fitness: 0.8248044619741016	 Best: 0.14701970535474482	 Flag: 0_0
1.7212025677223937 0.19281565087948482 0.20979999999999993 0.47619999999999996 1.3088782301883395 0.8794 0.3502 1.4906210253120318 1.4661999999999997 1.6174 0.22611103478410194
-0.006529459999999987
Evaluating Individual 640	 Fitness_0: 1000.0	 Fitness_1: 0.5864876842625997	 Fitness: 1000.0	 Best: 0.14701970535474482	 Flag: 1_1
0.163 1.2367550226652275 0.9299071700909153 1.8660617464350828 1.198929367899956 1.1979091111398446 1.3283767771448178 1.2045126248878901 1.585 0.181 1.855
Evaluating Individual 641	 Fitness_0: 1000.0	 Fitness_1: 1000.0	 Fitness: 1000.0	 Best: 0.14701970535474482	 Flag: 1_1
0.9451705049903146 0.7835808209986732 1.2298157629722997 1.2672205644466394 1.7137505212887159 1.8341054147817633 1.2709577520980246 0.7494814367470405 0.6950028411661805 1.5186135777979284 0.5895010536677717
-0.05333039999999989
0.0006403200000000275
Evaluating Individual 642	 Fitness_0: 1000.0	 Fitness_1: 0.592249845488672	 Fitness: 1000.0	 Best: 0.14701970535474482	 Flag: 4_4
1.1509561767061083 0.4556415600728474 0.6687075724366354 1.0230523717051598 1.4289449539767027 1.1923286414382521 1.7853026544264035 0.696710400902755 0.8573204433298846 1.4949681303263185 1.8841970353839763
0.002323770000000001
Evaluating Individual 643	 Fitness_0: 1000.0	 Fitness_1: 0.960448522864348	 Fitness: 1000.0	 Best: 0.14701970535474482	 Flag: 1_1
0.14284000000000008 0.6386753983183884 1.4308553472871315 0.4871741397446009 0.8877976164312622 1.4869986789114105 1.814672579820251 0.7800614687896967 0.23133722942908794 0.981780912663169 1.26748
-0.006089950000000011
0.0013502899999999762
Evaluating Individual 644	 Fitness_0: 0.3974956910771245	 Fitness_1: 0.40208598474406293	 Fitness: 0.3974956910771245	 Best: 0.14701970535474482	 Flag: 0_0
1.5598 0.9983408217910994 1.5620580760723357 1.7337292983097419 0.1531207808865603 0.5337999999999999 0.6238 1.015421025312032 1.0917999999999997 1.2862 1.6858
Evaluating Individual 645	 Fitness_0: 1000.0	 Fitness_1: 1000.0	 Fitness: 1000.0	 Best: 0.14701970535474482	 Flag: 5_5
1.7045808388407844 1.6709936224057456 0.11729219785119649 1.713452082705647 1.633434118262789 0.8571887213218318 1.0602756526776118 0.25337808603314915 0.6044251610863702 1.8965823079284636 0.5658850536677715
0.005190310000000031
0.005884770000000206
Evaluating Individual 646	 Fitness_0: 0.495699899603386	 Fitness_1: 0.47661443375913387	 Fitness: 0.495699899603386	 Best: 0.14701970535474482	 Flag: 0_0
1.122297394960058 1.2362801382947977 0.3665482736167036 0.529989494738366 1.0522356429276427 1.2146480065401837 1.1590883920112693 1.1116467594353834 1.7538315344222355 1.4760611900671587 1.062657235479437
Evaluating Individual 647	 Fitness_0: 1000.0	 Fitness_1: 1000.0	 Fitness: 1000.0	 Best: 0.14701970535474482	 Flag: 1_1
1.4842 1.2069999999999999 0.7245999999999999 1.1385999999999998 0.8397999999999999 0.5554000000000001 1.2322 0.9452391353388707 1.495 1.6965384221503577 1.2538
Evaluating Individual 648	 Fitness_0: 1000.0	 Fitness_1: 1000.0	 Fitness: 1000.0	 Best: 0.14701970535474482	 Flag: 1_1
1.5854961963569583 0.6994575897006714 1.4023531300674152 1.1429743003339337 0.3316251295871675 1.101378594188801 0.9393117324382272 0.5852111422497184 1.454876562473552 0.4125378113752697 1.1248683569673437
0.002710579999999796
0.0019021500000000469
Evaluating Individual 649	 Fitness_0: 0.23115683602650072	 Fitness_1: 0.1497620480087623	 Fitness: 0.23115683602650072	 Best: 0.14701970535474482	 Flag: 0_0
1.50004 1.0047760117313067 1.6234502165181974 1.5224575729072143 0.8158526756042954 0.5742674806439142 0.8827643554494982 1.1912823902374172 0.992639164647857 1.2233262173507733 0.8991186626972352
Evaluating Individual 650	 Fitness_0: 1000.0	 Fitness_1: 1000.0	 Fitness: 1000.0	 Best: 0.14701970535474482	 Flag: 1_1
1.6775088388407844 0.4737766246173973 1.1723113368029896 0.20391058591927044 1.3113997687095598 1.428731919495354 0.9132503334977475 1.5799548385890363 1.4425553775431 1.8751575777979284 0.7479010536677715
-0.01848987999999996
Evaluating Individual 651	 Fitness_0: 0.5920655580637457	 Fitness_1: 1000.0	 Fitness: 1000.0	 Best: 0.14701970535474482	 Flag: 0_0
0.4775708434970788 1.8325130678499613 0.12260661366691117 0.21795801356800237 0.33333004135825195 1.2453922033321694 1.738712932797076 1.2369765101828798 1.6563936428594501 1.2118419652058905 1.610084895606997
-5.756000000012307e-05
Evaluating Individual 652	 Fitness_0: 0.2484924433815233	 Fitness_1: 1000.0	 Fitness: 1000.0	 Best: 0.14701970535474482	 Flag: 0_0
0.914044519746186 0.7363473487856191 0.3034151881094661 0.8135948650799574 1.0008223478887042 1.490923154186396 0.7127928450587495 0.37653980544094756 0.8480232321986678 1.065798636927644 0.41571631314576374
0.0032708699999999258
Evaluating Individual 653	 Fitness_0: 0.2980619839286787	 Fitness_1: 1000.0	 Fitness: 1000.0	 Best: 0.14701970535474482	 Flag: 0_0
1.6656640175463566 1.4154369711703947 1.7944550076200765 0.8176390993257883 1.1087668202511733 1.05360293297708 1.2123139772259839 0.3394572993383784 1.4553697905786362 1.8060230505876325 1.6361907618087435
1000.0
0.002947040000000012
Evaluating Individual 654	 Fitness_0: 0.7118861576159198	 Fitness_1: 0.8803569829045734	 Fitness: 0.7118861576159198	 Best: 0.14701970535474482	 Flag: 0_0
0.23912412431060245 0.7496362607567307 1.2940774117856686 1.6162289464025603 0.700712959446526 0.9521492775044227 1.183373525864397 1.677876124947795 0.8685091884756176 1.4832297195885107 1.5602055457367512
-0.05122582999999997
-0.00343433999999998
Evaluating Individual 655	 Fitness_0: 1000.0	 Fitness_1: 0.6274617120866073	 Fitness: 1000.0	 Best: 0.14701970535474482	 Flag: 4_4
0.253 0.9493405133472463 0.848350870345356 1.0352749661977987 1.624341151774956 1.4949999999999999 0.253 0.721 1.639 1.045 0.595
0.006009660000000028
-0.00024240999999999846
Evaluating Individual 656	 Fitness_0: 0.7935916819838794	 Fitness_1: 0.9907960405015316	 Fitness: 0.7935916819838794	 Best: 0.14701970535474482	 Flag: 0_0
1.8526481318307386 0.19380141479720625 1.358598588984278 1.0105650721013681 0.27647950092247775 0.6603976600095781 0.925700206471669 1.4922309200998236 1.2161573077834171 1.0906184601949511 1.4415218299564765
0.000595160000000039
Evaluating Individual 657	 Fitness_0: 1000.0	 Fitness_1: 0.5982518438892874	 Fitness: 1000.0	 Best: 0.14701970535474482	 Flag: 1_1
1.61967872598483 0.5154628073991068 1.2728526031763279 0.4336180925265179 1.7426391174641287 0.27936522427307947 1.3620840943951025 0.5505404555981039 1.4818488280553044 0.9575042598471177 1.8997521213544202
0.005140150000000343
Evaluating Individual 658	 Fitness_0: 1000.0	 Fitness_1: 0.3549292767367447	 Fitness: 1000.0	 Best: 0.14701970535474482	 Flag: 1_1
1.6035770122924908 1.0475141561807524 1.5524782639216097 1.3536936933314887 0.5485524429276425 1.3789196483398423 0.43299999999999994 0.469 0.9177215345534524 1.4136759536412191 0.10185759999999966
-0.015392340000000004
-0.0012034699999999843
Evaluating Individual 659	 Fitness_0: 0.6219819985079547	 Fitness_1: 0.48902788695708915	 Fitness: 0.6219819985079547	 Best: 0.14701970535474482	 Flag: 0_0
0.6089419084884958 0.8091794727417427 0.7916575576170656 0.6529282489911257 0.8409165704651099 1.0196497188867282 0.5187865934674216 1.1544538768872075 1.572463362330597 0.5122728475038871 0.6625258651385624
0.006435760000000013
0.0063697799999999916
Evaluating Individual 660	 Fitness_0: 0.4752485579009165	 Fitness_1: 0.4477365094433127	 Fitness: 0.4752485579009165	 Best: 0.14701970535474482	 Flag: 0_0
1.8059125514957413 1.2910560593542342 0.6141477536101921 1.1527543066685113 0.593609697351229 1.1163087999999999 1.7812627696855623 0.508045083066629 1.4980247799352573 1.4046566027919307 0.9346237510986781
-0.029533609999999877
Evaluating Individual 661	 Fitness_0: 1000.0	 Fitness_1: 1000.0	 Fitness: 1000.0	 Best: 0.14701970535474482	 Flag: 4_4
1.4443164607973515 0.7088993039741989 1.6315797880717777 1.6803277980853655 1.0068404329831824 1.6548858369373665 0.5814440054041803 1.7310436175685908 0.6464221830357371 1.5807731167965797 1.2172446058686657
0.0011470199999998876
Evaluating Individual 662	 Fitness_0: 1000.0	 Fitness_1: 0.4135506617424104	 Fitness: 1000.0	 Best: 0.14701970535474482	 Flag: 1_1
1.4169165507315498 1.4591796479604904 0.3112675858203823 0.405105115387966 1.493035305387119 0.26744622855654887 0.23224604294350232 1.5757345059470875 1.5935053413651474 0.9873376402181885 1.6642505762933768
-0.21613151000000008
Evaluating Individual 663	 Fitness_0: 1000.0	 Fitness_1: 1000.0	 Fitness: 1000.0	 Best: 0.14701970535474482	 Flag: 5_5
1.0522 0.8282538710275851 1.7901112530706205 0.17107813184995552 0.9142340442889708 1.075888294225536 1.6586155740847224 0.816482542841752 0.16591518057264848 1.2538 0.5958953914322049
-0.01676547000000006
0.0014371499999999999
Evaluating Individual 664	 Fitness_0: 0.5414290889852815	 Fitness_1: 0.9550644644369185	 Fitness: 0.5414290889852815	 Best: 0.14701970535474482	 Flag: 0_0
0.25722283879493874 0.26969099139461533 0.7017380705714651 1.6118482009942081 1.1960121850942866 1.6008696513607368 0.6139401738318604 0.30829910004176403 0.8333926492195057 0.2660162243291915 0.7130280134461755
-0.07150641000000002
0.00030157000000002876
Evaluating Individual 665	 Fitness_0: 1000.0	 Fitness_1: 0.7606135179525597	 Fitness: 1000.0	 Best: 0.14701970535474482	 Flag: 4_4
1.4174447722497527 0.3341845764004542 0.13330728757832222 0.10564962311405346 1.0731606277596804 0.9220550709644852 1.4339156830796633 1.544611549396691 1.2892154741307928 0.4016115788473303 1.3277296000000003
Evaluating Individual 666	 Fitness_0: 1000.0	 Fitness_1: 1000.0	 Fitness: 1000.0	 Best: 0.14701970535474482	 Flag: 1_1
0.9506057011771252 1.0705475452842586 1.8700370445076238 0.22325715437863697 1.3289048127920324 1.2947495353682021 1.3552503114833838 1.6742447559973361 0.8307450408151477 0.14528930449000804 1.5550633638560676
0.004446869999999992
Evaluating Individual 667	 Fitness_0: 0.4709724038423602	 Fitness_1: 1000.0	 Fitness: 1000.0	 Best: 0.14701970535474482	 Flag: 0_0
0.8486745529412995 1.828567460112232 0.9032083241122012 1.0121655201079438 0.5136962527136257 1.0934673583321355 0.8120526791678228 0.1740088217266873 1.8528584694297134 0.63532 1.121311754426401
Evaluating Individual 668	 Fitness_0: 1000.0	 Fitness_1: 1000.0	 Fitness: 1000.0	 Best: 0.14701970535474482	 Flag: 1_1
0.7120719999999999 1.2293917431535843 0.16924134020577403 1.6578274608905637 1.1303588476666262 0.5270602493166175 1.738829118237867 1.4320962855344392 0.8156147505929008 1.3742382173507732 1.2694640559069508
-0.026951589999999914
0.0009502700000000308
Evaluating Individual 669	 Fitness_0: 1000.0	 Fitness_1: 0.7039268102680993	 Fitness: 1000.0	 Best: 0.14701970535474482	 Flag: 4_4
1.1236905424743744 0.4984766102960102 1.6268106044444934 0.7446274661939625 1.7595576241763822 0.14370849332590208 1.3822905358612019 1.1510331960357645 1.0702402885422742 1.1882210948323835 0.5927526042766325
-0.09337734999999991
0.0005355999999999972
Evaluating Individual 670	 Fitness_0: 1000.0	 Fitness_1: 0.9427676937075143	 Fitness: 1000.0	 Best: 0.14701970535474482	 Flag: 4_4
0.4135600000000001 0.4841130980925412 1.4949576887001341 1.0207282852091766 1.6228441943249476 0.5384079999999999 1.248816524351583 1.486939297237016 1.3670024123339743 1.3285127849346976 1.0003600000000001
-0.019481740000000025
-0.0029928799999999756
Evaluating Individual 671	 Fitness_0: 1000.0	 Fitness_1: 0.601979033213119	 Fitness: 1000.0	 Best: 0.14701970535474482	 Flag: 4_4
0.9019031091998317 0.6207236717547057 1.6304486618018768 1.8550129838141838 1.0507566021252595 1.4132660388228084 0.7953801738318604 1.3949574289058961 1.3634382712053283 0.7650823829746651 0.5652229336559086
-0.03258892999999996
0.0020716699999999977
Evaluating Individual 672	 Fitness_0: 1000.0	 Fitness_1: 0.9776498355798378	 Fitness: 1000.0	 Best: 0.14701970535474482	 Flag: 4_4
1.7362 0.23500000000000001 1.405 1.2787845468473855 0.2970311347306685 0.4695809161571167 1.7063047538415357 0.5204969127337401 1.1339318511405856 1.081 1.819
Evaluating Individual 673	 Fitness_0: 1000.0	 Fitness_1: 1000.0	 Fitness: 1000.0	 Best: 0.14701970535474482	 Flag: 1_1
1.0245261128802507 0.9516185146790214 0.17279414834342915 1.045472380627125 1.4279284030075277 1.425865509574534 0.21062875663569702 0.6485394061074893 0.7749999999999999 1.738062480375282 0.36748105986996027
0.0007975399999999855
Evaluating Individual 674	 Fitness_0: 1000.0	 Fitness_1: 0.155147492015619	 Fitness: 1000.0	 Best: 0.14701970535474482	 Flag: 1_1
1.123021071615275 1.2876373614097851 0.8907659226002258 1.3726292312875492 0.3285285069296464 1.7418279590855237 1.226877805407572 0.5690305146685285 0.842705463832815 1.670094113143796 1.352436230081672
Evaluating Individual 675	 Fitness_0: 1000.0	 Fitness_1: 1000.0	 Fitness: 1000.0	 Best: 0.14701970535474482	 Flag: 1_1
0.5801577947131226 1.4682976538615826 1.1646048717716955 1.3602562489911256 1.64443657046511 0.4770577188867282 1.5562778450365995 1.4055857415003121 0.9558781703969402 0.151217571912472 1.5128194247252733
0.0023271899999999235
Evaluating Individual 676	 Fitness_0: 0.6009223431833325	 Fitness_1: 1000.0	 Fitness: 1000.0	 Best: 0.14701970535474482	 Flag: 0_0
1.4684561318307385 0.6362634398985967 0.3461057889842781 1.069099494456249 0.16141399741614193 0.6536379235360237 0.15942524183427687 0.79716892977261 1.5503976899486946 1.3386470728839088 1.3510902084083523
-0.051007470000000055
Evaluating Individual 677	 Fitness_0: 1000.0	 Fitness_1: 1000.0	 Fitness: 1000.0	 Best: 0.14701970535474482	 Flag: 4_4
0.4142907036018537 1.5021999999999998 0.8577999999999999 1.7254 1.38412 0.3851944454805003 1.120140942538573 1.1524492911696267 1.25596 1.3402 1.3293999999999997
0.003445450000000072
Evaluating Individual 678	 Fitness_0: 1000.0	 Fitness_1: 0.46296800486638257	 Fitness: 1000.0	 Best: 0.14701970535474482	 Flag: 1_1
1.4655722469456414 1.4081869183969768 1.3071026425247851 1.3829242464298868 0.5407341929575543 0.6392656000000004 0.6300364464943484 1.3898342953684792 1.7855724779740865 0.464771956235569 1.2152441097478446
1000.0
Evaluating Individual 679	 Fitness_0: 0.6386911818159996	 Fitness_1: 1000.0	 Fitness: 1000.0	 Best: 0.14701970535474482	 Flag: 0_0
0.4597929289273722 0.899180251089283 0.5809097420416346 1.6481480827967077 1.4528039058059532 0.5344499349900143 0.21057815805208693 1.4617359796815905 0.3885556979655199 0.48527393776165706 1.3654791570657827
-0.05691175000000004
0.001966659999999898
Evaluating Individual 680	 Fitness_0: 1000.0	 Fitness_1: 0.23474112686876572	 Fitness: 1000.0	 Best: 0.14701970535474482	 Flag: 4_4
0.9155451573546249 0.643384 0.36459999999999987 1.265249654619674 0.41428 0.41499999999999976 1.6246 1.09228983979793 0.8547676435600865 0.530467638866364 1.6368822226913018
0.006397119999999923
0.005410359999999947
Evaluating Individual 681	 Fitness_0: 0.5251063425402921	 Fitness_1: 0.3953622521164007	 Fitness: 0.5251063425402921	 Best: 0.14701970535474482	 Flag: 0_0
1.042216505333132 1.0444703250123069 0.3672903060805339 1.0257855865436305 0.3299201076820969 1.5689011954991143 1.102437350977777 1.4645410079684147 1.1850225040498408 1.1557791810075395 0.47705884378790353
-0.0009249399999999852
0.0006222099999999564
Evaluating Individual 682	 Fitness_0: 0.48153333567298695	 Fitness_1: 0.42815889065565044	 Fitness: 0.48153333567298695	 Best: 0.14701970535474482	 Flag: 0_0
1.5958 0.8788568215591275 0.3397589518189808 1.0192286293317536 1.7158947570938157 1.61524 0.9927293445605212 1.401779213075599 1.5835981069931528 1.5344118235199988 0.6597999999999999
-0.0011334700000000808
-0.00011215000000008857
Evaluating Individual 683	 Fitness_0: 0.44044841230756226	 Fitness_1: 0.44580595673784656	 Fitness: 0.44044841230756226	 Best: 0.14701970535474482	 Flag: 0_0
1.3785086410535918 0.9825826025675428 0.7043474044493613 1.2847804717166964 1.658533029640343 1.2918178033321697 0.7731260784806065 1.7144439464776633 1.8427716252387194 1.0299731167965798 1.6224401834052729
-0.0007513500000000395
Evaluating Individual 684	 Fitness_0: 0.4183505600557681	 Fitness_1: 1000.0	 Fitness: 1000.0	 Best: 0.14701970535474482	 Flag: 0_0
0.574187094535409 1.2634132480811227 1.3374042828767216 1.432191031125558 1.246688002067086 1.802819261171181 0.11318179677531304 0.4926221365530961 1.2579037830357371 1.427948431844039 1.8087373705710772
Evaluating Individual 685	 Fitness_0: 1000.0	 Fitness_1: 1000.0	 Fitness: 1000.0	 Best: 0.14701970535474482	 Flag: 1_1
1.3116338337456488 0.33463005942154833 0.965231724927885 0.658717363863036 1.333 0.7929999999999999 1.8442 0.18653815613376623 1.4790648979284966 1.6361200000000002 1.450697572649562
-0.025237570000000265
0.0035071600000000647
Evaluating Individual 686	 Fitness_0: 1000.0	 Fitness_1: 0.5085736402081381	 Fitness: 1000.0	 Best: 0.14701970535474482	 Flag: 4_4
0.7125418687466771 0.5877999999999999 0.7389999999999999 0.7929999999999999 1.045 0.7749999999999999 1.135 0.199 1.0212364473177982 1.774796861902455 0.9230333720492556
-0.06025340999999984
0.0027666800000000213
Evaluating Individual 687	 Fitness_0: 1000.0	 Fitness_1: 0.7636527354358269	 Fitness: 1000.0	 Best: 0.14701970535474482	 Flag: 4_4
1.6022331518333142 0.3511973964987751 0.6110334877083554 0.2122562969645585 0.3758264224862976 1.0927379349900141 1.7661788920270143 1.0821613922074649 0.5162844369468712 0.9477312343534295 1.6809756894900094
0.004716990000000143
Evaluating Individual 688	 Fitness_0: 1000.0	 Fitness_1: 0.5273265956753229	 Fitness: 1000.0	 Best: 0.14701970535474482	 Flag: 1_1
0.9027956157969488 0.8649999999999999 1.423 0.271 0.109 1.819 0.2709544710060937 0.5603164730537089 1.4172032020695928 0.8748375252820993 0.5559730505166112
0.005807600000000024
Evaluating Individual 689	 Fitness_0: 0.5170731570596403	 Fitness_1: 1000.0	 Fitness: 1000.0	 Best: 0.14701970535474482	 Flag: 0_0
1.36324 0.6719224686232621 1.6626159999999999 1.4578319720563988 0.46786591807337075 1.305449670591943 1.3923738687183793 0.8422511980744773 1.3815566187896327 1.3322800000000001 0.8763759999999999
-0.003716699999999906
-0.0035393700000000416
Evaluating Individual 690	 Fitness_0: 0.23745166240455848	 Fitness_1: 0.33725083393600536	 Fitness: 0.23745166240455848	 Best: 0.14701970535474482	 Flag: 0_0
1.5562 1.4733999999999998 1.2753999999999999 1.279 1.4417200000000001 0.7086061766344847 1.5375556437136655 1.0491566902405025 1.6390693471354219 0.38177854240864273 1.847549225339279
-0.00580119999999984
0.0025827999999999997
Evaluating Individual 691	 Fitness_0: 0.5568229573523946	 Fitness_1: 0.9667481570363488	 Fitness: 0.5568229573523946	 Best: 0.14701970535474482	 Flag: 0_0
0.8116932096529923 0.29259999999999986 1.7390308899882045 0.6835363591464034 0.46407567185796406 0.721 0.487 0.5409999999999999 0.253 1.4136758262643567 0.381237661145322
Evaluating Individual 692	 Fitness_0: 1000.0	 Fitness_1: 1000.0	 Fitness: 1000.0	 Best: 0.14701970535474482	 Flag: 1_1
1.7303087689323418 1.836248868623262 0.5426880913695883 0.5072092550044782 0.4160873554528103 0.8027217867490598 1.7638158528743526 0.7463427174771774 0.7954258669279392 1.5872859644251642 1.2417903999999997
-0.0007819599999999705
0.0025512400000000657
Evaluating Individual 693	 Fitness_0: 0.26537377833159814	 Fitness_1: 0.15461525952612612	 Fitness: 0.26537377833159814	 Best: 0.14701970535474482	 Flag: 0_0
1.0040736335054135 1.0449993956726504 1.589269112731309 0.3447037680216921 1.1457232032757005 1.8479011725352974 1.354857205495033 0.8760743821408153 1.08128269002889 1.165065917140267 0.9692998959676957
-0.03068099000000002
-0.008532870000000026
Evaluating Individual 694	 Fitness_0: 1000.0	 Fitness_1: 0.40793826115922266	 Fitness: 1000.0	 Best: 0.14701970535474482	 Flag: 4_4
0.3686752026506993 0.9154648369006106 1.388943522185469 1.3463359939130284 1.4161546509670013 1.1878557797932263 0.34299999999999997 0.28900000000000003 1.429018182025245 0.2673588383229069 0.6774992733061378
0.0015905700000000134
0.002004709999999965
Evaluating Individual 695	 Fitness_0: 0.6401307629369569	 Fitness_1: 0.6532898343657089	 Fitness: 0.6401307629369569	 Best: 0.14701970535474482	 Flag: 0_0
1.3791722469456413 0.5585869183969769 1.035356624992983 1.7485280726858674 0.77554916908484 0.6689230882911554 1.590843492166463 0.887282219856702 1.8719724779740865 0.8176639394883616 0.6104441097478446
0.00378633000000006
Evaluating Individual 696	 Fitness_0: 1000.0	 Fitness_1: 0.33511086518462624	 Fitness: 1000.0	 Best: 0.14701970535474482	 Flag: 1_1
0.8484400000000002 1.7490137985255445 1.2618814043461293 1.3227281112610676 1.6071236079633762 0.17529164934225813 1.7109999999999999 1.7857104300122086 1.4784399999999998 0.9355600000000002 1.836399537970822
0.0015195700000000256
Evaluating Individual 697	 Fitness_0: 1000.0	 Fitness_1: 0.35436585456830677	 Fitness: 1000.0	 Best: 0.14701970535474482	 Flag: 1_1
0.7389999999999999 1.024235578885027 1.3073728731034904 0.7352829350323503 1.0198 1.0666 0.49419999999999986 0.181 1.4769999999999999 0.7569999999999999 1.063
-0.08450716999999996
0.00036629000000010237
Evaluating Individual 698	 Fitness_0: 1000.0	 Fitness_1: 0.29810327204435366	 Fitness: 1000.0	 Best: 0.14701970535474482	 Flag: 4_4
0.37296190308974875 0.8236072023287514 0.5525138803067415 1.6237706006987478 1.219989215314764 1.1014557797932265 0.7372967233786204 1.0041520183187869 0.6941008 0.9921117203004236 1.3765602045242618
0.00626989
0.0036074600000000068
Evaluating Individual 699	 Fitness_0: 0.5034531741270396	 Fitness_1: 0.2995797811872611	 Fitness: 0.5034531741270396	 Best: 0.14701970535474482	 Flag: 0_0
0.5989754735777322 1.8554450751854188 0.3412496929820005 1.31356 1.0788400000000002 0.5129199999999999 1.5286369459551237 1.857533806081583 1.0157322860863567 1.6966496499691126 0.42219999999999996
0.0024292599999999887
Evaluating Individual 700	 Fitness_0: 0.27587908391666816	 Fitness_1: 1000.0	 Fitness: 1000.0	 Best: 0.14701970535474482	 Flag: 0_0
1.355051140926064 1.3190993946712442 1.5234772448339164 0.9468354671179633 0.7749999999999999 1.5972853986896864 1.3737262881121695 0.6137767923442375 0.9113087743242689 1.5065569882256518 0.7861330461649135
-0.006839749999999922
-0.0070685999999999805
Evaluating Individual 701	 Fitness_0: 0.19055828649551781	 Fitness_1: 0.30196851665608515	 Fitness: 0.19055828649551781	 Best: 0.14701970535474482	 Flag: 0_0
1.4553921821288758 1.894142963422048 0.7144382110157216 1.4247945774212754 1.3053468739983294 0.9784719999999999 0.8852518887222209 1.0463310372628905 1.6533658841113479 0.2315607264185794 1.3902601865772863
-0.001698770000000016
-0.0016755700000000012
Evaluating Individual 702	 Fitness_0: 0.823079385187508	 Fitness_1: 0.9836354834377563	 Fitness: 0.823079385187508	 Best: 0.14701970535474482	 Flag: 0_0
0.22772222476336 0.29110023086526926 0.29442479044792136 1.0258702878168895 0.8396470691549456 1.151803130208994 0.6193516189937424 1.3588086685166374 1.5543430770502988 0.8592038094691123 0.19882300052063767
0.001893099999999981
Evaluating Individual 703	 Fitness_0: 0.2918148257680509	 Fitness_1: 1000.0	 Fitness: 1000.0	 Best: 0.14701970535474482	 Flag: 0_0
1.2523476211378142 1.5008092011356764 1.586125819703396 0.6904719999999998 1.34308 1.526392 0.13354517162594703 1.70452 1.3504239999999996 1.50148 0.8864404501395942
-0.008019610000000066
-0.0072174000000000404
Evaluating Individual 704	 Fitness_0: 0.24925989942351448	 Fitness_1: 0.23072128783367474	 Fitness: 0.24925989942351448	 Best: 0.14701970535474482	 Flag: 0_0
1.254651909375571 0.9001362086767801 1.4638368874970469 0.24939133207338404 0.9736478330134299 1.6649188040790595 1.6362914280488288 0.6592188631872076 1.351633897114677 0.3338429087903026 0.8844595195889214
Evaluating Individual 705	 Fitness_0: 1000.0	 Fitness_1: 1000.0	 Fitness: 1000.0	 Best: 0.14701970535474482	 Flag: 5_5
0.74506635063935 0.6366589855019038 1.2264682122765338 0.23189185364312337 1.3526940046406926 0.8925789467640484 0.17229404772202844 0.26262436035254677 0.436002772367285 1.3512533702302592 1.1421592106903546
0.008498879999999986
0.003217860000000017
Evaluating Individual 706	 Fitness_0: 0.6499862975199591	 Fitness_1: 0.9575994824288722	 Fitness: 0.6499862975199591	 Best: 0.14701970535474482	 Flag: 0_0
0.8559860166776266 0.275547348785619 0.9493699888995422 0.5214476650799577 0.4242463478887041 0.973572737689691 1.7743154068885534 0.1679650221439759 1.6801391630288893 1.8587507591117982 0.8679258307877048
-0.0024769099999999433
-0.001393900000000059
Evaluating Individual 707	 Fitness_0: 0.28613383112623525	 Fitness_1: 0.24396965096864623	 Fitness: 0.28613383112623525	 Best: 0.14701970535474482	 Flag: 0_0
0.8952211287167924 1.6539666082525688 1.3239186026561063 1.2204880184912426 0.5401056521112959 0.8828617496972818 0.8309600636308054 1.0427708878100663 1.3244175999999999 0.26989403461799566 0.9227152000000001
-0.002352300000000085
-0.0052397500000000985
Evaluating Individual 708	 Fitness_0: 0.26972218516374763	 Fitness_1: 0.327210574571559	 Fitness: 0.26972218516374763	 Best: 0.14701970535474482	 Flag: 0_0
1.4949999999999999 1.63687421858439 0.3479113368029896 0.6508450474584531 1.3049602560541818 1.6495833944903815 0.13779999999999992 1.8691272090226334 0.995346965741543 1.1679209767975318 1.7010019870369724
-0.000128000000000017
Evaluating Individual 709	 Fitness_0: 0.4858318187737972	 Fitness_1: 1000.0	 Fitness: 1000.0	 Best: 0.14701970535474482	 Flag: 0_0
1.2322818453200974 1.441 0.6155564990124051 0.6361839999999996 0.82972 1.0234 0.9486759592628282 1.646876752852395 1.888549628478592 0.5713964616026115 0.9808872584355957
-0.04948702000000016
Evaluating Individual 710	 Fitness_0: 1000.0	 Fitness_1: 1000.0	 Fitness: 1000.0	 Best: 0.14701970535474482	 Flag: 4_4
0.44873421638158095 1.8713568621031826 1.3759441876693308 1.3810494173155334 0.4654746388166541 0.8268035056261069 1.703823311277779 1.5987352689081173 0.4050379185709142 0.8880806811775284 0.4109891949511959
Evaluating Individual 711	 Fitness_0: 1000.0	 Fitness_1: 1000.0	 Fitness: 1000.0	 Best: 0.14701970535474482	 Flag: 1_1
0.24855202865888182 1.887459317536514 0.9634004875843436 0.2883103127519433 0.8485245478874859 1.1211596803025503 1.6281962582126035 1.2202226459658798 0.4851409430915764 0.5943674435920063 1.489210246075488
-0.014456259999999999
Evaluating Individual 712	 Fitness_0: 0.23074350416770756	 Fitness_1: 1000.0	 Fitness: 1000.0	 Best: 0.14701970535474482	 Flag: 0_0
1.0209866192470096 1.120376199832764 0.5693030124397045 1.5441014124241126 0.805185988296421 1.6274029634635747 0.6797857278824206 1.4038475048360513 0.9383636527234545 1.0203729948239744 1.169410169761379
Evaluating Individual 713	 Fitness_0: 1000.0	 Fitness_1: 1000.0	 Fitness: 1000.0	 Best: 0.14701970535474482	 Flag: 5_5
0.9383438681692614 1.7963853969395174 0.16509245558306007 0.8357901601634248 0.876975472975329 1.055172483628008 0.4381691998012608 0.7880803975760118 0.3585563595491462 0.7882584975638609 0.997836543368587
0.003162629999999944
Evaluating Individual 714	 Fitness_0: 1000.0	 Fitness_1: 0.4104549772188716	 Fitness: 1000.0	 Best: 0.14701970535474482	 Flag: 1_1
1.5957451967265255 1.127942235501065 1.1728738127645006 1.8442299690735535 0.7685647585288672 0.939152305626107 1.081 1.7109999999999999 1.333 0.7060436895289259 0.3393999999999999
-0.03742433000000012
-0.0018951099999999776
Evaluating Individual 715	 Fitness_0: 1000.0	 Fitness_1: 0.5197245808867541	 Fitness: 1000.0	 Best: 0.14701970535474482	 Flag: 4_4
0.7613176381117447 0.6116484225484285 0.8025001644719321 0.8944051411526436 0.9485018516608553 1.877916748362108 1.6366642889527836 1.0555653954725528 1.0988897881845385 0.9791864377957933 0.5805333179308875
Evaluating Individual 716	 Fitness_0: 1000.0	 Fitness_1: 1000.0	 Fitness: 1000.0	 Best: 0.14701970535474482	 Flag: 1_1
0.31648016478842333 1.2165864890272884 1.1342022362303477 1.2606122997957188 0.6332233528025881 1.7456224611711808 1.0281156821817414 1.5477868956683256 0.6876489782183542 1.2169497119720878 1.2158937010606894
0.004512230000000006
0.004442169999999912
Evaluating Individual 717	 Fitness_0: 0.5759947301773419	 Fitness_1: 0.5065921687029981	 Fitness: 0.5759947301773419	 Best: 0.14701970535474482	 Flag: 0_0
0.9023080058605506 1.3309746082525684 1.1710849323831192 0.229752302490625 0.31426183715955613 0.7351999479920113 0.18775344096052576 1.3616778287030318 1.507366567551984 1.557064 0.555240445009366
0.006911200000000006
0.026361269999999992
Evaluating Individual 718	 Fitness_0: 1.0197296533348241	 Fitness_1: 0.8089609499828184	 Fitness: 1.0197296533348241	 Best: 0.14701970535474482	 Flag: 0_0
0.10903023804521017 1.5667201365861105 1.414298155170802 1.5866979665189553 0.7133162682142973 0.8101151835980707 0.10131651644363676 0.2777655260450633 0.23211333627941833 0.2809022956910625 0.5190803207727681
0.0067674199999998574
Evaluating Individual 719	 Fitness_0: 1000.0	 Fitness_1: 0.5375870442765623	 Fitness: 1000.0	 Best: 0.14701970535474482	 Flag: 1_1
0.6543384698480246 0.826719429811696 1.071064 1.480132206332612 0.14691336416984924 1.5267721599999997 1.637583311277779 0.543081237435738 1.2986403054964617 1.8231565551473468 0.7720351998565703
Evaluating Individual 720	 Fitness_0: 1000.0	 Fitness_1: 1000.0	 Fitness: 1000.0	 Best: 0.14701970535474482	 Flag: 5_5
1.5903101127046873 0.8924232007972298 0.8474098779740789 1.4443695943148687 1.5791637059094554 1.330168431201005 1.56556 0.45869026526223783 0.7958028411661804 1.5042135777979284 0.31590105366777166
-0.01647529999999997
Evaluating Individual 721	 Fitness_0: 0.28714097989207005	 Fitness_1: 1000.0	 Fitness: 1000.0	 Best: 0.14701970535474482	 Flag: 0_0
0.7404789165134316 1.6643937214778703 0.8495847580418405 1.069313325576665 1.8114046109956043 1.8569137791629717 0.7903384097971096 1.8131258389846763 0.9794544932855076 1.8508771741998657 1.8751600000000002
-0.006503409999999987
-0.006034549999999972
Evaluating Individual 722	 Fitness_0: 0.3781370263731629	 Fitness_1: 0.3288335900172154	 Fitness: 0.3781370263731629	 Best: 0.14701970535474482	 Flag: 0_0
1.782289527802467 1.0322315458331777 1.7874232804581132 0.9863204630760782 0.890801222799776 1.3273543850259832 0.4684428929930453 0.9675777714469298 1.3732048000000001 0.35487456402601397 0.3162808429342173
0.000715539999999848
0.0006891999999998344
Evaluating Individual 723	 Fitness_0: 0.12695777406709538	 Fitness_1: 0.22593900514952506	 Fitness: 0.12695777406709538	 Best: 0.12695777406709538	 Flag: 0_0
1.3903477711399033 1.6473017281543112 0.40120977048954604 1.007841536818837 1.3067107752278508 1.8951839934735903 0.30293500874000223 1.4186593659300488 1.1326818296030599 1.7515846072894385 1.2970450461649137
Evaluating Individual 724	 Fitness_0: 1000.0	 Fitness_1: 1000.0	 Fitness: 1000.0	 Best: 0.12695777406709538	 Flag: 5_5
1.297 1.819571034950755 1.117 1.315 1.369 0.4149999999999999 1.027 0.397 0.7929999999999999 1.279 0.7389999999999999
-0.00356915999999996
Evaluating Individual 725	 Fitness_0: 1000.0	 Fitness_1: 0.7099881082739689	 Fitness: 1000.0	 Best: 0.12695777406709538	 Flag: 1_1
1.7985213401652143 0.4315743377866539 1.4689985507703471 0.87048384390727 1.7376919774896544 1.3129839999999997 0.6922252418342768 1.0932755052769594 1.240224601786357 0.8302666918005839 1.5606936631147668
0.004427559999999886
0.004305719999999846
Evaluating Individual 726	 Fitness_0: 0.4445249669940362	 Fitness_1: 0.44355411435414877	 Fitness: 0.4445249669940362	 Best: 0.12695777406709538	 Flag: 0_0
0.9982904782335232 1.134144967606328 0.8919383687731132 1.3083882516732432 0.28709114021668514 0.21990992353602384 1.8453519999999999 0.15747296495479823 1.4333399982723842 1.5319519268946702 1.6922274438519365
1000.0
Evaluating Individual 727	 Fitness_0: 0.5102531881382039	 Fitness_1: 1000.0	 Fitness: 1000.0	 Best: 0.12695777406709538	 Flag: 0_0
0.41192412431060244 0.9656362607567308 0.24287741178566846 0.9759256331446435 1.377874086691826 0.7361492775044225 0.8836862145866178 1.599361848148985 0.2217566520986981 1.1122857195885107 1.1282055457367512
0.005447219999999975
0.0076273000000000035
Evaluating Individual 728	 Fitness_0: 0.5669695508444573	 Fitness_1: 0.49972225188797514	 Fitness: 0.5669695508444573	 Best: 0.12695777406709538	 Flag: 0_0
1.6005255439052544 0.5929281154878872 0.2862397189402678 1.3663741324575966 0.3287499935435023 0.9156345358603356 1.3254314504991667 0.5582567272807689 1.38701462818552 0.564003527758612 0.3658671139657086
-0.021441239999999917
0.0011798700000000828
Evaluating Individual 729	 Fitness_0: 1000.0	 Fitness_1: 0.33542987761296567	 Fitness: 1000.0	 Best: 0.12695777406709538	 Flag: 4_4
1.2592671837491904 0.6530790424805725 1.237086593258674 1.6873078139455338 1.0213820651391199 0.90983584 1.0339120000000002 0.45643221220979013 1.1522792218918205 0.7308383070909957 1.36782606151644
-0.03550543000000006
Evaluating Individual 730	 Fitness_0: 1000.0	 Fitness_1: 1000.0	 Fitness: 1000.0	 Best: 0.12695777406709538	 Flag: 4_4
0.577 0.8829999999999999 0.5297423857757959 1.7363788853254265 1.2214 1.4842 0.5517999999999998 0.9063691626611966 1.7433999999999998 0.17776613264220387 1.2853523601116754
-0.017123850000000163
Evaluating Individual 731	 Fitness_0: 0.10492511841046531	 Fitness_1: 1000.0	 Fitness: 1000.0	 Best: 0.12695777406709538	 Flag: 0_0
1.0533481007095802 1.218145598972719 0.8226017899193703 1.3297351535928659 1.3885373373187413 0.181 0.505 0.44523999999999986 0.919 1.888301807058071 1.3290000424041553
-0.07486230999999988
0.0011754500000000778
Evaluating Individual 732	 Fitness_0: 1000.0	 Fitness_1: 0.12540173699498827	 Fitness: 1000.0	 Best: 0.12695777406709538	 Flag: 4_4
0.25762967155395217 1.300477266305856 1.216784411749884 1.1030094392046332 0.7369902519245706 0.5058029214680978 1.8290478609345118 0.286298876100355 0.7796429323432298 1.553707020536647 1.2030526691266183
Evaluating Individual 733	 Fitness_0: 1000.0	 Fitness_1: 1000.0	 Fitness: 1000.0	 Best: 0.12695777406709538	 Flag: 5_5
1.3690570876647887 1.5141799125896134 1.3706255850132245 0.9319613988242909 1.282661725913509 1.540871851391589 1.2959919999999996 0.361 0.8649999999999999 1.0774822035780325 0.4356143207892661
0.0016818900000000747
0.004042639999999986
Evaluating Individual 734	 Fitness_0: 0.5463617123227597	 Fitness_1: 0.5102514006649782	 Fitness: 0.5463617123227597	 Best: 0.12695777406709538	 Flag: 0_0
1.3118676717242717 0.6113409711703948 1.8442619131532632 1.0271744968686436 0.949199117464129 1.3216449127260557 0.9425029933635447 1.2812052774084373 1.0895543128702987 1.43981622131846 0.26982348467032624
Evaluating Individual 735	 Fitness_0: 1000.0	 Fitness_1: 1000.0	 Fitness: 1000.0	 Best: 0.12695777406709538	 Flag: 5_5
1.55404 1.4197866552508078 0.24608799999999997 0.36263521718002395 1.2514365865616128 0.8109999999999999 1.423 1.081 0.917878485594522 1.634529458815999 1.6368399999999999
-0.020637379999999927
Evaluating Individual 736	 Fitness_0: 1000.0	 Fitness_1: 1000.0	 Fitness: 1000.0	 Best: 0.12695777406709538	 Flag: 4_4
0.635537797556513 0.9546695347175815 0.8068852999943864 1.125422458148694 1.0922393352678719 0.21478927191012043 0.10357604164776414 0.6683495456042607 0.6841903505877212 1.0846882581083959 1.6117552877982757
Evaluating Individual 737	 Fitness_0: 1000.0	 Fitness_1: 1000.0	 Fitness: 1000.0	 Best: 0.12695777406709538	 Flag: 5_5
1.4014 1.3618000000000001 0.9514 1.2286000000000001 0.8361999999999999 0.5464144 1.3418271153738033 0.8628712905861584 0.6142735319716726 0.7847191297850556 1.3251332359196246
-0.01090046
-0.0011451199999999995
Evaluating Individual 738	 Fitness_0: 0.5111546414416328	 Fitness_1: 0.4352418613240086	 Fitness: 0.5111546414416328	 Best: 0.12695777406709538	 Flag: 0_0
0.4358451510815986 1.34812 0.6288630519105896 0.48642288417753565 1.2387101974137888 1.8916961170298585 0.5316198065325785 0.4102447421496469 1.7896300847384436 0.8577158392613404 1.8650174299538873
0.0017618899999999882
Evaluating Individual 739	 Fitness_0: 1000.0	 Fitness_1: 0.879540253741556	 Fitness: 1000.0	 Best: 0.12695777406709538	 Flag: 1_1
1.7212025677223937 0.19281565087948482 0.20979999999999993 0.47619999999999996 1.3088782301883395 0.8794 0.3502 0.264743684783586 0.9340104571665304 1.6471804459848234 1.0633556803016138
1000.0
-0.0019465499999999913
Evaluating Individual 740	 Fitness_0: 0.733745099268253	 Fitness_1: 0.8502034065204718	 Fitness: 0.733745099268253	 Best: 0.12695777406709538	 Flag: 0_0
0.163 1.027 1.549 1.5706000000000002 1.8874 1.1385999999999998 1.7533789409339418 1.837 1.585 0.9138292822335443 1.855
-0.03911449
Evaluating Individual 741	 Fitness_0: 1000.0	 Fitness_1: 1000.0	 Fitness: 1000.0	 Best: 0.12695777406709538	 Flag: 4_4
0.9451705049903146 0.7835808209986732 1.2298157629722997 1.2672205644466394 1.7137505212887159 1.8341054147817633 1.675892545745393 0.7494814367470405 0.6950028411661805 1.5186135777979284 0.5895010536677717
1000.0
Evaluating Individual 742	 Fitness_0: 0.8109628503777794	 Fitness_1: 1000.0	 Fitness: 1000.0	 Best: 0.12695777406709538	 Flag: 0_0
0.127 0.7569999999999999 0.505 1.0948439676010877 0.952697454041204 1.6696515901404734 1.621 1.441 0.9009999999999999 0.127 1.891
-0.02608675000000016
-0.0033766200000000524
Evaluating Individual 743	 Fitness_0: 1000.0	 Fitness_1: 0.39541147284111366	 Fitness: 1000.0	 Best: 0.12695777406709538	 Flag: 4_4
0.5451963793634862 1.0096073425671204 1.7468043889120353 0.7971227441482154 1.2235655388533626 1.5473160839134752 1.7562701515762587 0.2925154248158346 1.5833411200000003 0.605701954293738 1.5654626029017629
-0.02690996000000001
0.005525630000000004
Evaluating Individual 744	 Fitness_0: 1000.0	 Fitness_1: 0.8399257576720386	 Fitness: 1000.0	 Best: 0.12695777406709538	 Flag: 4_4
0.1893261128802507 0.6780185146790214 1.0511941483434293 0.8103222844335641 1.0771444030075277 1.5122655095745339 0.9113789744147986 0.25973940610748925 0.6655599999999999 1.7812624803752821 0.2666810598699604
0.007087630000000011
0.008306289999999938
Evaluating Individual 745	 Fitness_0: 0.5521662670279913	 Fitness_1: 0.458130784204868	 Fitness: 0.5521662670279913	 Best: 0.12695777406709538	 Flag: 0_0
1.478127401912698 0.896488803296523 0.7432108943220715 1.8206469228027522 0.8107355708253322 0.29456626449747925 1.869701892001979 0.8268746301853269 1.3163045802582667 0.9757660998235133 0.3189166056133782
0.0007434700000000793
0.0017223400000000444
Evaluating Individual 746	 Fitness_0: 0.4378052874707064	 Fitness_1: 0.44528841583408063	 Fitness: 0.4378052874707064	 Best: 0.12695777406709538	 Flag: 0_0
1.122297394960058 1.2362801382947977 0.3665482736167036 0.529989494738366 1.476783854668383 1.7425567483621076 0.2262160032505422 1.1116467594353834 1.7538315344222355 1.4760611900671587 1.062657235479437
0.0020357000000000847
Evaluating Individual 747	 Fitness_0: 1000.0	 Fitness_1: 0.3547044291499529	 Fitness: 1000.0	 Best: 0.12695777406709538	 Flag: 1_1
1.4842 0.767224 0.11958086104820675 0.25844142518557467 0.8397999999999999 0.5554000000000001 1.2322 0.9452391353388707 1.495 0.5121999999999998 1.2538
0.002128049999999826
0.00211307000000005
Evaluating Individual 748	 Fitness_0: 0.19914799343671002	 Fitness_1: 0.25508189847510226	 Fitness: 0.19914799343671002	 Best: 0.12695777406709538	 Flag: 0_0
1.7475287186089041 1.3642227143888361 1.7496579539063477 1.4518254008070994 0.8479787436279119 1.0171056629198965 0.9393201955602726 0.1512909958846826 1.163995327756253 1.7915773732177016 1.4039188245575784
Evaluating Individual 749	 Fitness_0: 1000.0	 Fitness_1: 1000.0	 Fitness: 1000.0	 Best: 0.12695777406709538	 Flag: 1_1
0.9427155578491456 1.0047760117313067 1.6234502165181974 1.5224575729072143 0.8158526756042954 0.5742674806439142 0.6268525457453931 1.2038695165346607 0.4160988001754271 1.7910668721395837 1.8484066544482076
-0.01318785999999994
Evaluating Individual 750	 Fitness_0: 0.4344950281834317	 Fitness_1: 1000.0	 Fitness: 1000.0	 Best: 0.12695777406709538	 Flag: 0_0
0.9085532366603792 1.0943223576497043 0.668964264099885 0.3813339549726573 0.8840763489563395 0.34345558981915536 0.6450719278266202 1.7989552770097603 1.2144152664697754 1.51528718241563 1.8307243288450352
0.002565189999999884
0.002567879999999967
Evaluating Individual 751	 Fitness_0: 0.3483457434919229	 Fitness_1: 0.4347898067905409	 Fitness: 0.3483457434919229	 Best: 0.12695777406709538	 Flag: 0_0
1.7657235073624409 0.7854497858367736 1.692980828996263 0.7350895464303308 1.7403760000000004 0.9932630944144917 0.5817091772259838 0.24051391512340858 1.628750265506537 1.8705976249717766 1.4710528190156513
-0.0005019599999999125
0.0012437800000000276
Evaluating Individual 752	 Fitness_0: 0.3232344304402086	 Fitness_1: 0.2592532603493076	 Fitness: 0.3232344304402086	 Best: 0.12695777406709538	 Flag: 0_0
0.9758923788621857 1.5593981811198396 1.231048 1.1909282763042606 1.5818914494317702 1.2892141766344847 1.4921304720877182 1.1096366902405024 1.2118484711103572 1.1737785424086429 0.7690920230655915
0.00085314000000003
Evaluating Individual 753	 Fitness_0: 0.295500214968456	 Fitness_1: 1000.0	 Fitness: 1000.0	 Best: 0.12695777406709538	 Flag: 0_0
1.6656640175463566 1.4154369711703947 1.7944550076200765 0.8176390993257883 1.1087668202511733 1.05360293297708 0.1740723824303958 0.3394572993383784 1.4553697905786362 1.8060230505876325 1.6361907618087435
-0.023810949999999886
0.0017811299999999919
Evaluating Individual 754	 Fitness_0: 1000.0	 Fitness_1: 0.8984259790079518	 Fitness: 1000.0	 Best: 0.12695777406709538	 Flag: 4_4
0.5982030429144334 0.4970339282394628 1.5223174959460677 0.7791442108786085 0.6340034842631257 0.23957712464895925 1.2102537667965716 1.2544310862002255 1.8510987500211582 0.8957697508997842 0.4782847359609482
1000.0
-0.004013460000000024
Evaluating Individual 755	 Fitness_0: 0.6373911129045013	 Fitness_1: 0.8859672464358646	 Fitness: 0.6373911129045013	 Best: 0.12695777406709538	 Flag: 0_0
0.10977557322157988 1.104487132400442 1.0981343483173212 0.4149999999999999 1.819 1.4949999999999999 0.253 0.721 1.639 1.045 0.595
0.0021302199999999605
0.002129980000000087
Evaluating Individual 756	 Fitness_0: 0.3388556382916183	 Fitness_1: 0.42919611408802577	 Fitness: 0.3388556382916183	 Best: 0.12695777406709538	 Flag: 0_0
1.8671834122924909 1.6434091651541536 1.8640844989077163 0.6804540971955106 0.9744756429276427 0.9636399999999999 0.588454860902776 0.1499422677099773 1.5741384500125846 1.7849287888909908 1.6955428396645356
Evaluating Individual 757	 Fitness_0: 1000.0	 Fitness_1: 1000.0	 Fitness: 1000.0	 Best: 0.12695777406709538	 Flag: 1_1
1.4378477873426418 1.588543303907407 0.2241193339572014 1.235750475936784 0.8936634856921637 1.2829855689371517 0.20229761924344497 0.4176390051644389 1.4855039796426173 0.9314168316186302 1.3185766907059198
-0.004390930000000015
0.0033696399999998405
Evaluating Individual 758	 Fitness_0: 0.44844187736272184	 Fitness_1: 0.4447751369687995	 Fitness: 0.44844187736272184	 Best: 0.12695777406709538	 Flag: 0_0
1.369 0.9901014456496842 0.6011717600044907 0.19154203348104465 0.4911148604419716 0.8033888164019293 1.03326872539064 1.1399012875029926 1.549 1.513 1.639
0.009290629999999966
Evaluating Individual 759	 Fitness_0: 0.6367516451686712	 Fitness_1: 1000.0	 Fitness: 1000.0	 Best: 0.12695777406709538	 Flag: 0_0
1.229429177605892 0.8968147633334577 1.1947313662127217 0.2848236295391373 0.6877333083946465 0.8103262285565488 1.703066015109703 1.699162506345574 1.7751229790973653 1.8138464967157066 0.5700852926377948
0.00021756000000000206
Evaluating Individual 760	 Fitness_0: 1000.0	 Fitness_1: 0.9924579431628687	 Fitness: 1000.0	 Best: 0.12695777406709538	 Flag: 1_1
1.029490041196593 0.12281519063589767 0.2532403671335487 1.0739691303691012 0.4970476125493661 0.15443252231512272 1.3382718977154455 1.5801109478566469 0.7651621109520302 1.1012661524980354 0.8055448316666474
0.00510389
0.0032552699999999213
Evaluating Individual 761	 Fitness_0: 0.36739118766845674	 Fitness_1: 0.2558448540500379	 Fitness: 0.36739118766845674	 Best: 0.12695777406709538	 Flag: 0_0
1.1522049668607668 0.9973935096057708 1.530593644852014 0.8611969115023788 1.0131795142730657 1.0838225860097521 1.4481203846733175 0.7527401976090344 1.0057502434761754 1.7332074035810339 0.5562301518493633
0.0038101500000000676
0.003809579999999979
Evaluating Individual 762	 Fitness_0: 0.4946747216575638	 Fitness_1: 0.5071647730483843	 Fitness: 0.4946747216575638	 Best: 0.12695777406709538	 Flag: 0_0
1.604728 1.7182378790284951 0.33267175438560037 1.8520320682745928 0.8769520000000002 0.4527279999999998 0.14486951059270975 0.577 1.801 1.099 0.721
0.0005339199999999655
0.0022142200000000445
Evaluating Individual 763	 Fitness_0: 0.5715690318118019	 Fitness_1: 0.597468769797424	 Fitness: 0.5715690318118019	 Best: 0.12695777406709538	 Flag: 0_0
1.4063983849776314 0.49718418598202374 0.5842189851368326 0.7030000000000001 1.5382000000000002 0.5770000000000001 0.415 1.028315297106608 1.444301122410621 1.2538 0.5958953914322049
-0.004497890000000004
0.00020867000000000108
Evaluating Individual 764	 Fitness_0: 0.8251848777755385	 Fitness_1: 0.9898047702676284	 Fitness: 0.8251848777755385	 Best: 0.12695777406709538	 Flag: 0_0
0.25722283879493874 0.26969099139461533 0.7017380705714651 1.6118482009942081 0.17434819432494741 0.7307919999999999 0.45422452435158284 0.40346233191306047 1.4320415144054777 0.8861745411840007 0.7130280134461755
-0.04903268000000005
-0.0011907100000000392
Evaluating Individual 765	 Fitness_0: 1000.0	 Fitness_1: 0.7524226321683997	 Fitness: 1000.0	 Best: 0.12695777406709538	 Flag: 4_4
0.13721576024583326 1.1782083125795835 1.0517163466932598 0.7411454778547906 1.1382405023366429 1.7678052589409046 0.38974282609569777 0.10038950791003298 1.1532295338162313 1.6865568924673884 1.8022090424580668
-0.03312973999999991
Evaluating Individual 766	 Fitness_0: 1000.0	 Fitness_1: 1000.0	 Fitness: 1000.0	 Best: 0.12695777406709538	 Flag: 4_4
1.0292228405610935 0.9027576909467457 0.735166800834273 1.294494490119659 0.627077865629178 1.2947495353682021 1.3552503114833838 1.6742447559973361 0.8307450408151477 0.14528930449000804 1.1187764585334978
Evaluating Individual 767	 Fitness_0: 1000.0	 Fitness_1: 1000.0	 Fitness: 1000.0	 Best: 0.12695777406709538	 Flag: 1_1
1.24981518457504 1.1568053676937413 0.7759117047064829 0.5014589988242906 1.688165725913509 1.5868126640995546 1.2509384039552005 1.183511044328861 0.8350815859034152 0.63532 0.18100000000000016
-0.004323060000000045
-0.004025610000000013
Evaluating Individual 768	 Fitness_0: 0.3641531584194908	 Fitness_1: 0.3621195441736565	 Fitness: 0.3641531584194908	 Best: 0.12695777406709538	 Flag: 0_0
1.2731266881343333 1.0582665635558628 0.22900045423522677 1.7605079785249695 0.7967585212887156 1.7968239999999998 1.8171931716259473 0.23148351270378398 1.5413467359496433 0.4674160000000002 0.9857980581196497
Evaluating Individual 769	 Fitness_0: 1000.0	 Fitness_1: 1000.0	 Fitness: 1000.0	 Best: 0.12695777406709538	 Flag: 1_1
1.1088077168637376 0.8068544011649192 1.3869651781541392 1.244797473617672 0.43096066498823205 1.777666530528975 1.1956149902978688 0.17408785902711355 0.6549175421911976 1.111380912663169 0.6125046743473734
0.005629569999999973
Evaluating Individual 770	 Fitness_0: 1000.0	 Fitness_1: 0.48275342098774315	 Fitness: 1000.0	 Best: 0.12695777406709538	 Flag: 1_1
1.800056221241889 1.63321024613926 0.8632123415318002 1.0233261727991692 0.45071879250949076 0.6043624193089294 1.1686960000000002 1.5907292230949086 1.6159751241012803 1.3285127849346976 1.0003600000000001
1000.0
-0.0041942299999999655
Evaluating Individual 771	 Fitness_0: 0.64677487188593	 Fitness_1: 0.5223693936916043	 Fitness: 0.64677487188593	 Best: 0.12695777406709538	 Flag: 0_0
0.4431143800759595 0.6903927976712484 0.4574861196932585 0.23073759999999988 1.420967375290752 0.8562512362277096 1.2287961373007577 1.652246107111871 1.1078991999999999 0.29922399999999993 1.2515123601116753
0.0036354800000000242
0.0022928600000000077
Evaluating Individual 772	 Fitness_0: 0.6239565805210471	 Fitness_1: 0.9081554361761148	 Fitness: 0.6239565805210471	 Best: 0.12695777406709538	 Flag: 0_0
0.6015676201209104 0.3235563831420469 0.4190592295677091 1.0423927902432417 1.1579274962405905 0.2098000000000002 0.5589999999999999 0.253 1.7469999999999999 1.081 0.9146514196967985
-0.03744175999999988
Evaluating Individual 773	 Fitness_0: 1000.0	 Fitness_1: 1000.0	 Fitness: 1000.0	 Best: 0.12695777406709538	 Flag: 4_4
1.634304943446858 0.46445870030608216 0.9195487320515722 0.3287580955665277 0.7180679206315359 1.0147824644037167 1.7076091602748993 0.7587847302260002 0.7749999999999999 1.738062480375282 0.7918905912942217
0.007308580000000009
-0.0009135600000000077
Evaluating Individual 774	 Fitness_0: 0.7882010315857617	 Fitness_1: 0.9900162833478091	 Fitness: 0.7882010315857617	 Best: 0.12695777406709538	 Flag: 0_0
0.5239620541779149 0.19045252070358776 0.8907659226002258 1.3726292312875492 0.3285285069296464 1.7418279590855237 1.226877805407572 0.5690305146685285 0.842705463832815 1.670094113143796 1.1597679999999997
-0.0012518900000000333
Evaluating Individual 775	 Fitness_0: 0.48814849886883765	 Fitness_1: 1000.0	 Fitness: 1000.0	 Best: 0.12695777406709538	 Flag: 0_0
1.222278280756344 0.5919838098318381 0.24930299621864294 0.641194722857104 0.9610965352460853 1.6382992679926778 0.4897400944385839 0.8940799170300417 0.9917724833539459 1.2137708112557206 0.20147725566100627
0.009599130000000011
Evaluating Individual 776	 Fitness_0: 0.6511178613184241	 Fitness_1: 1000.0	 Fitness: 1000.0	 Best: 0.12695777406709538	 Flag: 0_0
1.4684561318307385 0.6362634398985967 0.3461057889842781 1.069099494456249 0.16141399741614193 1.438354566961177 1.801 1.5913582098517707 1.3491822712053285 1.1487944601949511 0.4321482867861537
1000.0
-0.002545739999999963
Evaluating Individual 777	 Fitness_0: 0.7418079691371433	 Fitness_1: 0.8028414103700147	 Fitness: 0.7418079691371433	 Best: 0.12695777406709538	 Flag: 0_0
0.5382415555723215 0.48508947614228015 0.8642052798620734 0.982940091281007 1.039129079611652 1.6340927467222972 0.6895601221258427 1.644510867143077 0.3233734531578777 0.2982757339116628 1.8123892138615385
-0.012055420000000039
0.004953289999999999
Evaluating Individual 778	 Fitness_0: 0.6677084546254228	 Fitness_1: 0.8284421366236518	 Fitness: 0.6677084546254228	 Best: 0.12695777406709538	 Flag: 0_0
1.311259552079292 0.4251892547935484 1.8170279617833698 0.5309025585743781 0.47114322625134114 0.7715698066446868 1.2412744758043135 1.2962012977705375 0.9553062761282933 1.6081088628728146 0.20318482286553063
-0.0010515599999999514
Evaluating Individual 779	 Fitness_0: 0.6788322241164341	 Fitness_1: 1000.0	 Fitness: 1000.0	 Best: 0.12695777406709538	 Flag: 0_0
1.3886350073256881 0.5204682603157105 1.0923485512546949 0.9262403481378783 1.6167991279326754 0.5344499349900143 0.21057815805208693 1.7072164485399863 1.57885820943998 1.25308 0.22130055626170758
Evaluating Individual 780	 Fitness_0: 1000.0	 Fitness_1: 1000.0	 Fitness: 1000.0	 Best: 0.12695777406709538	 Flag: 5_5
1.5922 1.5814 0.36459999999999987 0.22748048831544376 0.8734973766930312 1.8221413337020174 1.6793077508624334 0.7015573586069007 0.44121351212227444 0.4818377429330223 1.0846
-0.04164831000000002
Evaluating Individual 781	 Fitness_0: 1000.0	 Fitness_1: 1000.0	 Fitness: 1000.0	 Best: 0.12695777406709538	 Flag: 4_4
1.3516532042665057 0.3983799513259517 0.30873739927869465 0.8469228561685882 0.12820093820677553 1.2636396617393209 1.4703863226164984 1.2843323116516911 0.9431945916000962 1.1306872110507125 1.0941920616076088
0.0012148500000002116
Evaluating Individual 782	 Fitness_0: 1000.0	 Fitness_1: 0.19706983385035953	 Fitness: 1000.0	 Best: 0.12695777406709538	 Flag: 1_1
1.5958 1.8418072918246355 1.59436 1.24504402147503 0.4671433448731719 0.5196778533892205 1.4341854735583306 0.4918000786898329 0.8397557053809601 1.5344118235199988 0.6597999999999999
0.0016025999999997875
Evaluating Individual 783	 Fitness_0: 1000.0	 Fitness_1: 0.156607060944873	 Fitness: 1000.0	 Best: 0.12695777406709538	 Flag: 1_1
0.8597606169481615 0.8360362607567308 0.3740919136612977 1.2847804717166964 0.6405940866918258 1.3409492775044227 0.10333710266927199 0.6088242603346898 0.872843371511355 1.5182358132087785 0.4921839861500401
-0.01610672000000002
3.780999999999923e-05
Evaluating Individual 784	 Fitness_0: 0.7744179053227083	 Fitness_1: 0.9483711548850864	 Fitness: 0.7744179053227083	 Best: 0.12695777406709538	 Flag: 0_0
0.7506336335054135 0.36194674445826935 1.714406056273437 1.646972499705247 1.0506832032757008 0.5998841361846747 1.340457205495033 1.3235266198261018 0.9975235879573869 0.9577059171402672 0.1348162091134596
Evaluating Individual 785	 Fitness_0: 1000.0	 Fitness_1: 1000.0	 Fitness: 1000.0	 Best: 0.12695777406709538	 Flag: 1_1
1.5277972828621955 0.8354484849323632 1.892516983126828 0.9514392167962911 0.9204512664444144 1.8194133697971504 0.1327600000000001 0.7952825014246074 0.6327730552787909 0.9023638165134326 1.036149661145322
-0.014442779999999988
Evaluating Individual 786	 Fitness_0: 0.24944419216300345	 Fitness_1: 1000.0	 Fitness: 1000.0	 Best: 0.12695777406709538	 Flag: 0_0
1.347000284091243 0.7904360906043538 0.7371663115830099 1.0359003528480506 0.8847424236301771 0.9504246761430286 0.2837057064272749 0.4718141751109233 0.7056865445964174 1.3804076149471807 1.570984589461988
Evaluating Individual 787	 Fitness_0: 1000.0	 Fitness_1: 1000.0	 Fitness: 1000.0	 Best: 0.12695777406709538	 Flag: 5_5
1.6022331518333142 1.4857876611203635 0.7942200433025319 0.5031243871448992 0.7636294293499851 0.39825749823277046 1.7661788920270143 1.0821613922074649 0.5162844369468712 0.9477312343534295 1.6809756894900094
-0.004308260000000175
Evaluating Individual 788	 Fitness_0: 0.23617243845480562	 Fitness_1: 1000.0	 Fitness: 1000.0	 Best: 0.12695777406709538	 Flag: 0_0
0.98956 1.1278 1.6862334910717458 0.7546701380966285 0.6360565469304916 1.7426923330680313 0.2709544710060937 1.175773609762583 0.8985679983177032 0.7714000000000001 1.4645948849083084
Evaluating Individual 789	 Fitness_0: 1000.0	 Fitness_1: 1000.0	 Fitness: 1000.0	 Best: 0.12695777406709538	 Flag: 5_5
1.0377393949423537 1.899902963422048 1.0168382110157217 1.8423945774212753 1.5645468739983295 0.690472 0.7988518887222209 1.2047310372628905 0.8982469789847473 0.9955358668082046 1.1446584204716397
-0.003539559999999997
Evaluating Individual 790	 Fitness_0: 1000.0	 Fitness_1: 0.3373276018316749	 Fitness: 1000.0	 Best: 0.12695777406709538	 Flag: 1_1
1.5562 1.4733999999999998 0.7244623559096197 1.279 1.4417200000000001 0.7086061766344847 1.5375556437136655 1.0491566902405025 1.6390693471354219 0.38177854240864273 1.847549225339279
-0.021344709999999933
0.0017605500000000829
Evaluating Individual 791	 Fitness_0: 1000.0	 Fitness_1: 0.5338685842558896	 Fitness: 1000.0	 Best: 0.12695777406709538	 Flag: 4_4
0.6851560058605504 0.7895253420392637 1.334878841003756 0.4553646088396058 1.7004393023461404 0.8273599479920113 1.1610607209255461 0.6582048148222222 1.7193345675519842 1.2990159999999997 1.6515297228168073
-0.0037200399999999245
-0.0037839099999998904
Evaluating Individual 792	 Fitness_0: 0.16080164589813806	 Fitness_1: 0.20996117555244917	 Fitness: 0.16080164589813806	 Best: 0.12695777406709538	 Flag: 0_0
1.753653117126834 1.8412841218321878 1.884714385415208 0.7379176794606305 1.3737518149676478 0.5775395056261068 0.9717188350479132 1.8854423288011135 1.326952 0.3553869039835954 1.2069301809720592
-0.046564660000000035
0.005386419999999999
Evaluating Individual 793	 Fitness_0: 1000.0	 Fitness_1: 0.9161712447671255	 Fitness: 1000.0	 Best: 0.12695777406709538	 Flag: 4_4
0.792924092660365 0.3623773892579568 1.589269112731309 0.3447037680216921 1.1457232032757005 1.8479011725352974 1.354857205495033 0.8760743821408153 1.08128269002889 1.165065917140267 0.8720419941553531
-0.022295059999999922
7.27499999999548e-05
Evaluating Individual 794	 Fitness_0: 1000.0	 Fitness_1: 0.2960901648522306	 Fitness: 1000.0	 Best: 0.12695777406709538	 Flag: 4_4
0.6309999999999999 0.854001938479001 0.5021985143550329 0.3021068650799573 1.2514975478887043 1.77364 0.8336635572505122 1.2440522376852865 0.8959950018322298 1.1511880601729652 0.10605728340024394
0.003351009999999932
Evaluating Individual 795	 Fitness_0: 1000.0	 Fitness_1: 0.47048624418662977	 Fitness: 1000.0	 Best: 0.12695777406709538	 Flag: 1_1
1.1341979159680464 1.3973514532029585 0.8039186188933628 1.0779515957906927 0.77554916908484 0.6689230882911554 1.590843492166463 0.887282219856702 1.6464095748259473 0.6640889520537268 0.7552857883835496
-0.05412857999999998
0.0013228799999999985
Evaluating Individual 796	 Fitness_0: 1000.0	 Fitness_1: 0.9794925808996429	 Fitness: 1000.0	 Best: 0.12695777406709538	 Flag: 4_4
1.336151584038209 0.20724832449901964 0.6339747178472357 1.1445958974392916 0.23026065661078754 1.0463566453158435 1.0533306171408228 0.8378300313586264 1.317759592405086 0.9287419417963515 1.6969589809576062
Evaluating Individual 797	 Fitness_0: 1000.0	 Fitness_1: 1000.0	 Fitness: 1000.0	 Best: 0.12695777406709538	 Flag: 5_5
1.2359260123675992 1.6897175767924904 0.5554000000000001 1.0737999999999999 1.0198 1.5731491725352975 1.5747042611756144 0.4858590520118579 0.6959386900288904 1.7525859171402671 1.4589169883389352
-0.07453390000000004
-0.0013531999999999433
Evaluating Individual 798	 Fitness_0: 1000.0	 Fitness_1: 0.6293040300413386	 Fitness: 1000.0	 Best: 0.12695777406709538	 Flag: 4_4
0.37296190308974875 0.8236072023287514 0.5525138803067415 1.717186626377227 1.7313510471052487 1.3466793033687254 0.10899706021024891 1.6612589251059424 1.8098840047886093 0.9921117203004236 1.3765602045242618
-0.0018551799999999563
0.0008830900000000863
Evaluating Individual 799	 Fitness_0: 0.3398152194344111	 Fitness_1: 0.22864996895729567	 Fitness: 0.3398152194344111	 Best: 0.12695777406709538	 Flag: 0_0
0.8099270176494535 1.5333301270594897 0.5560912875783223 1.2210579014875276 0.8928726277596803 1.3868661089937642 1.6040029867319274 0.7278446380059513 1.069759474130793 0.7032439467182792 0.5130691166684289
0.001978880000000016
0.0019624799999999887
Evaluating Individual 800	 Fitness_0: 0.2409809966558566	 Fitness_1: 0.31370129162684623	 Fitness: 0.2409809966558566	 Best: 0.12695777406709538	 Flag: 0_0
1.4979789174634406 1.6011323739180643 0.6676098389368734 1.153 0.7749999999999999 0.847 0.6849999999999999 0.9909999999999999 1.261 1.6929999999999998 1.441
0.005197019999999997
Evaluating Individual 801	 Fitness_0: 0.5582020254818358	 Fitness_1: 1000.0	 Fitness: 1000.0	 Best: 0.12695777406709538	 Flag: 0_0
0.9904445746977055 1.45851425777245 1.2262307370256873 0.9515649116616377 0.2860836391531657 1.6959343124838813 0.7856710442681891 1.7978219876564903 1.5146883928702986 0.6325314490128565 0.41679564467032637
-0.03329338000000015
Evaluating Individual 802	 Fitness_0: 1000.0	 Fitness_1: 1000.0	 Fitness: 1000.0	 Best: 0.12695777406709538	 Flag: 4_4
0.48449413737941727 1.2696548478865164 1.6992789754352517 1.647399553441181 1.1315457400949591 0.9255049943817657 0.9867623946908358 1.2462392206813542 1.0123658777030045 1.1005161956167424 0.38605719810668293
-0.04414525999999985
-0.0005418200000000262
Evaluating Individual 803	 Fitness_0: 1000.0	 Fitness_1: 0.18284575670480674	 Fitness: 1000.0	 Best: 0.12695777406709538	 Flag: 4_4
0.7341167352852767 0.91508181888016 1.1838111042453934 1.434048769273841 0.928080837684199 0.6383434426949804 0.9968462229919869 1.6150471400847537 0.977388298704287 0.40857180029767326 1.1195843123594205
-0.044739870000000126
0.013645399999999919
Evaluating Individual 804	 Fitness_0: 1000.0	 Fitness_1: 0.5771616699529015	 Fitness: 1000.0	 Best: 0.12695777406709538	 Flag: 4_4
1.0722288253633583 0.868330510729391 1.2366204100504268 0.34213926780742854 0.15665668212050743 1.2540630524690979 1.6930001629594291 0.7998717688399584 0.4179982249197336 1.1573322665999282 1.464362374141837
0.0040910700000000855
Evaluating Individual 805	 Fitness_0: 0.35071231690622473	 Fitness_1: 1000.0	 Fitness: 1000.0	 Best: 0.12695777406709538	 Flag: 0_0
1.6980399999999998 1.1630800000000001 1.0831059963728635 1.384356739618484 1.193183194785367 1.512397015085115 1.7237708280559114 1.7017148360570744 1.5274 1.6958799999999998 1.7808399999999998
-0.0052648899999999665
-0.003286500000000081
Evaluating Individual 806	 Fitness_0: 0.4495336407299134	 Fitness_1: 0.3603408766051692	 Fitness: 0.4495336407299134	 Best: 0.12695777406709538	 Flag: 0_0
0.8559860166776266 1.1263697096085572 0.773602164245395 1.3832003296466358 1.7128458385315306 1.757670904999188 1.1853616388114965 1.1149394096290584 1.5382851995919866 1.0008744171689319 0.8679258307877048
0.006813619999999965
Evaluating Individual 807	 Fitness_0: 0.5262740839126183	 Fitness_1: 1000.0	 Fitness: 1000.0	 Best: 0.12695777406709538	 Flag: 0_0
1.768279109873296 1.1400123140419418 0.4684773192266454 1.492022329882438 0.3673792890402947 0.8084094394143679 1.778196221703395 1.0080934944520714 1.6173202926629797 1.5109860253995844 1.0776728634969373
-0.020394770000000007
0.0012758999999999965
Evaluating Individual 808	 Fitness_0: 1000.0	 Fitness_1: 0.5343545614790937	 Fitness: 1000.0	 Best: 0.12695777406709538	 Flag: 4_4
0.9449802461868495 0.5396536955055885 1.048226899679237 1.7539037710738161 0.4646094264515798 0.8973053362663612 0.45858604723157925 0.3364737370375744 0.9581547593845461 0.49665552778876976 0.5584076439925072
-0.03346532000000013
-7.62400000000607e-05
Evaluating Individual 809	 Fitness_0: 1000.0	 Fitness_1: 0.23458597174966497	 Fitness: 1000.0	 Best: 0.12695777406709538	 Flag: 4_4
0.7587076159127659 0.832234375674579 1.6551520528627506 0.6126221041118908 0.569729370715346 0.20057597887892684 0.5015945491111655 1.3849551081607778 0.5791931569590713 1.1739215215169032 0.776969249240789
0.0037449699999999586
0.007013720000000001
Evaluating Individual 810	 Fitness_0: 0.5607101948584815	 Fitness_1: 0.4492660760212914	 Fitness: 0.5607101948584815	 Best: 0.12695777406709538	 Flag: 0_0
1.0567804959392324 0.8205097618630013 1.0647919652936002 1.4923313451855749 1.3728878149676478 0.8268035056261069 1.703823311277779 1.5987352689081173 1.4396907750642993 1.8250455301305353 0.7517741119106596
-0.008363149999999986
Evaluating Individual 811	 Fitness_0: 1000.0	 Fitness_1: 0.3270362186327701	 Fitness: 1000.0	 Best: 0.12695777406709538	 Flag: 1_1
1.4038284861607495 1.5305990523455917 1.1512833447372262 1.2702013367932217 1.2229868766377054 1.0246261655340074 0.2487118868738269 0.6509256731244092 1.7660503566003725 0.17933629754346858 0.8506285807724059
0.0061470399999999925
Evaluating Individual 812	 Fitness_0: 0.5434094681455242	 Fitness_1: 1000.0	 Fitness: 1000.0	 Best: 0.12695777406709538	 Flag: 0_0
1.7803590247049446 1.3501124811608398 0.4046156161371764 0.15292478285491268 0.8979964409791412 1.4879490248906173 1.8076734949116249 0.30957731168582026 1.6347740900707795 1.485238324788821 0.6214030589878282
0.0037934400000000368
Evaluating Individual 813	 Fitness_0: 0.5529881328909182	 Fitness_1: 1000.0	 Fitness: 1000.0	 Best: 0.12695777406709538	 Flag: 0_0
1.0862632990638612 0.6859489014086912 1.3376586319164832 1.540919246928569 0.6264286822339266 0.8075808857399528 1.2002919138856165 0.1629999999999998 1.1818 0.7055895337181359 0.1036843969299773
-0.031894590000000056
Evaluating Individual 814	 Fitness_0: 1000.0	 Fitness_1: 1000.0	 Fitness: 1000.0	 Best: 0.12695777406709538	 Flag: 4_4
0.9543827216105041 0.7636716068952674 1.479300846800627 1.0692734005708413 1.207 1.513 1.081 0.9104548462611054 0.693025701009123 0.10287622705482069 0.407101360458616
-0.013150290000000009
Evaluating Individual 815	 Fitness_0: 0.3193873906041288	 Fitness_1: 1000.0	 Fitness: 1000.0	 Best: 0.12695777406709538	 Flag: 0_0
0.9737199999999999 1.5771183453613884 0.885922164245395 0.5014006059508964 0.9485018516608553 1.877916748362108 0.36046168196699563 1.3760748814033437 0.5246188703659095 1.6744307591117982 1.5130458307877048
-0.008123839999999993
-0.007433789999999996
Evaluating Individual 816	 Fitness_0: 0.3358204706812963	 Fitness_1: 0.32150448381870916	 Fitness: 0.3358204706812963	 Best: 0.12695777406709538	 Flag: 0_0
0.9542122664844025 1.6104094157391768 0.8553291339951005 0.1486263173616646 1.4556960231509866 1.5394780284770264 0.2440486717800806 1.7087967690430657 1.5982442635773542 0.42846280063447195 0.5836475269646229
0.010204270000000015
Evaluating Individual 817	 Fitness_0: 1000.0	 Fitness_1: 0.2826550915419854	 Fitness: 1000.0	 Best: 0.12695777406709538	 Flag: 1_1
0.9023080058605506 0.8513281611053141 1.6240438424892616 1.154152590814489 0.16482496365462418 0.43534303835351956 1.5837414336312858 1.4735977890638423 0.5375919403499412 0.9671006101030779 0.43063994934400834
-0.12320147000000004
Evaluating Individual 818	 Fitness_0: 1000.0	 Fitness_1: 1000.0	 Fitness: 1000.0	 Best: 0.12695777406709538	 Flag: 4_4
0.27229222837585443 1.6616877089114668 0.7129693589985483 1.1409563140845589 0.5234754543858129 0.642133886407255 1.0726025509405208 1.2732310592780778 0.6931192189549955 1.811138443891017 1.7056435936551841
Evaluating Individual 819	 Fitness_0: 1000.0	 Fitness_1: 1000.0	 Fitness: 1000.0	 Best: 0.12695777406709538	 Flag: 1_1
1.675677869922358 1.4868328541062759 0.41791622271626416 1.777961002819283 0.5143166056047844 0.5538618763969665 0.8091474173538498 1.7693203326699545 1.1754029221787636 1.6404581148883188 1.1192583167811625
0.0017885300000000104
Evaluating Individual 820	 Fitness_0: 0.45308131175858535	 Fitness_1: 1000.0	 Fitness: 1000.0	 Best: 0.12695777406709538	 Flag: 0_0
0.98417065646865 1.243182294881284 1.8468372762237604 1.3993986145650714 1.018925338922489 0.6649430262385896 0.14913370136211557 0.17984246539296783 1.7941535750721613 1.817998443298194 1.5065540971785794
0.004776700000000078
Evaluating Individual 821	 Fitness_0: 0.3156997180049624	 Fitness_1: 1000.0	 Fitness: 1000.0	 Best: 0.12695777406709538	 Flag: 0_0
1.382766133193878 0.8355549603159276 0.6889831754220354 1.3612602303890033 1.125668473747416 0.29313542080300825 0.6563496139840236 1.0487696775736182 0.7129737012053927 1.3201429604929005 0.18032623209610565
0.0009534099999999324
0.0026173700000000633
Evaluating Individual 822	 Fitness_0: 0.20652875552383038	 Fitness_1: 0.17907072152473513	 Fitness: 0.20652875552383038	 Best: 0.12695777406709538	 Flag: 0_0
1.1251377975565129 1.5969095347175815 0.8472052999943865 1.854062458148694 1.532879335267872 1.8661326122775101 0.8504346978451008 1.6384892349979558 1.144990350587721 1.5886882581083959 0.9493552877982756
-0.05699770999999998
-0.0018868899999999744
Evaluating Individual 823	 Fitness_0: 1000.0	 Fitness_1: 0.8975507984370837	 Fitness: 1000.0	 Best: 0.12695777406709538	 Flag: 4_4
1.3004395494644891 0.3405546247863626 0.8603534489284618 1.007841536818837 1.3067107752278508 1.8951839934735903 0.30293500874000223 1.4186593659300488 1.1326818296030599 1.10492982131846 1.6183895003927125
-0.01006229000000003
-0.0005023800000001355
Evaluating Individual 824	 Fitness_0: 0.1756350315039028	 Fitness_1: 0.19534615633139232	 Fitness: 0.1756350315039028	 Best: 0.12695777406709538	 Flag: 0_0
1.2994683040778177 0.916113391003375 1.615713427544826 0.7487132435048584 1.498129433609114 0.8175830414382521 0.46155026290057133 0.844496504460148 1.1574781703969403 0.7164153927105616 1.099476192449759
-0.09108218999999995
0.0012111299999999995
Evaluating Individual 825	 Fitness_0: 1000.0	 Fitness_1: 0.9821759807952648	 Fitness: 1000.0	 Best: 0.12695777406709538	 Flag: 4_4
0.3900052650566954 0.2958881774861798 1.2905295063708875 0.1100500863795079 1.0251332599244871 1.0209247506632226 1.558202339344703 1.006389245819657 1.240224601786357 0.8302666918005839 1.318144986577286
-0.004681679999999799
Evaluating Individual 826	 Fitness_0: 1000.0	 Fitness_1: 0.299084383432398	 Fitness: 1000.0	 Best: 0.12695777406709538	 Flag: 1_1
1.8665942043283945 1.334323027848229 0.20065883993193767 0.9541700055542532 1.698644573010016 1.5829695290698735 0.8167716987333253 0.5871373508050969 1.5615919486018024 0.6099799062540182 1.4505874486858419
-0.05320813000000002
0.0015183300000000122
Evaluating Individual 827	 Fitness_0: 1000.0	 Fitness_1: 0.749399532124262	 Fitness: 1000.0	 Best: 0.12695777406709538	 Flag: 4_4
0.6635116332712276 0.5396279671047992 0.7242890300626575 1.6182783211900222 0.9293279538685998 1.281550846882635 1.7496060165786986 1.1773153063318254 1.5937264 1.2729016166028158 0.9142243166684283
0.003291839999999935
Evaluating Individual 828	 Fitness_0: 0.28425686393692023	 Fitness_1: 1000.0	 Fitness: 1000.0	 Best: 0.12695777406709538	 Flag: 0_0
1.801 1.819 1.261 0.5689349127836397 1.350927647981078 1.027 1.2429999999999999 1.189 1.567 1.153 1.7469999999999999
Evaluating Individual 829	 Fitness_0: 1000.0	 Fitness_1: 1000.0	 Fitness: 1000.0	 Best: 0.12695777406709538	 Flag: 1_1
0.9086530510281456 1.234708260315711 0.6736482533201327 0.7423600231140532 1.0213820651391199 0.41932718712160216 1.0699500795385068 1.5732136097625828 0.6652719999999999 0.6566175432724944 1.6931440000000002
0.015336870000000002
0.002522420000000025
Evaluating Individual 830	 Fitness_0: 0.7429587480429944	 Fitness_1: 0.8002511594138199	 Fitness: 0.7429587480429944	 Best: 0.12695777406709538	 Flag: 0_0
0.17545804334931275 0.7319247108651618 0.10977548396783249 0.8937625495302008 1.203297663494771 0.8813972532726232 0.23265729681836989 0.9063691626611966 1.7433999999999998 1.2625381348334208 1.8245870436330514
-0.05994954000000008
0.0011142900000000039
Evaluating Individual 831	 Fitness_0: 1000.0	 Fitness_1: 0.9729351110468294	 Fitness: 1000.0	 Best: 0.12695777406709538	 Flag: 4_4
0.4889741466237538 0.379 1.333 1.783 0.379 1.0419629276296452 1.6487548206915175 1.6763115957697319 1.1897764229051537 1.0252157756708085 0.42617308225967787
0.002558660000000046
Evaluating Individual 832	 Fitness_0: 1000.0	 Fitness_1: 0.21321833866165094	 Fitness: 1000.0	 Best: 0.12695777406709538	 Flag: 1_1
1.225 0.9009999999999999 0.5409999999999999 1.0509376202419511 1.1542383999999999 1.3244176 1.286304391525832 1.1439679550755752 1.1278 1.7289999999999999 1.279
0.004457420000000045
0.005117509999999825
Evaluating Individual 833	 Fitness_0: 0.4753527315802739	 Fitness_1: 0.26990880649636123	 Fitness: 0.4753527315802739	 Best: 0.12695777406709538	 Flag: 0_0
1.3690570876647887 1.5141799125896134 1.3706255850132245 0.6846082489911259 1.1836365704651102 0.8929297188867281 1.1574897462145752 0.361 0.8649999999999999 1.027 0.11098998421302458
-0.012904120000000185
Evaluating Individual 834	 Fitness_0: 0.9468500579506376	 Fitness_1: 1000.0	 Fitness: 1000.0	 Best: 0.12695777406709538	 Flag: 0_0
1.0703136335054135 0.9211593956726503 1.407829112731309 0.2727037680216919 1.1486032032757005 1.8550896525352976 0.31302950700956367 1.091160734740773 1.1670250759323058 0.22330591714026682 0.8915398959676959
Evaluating Individual 835	 Fitness_0: 1000.0	 Fitness_1: 1000.0	 Fitness: 1000.0	 Best: 0.12695777406709538	 Flag: 1_1
0.7215683777580262 1.8954547633334575 0.163 0.23500000000000001 0.7643440000000001 0.8109999999999999 1.5581613293192291 0.4198944730829587 1.7221055071354217 0.7034788911878315 0.9988780826654997
Evaluating Individual 836	 Fitness_0: 1000.0	 Fitness_1: 1000.0	 Fitness: 1000.0	 Best: 0.12695777406709538	 Flag: 1_1
0.635537797556513 0.9546695347175815 0.8068852999943864 1.125422458148694 1.0922393352678719 1.1339846492130545 0.10357604164776414 0.6683495456042607 0.6841903505877212 1.0846882581083959 1.6117552877982757
0.0011076399999999653
0.000919960000000053
Evaluating Individual 837	 Fitness_0: 0.4525703096007775	 Fitness_1: 0.4050325816211442	 Fitness: 0.4525703096007775	 Best: 0.12695777406709538	 Flag: 0_0
0.6885999999999999 1.3618000000000001 0.9514 1.2286000000000001 0.8361999999999999 0.5464144 0.18986216668194592 0.6763811945889238 1.3878220176207305 1.6894 1.5850458307877051
Evaluating Individual 838	 Fitness_0: 1000.0	 Fitness_1: 1000.0	 Fitness: 1000.0	 Best: 0.12695777406709538	 Flag: 1_1
0.4358451510815986 1.34812 0.6288630519105896 1.0185602207217783 0.6467677249647374 0.6861735359425003 1.0972252563996774 1.770116753024367 0.6675387628307863 0.8577158392613404 1.8650174299538873
0.00366772999999998
0.001257330000000001
Evaluating Individual 839	 Fitness_0: 0.7770211883783631	 Fitness_1: 0.9598041167747102	 Fitness: 0.7770211883783631	 Best: 0.12695777406709538	 Flag: 0_0
1.7212025677223937 0.19281565087948482 0.20979999999999993 0.47619999999999996 1.3088782301883395 0.8794 0.3502 1.4906210253120318 1.4661999999999997 1.6174 0.9702302650394057
-0.01877020000000007
-0.0010885999999999951
Evaluating Individual 840	 Fitness_0: 0.4646847088173808	 Fitness_1: 0.3448713443988135	 Fitness: 0.4646847088173808	 Best: 0.12695777406709538	 Flag: 0_0
0.5895999245483888 1.8351659898045747 0.6097073844652318 1.4503538188433633 1.8874 1.1385999999999998 1.7533789409339418 1.837 1.585 0.9138292822335443 1.855
-0.05187433000000008
Evaluating Individual 841	 Fitness_0: 1000.0	 Fitness_1: 1000.0	 Fitness: 1000.0	 Best: 0.12695777406709538	 Flag: 4_4
0.6202000000000001 0.7014015507832005 0.6683588114840262 1.5488687951304227 1.7098437207736012 1.8341054147817633 1.675892545745393 0.7494814367470405 0.6950028411661805 0.16577854240864262 1.6747492253392788
1000.0
0.002972500000000017
Evaluating Individual 842	 Fitness_0: 0.7380416428052446	 Fitness_1: 0.9535075002347811	 Fitness: 0.7380416428052446	 Best: 0.12695777406709538	 Flag: 0_0
0.127 0.7569999999999999 0.505 0.163 0.469 1.333 1.621 1.441 0.9009999999999999 1.6741335777979283 1.891
1000.0
3.9910000000031864e-05
Evaluating Individual 843	 Fitness_0: 0.7063400383413908	 Fitness_1: 0.806002277927633	 Fitness: 0.7063400383413908	 Best: 0.12695777406709538	 Flag: 0_0
0.14284000000000008 0.97228 0.39222607631025863 1.2872312883868426 1.2244831136790824 1.5352507183401722 1.1146470039321446 1.5724536735159544 1.251364857200655 0.981780912663169 1.26748
-0.03896570999999982
Evaluating Individual 844	 Fitness_0: 1000.0	 Fitness_1: 1000.0	 Fitness: 1000.0	 Best: 0.12695777406709538	 Flag: 4_4
1.3340092072417526 0.644135417222039 0.5901998478906434 1.2593694739556198 0.5249261348733912 1.4569794696640828 0.9279792079224198 0.8186856934573638 0.3815303833141267 1.0457293482436072 0.7949651269312236
-0.004540570000000077
Evaluating Individual 845	 Fitness_0: 1000.0	 Fitness_1: 0.26205317170027775	 Fitness: 1000.0	 Best: 0.12695777406709538	 Flag: 1_1
0.7848028897150359 1.6406789491042961 1.5065359472968864 0.9005176126874522 1.4076452779202682 1.1862971011081445 0.7885442518508596 0.7300453586838582 1.391347993019406 0.5092070807774036 0.782429881812519
-0.006836639999999949
Evaluating Individual 846	 Fitness_0: 1000.0	 Fitness_1: 0.3200629496745626	 Fitness: 1000.0	 Best: 0.12695777406709538	 Flag: 1_1
1.365685756576691 1.2362801382947977 0.3665482736167036 0.529989494738366 1.476783854668383 1.7425567483621076 0.2262160032505422 1.1116467594353834 1.5375240782339143 0.36707677944191897 1.2548973098868386
0.005541070000000037
Evaluating Individual 847	 Fitness_0: 1000.0	 Fitness_1: 0.5897809805138371	 Fitness: 1000.0	 Best: 0.12695777406709538	 Flag: 1_1
1.096718123949893 0.5777745576478369 0.5956798842574829 0.9942735482068858 0.8397999999999999 0.5390149771223292 0.4618756231173554 0.876974507507754 1.5924405974329647 1.052753871473871 0.5226925744961444
-0.008610079999999964
0.0033899399999999247
Evaluating Individual 848	 Fitness_0: 0.4694748669167328	 Fitness_1: 0.5402232089309974	 Fitness: 0.4694748669167328	 Best: 0.12695777406709538	 Flag: 0_0
1.326290629074759 0.6813605110084874 1.5382772986435735 1.771058737600321 1.7036296202656176 1.070173402045373 1.241108958289094 0.5666879238070452 1.8193351444442323 1.7804886826200081 1.798647268932979
0.00156679000000004
-0.00016071000000006386
Evaluating Individual 849	 Fitness_0: 0.5570554518863002	 Fitness_1: 0.6946103049658608	 Fitness: 0.5570554518863002	 Best: 0.12695777406709538	 Flag: 0_0
1.5299349411312324 0.3951320215591273 0.7659493340801886 1.3165137683296548 1.2164013641698492 1.5238781300298236 1.3491301428911795 0.40426334809668707 1.1204412778757398 1.8563783046337796 0.1767667814177769
0.0005996999999999808
Evaluating Individual 850	 Fitness_0: 1000.0	 Fitness_1: 0.9107546395549394	 Fitness: 1000.0	 Best: 0.12695777406709538	 Flag: 1_1
1.5886383392964176 0.2041207885077968 0.23769684109212819 0.8247129702370454 1.3689382838546806 1.2641729675105937 0.7317341934214132 0.6493229985933777 1.058931413476873 1.0533439584297974 0.7855376314322047
0.002792690000000153
0.00227949999999999
Evaluating Individual 851	 Fitness_0: 0.2813154189692636	 Fitness_1: 0.24914807358091387	 Fitness: 0.2813154189692636	 Best: 0.12695777406709538	 Flag: 0_0
1.648269815448217 0.7324411861687039 1.4261554325630352 0.46925964337283277 0.5466593792028233 0.6061006670144329 1.8183371223580054 0.6944176475824073 0.9904674734170906 1.8705976249717766 1.4710528190156513
-0.0050423200000000445
0.002660639999999992
Evaluating Individual 852	 Fitness_0: 0.46637894480281356	 Fitness_1: 0.23158681229440464	 Fitness: 0.46637894480281356	 Best: 0.12695777406709538	 Flag: 0_0
0.768396431543357 1.045986321154926 1.4582261276966826 1.2132242435682463 0.8990289802722041 0.3167106858578487 0.2387456674126871 1.2485824587058454 1.1677788689154145 0.5859594155071113 0.625895162585491
0.003682790000000047
0.003663680000000058
Evaluating Individual 853	 Fitness_0: 0.42477141444550665	 Fitness_1: 0.4072275592514094	 Fitness: 0.42477141444550665	 Best: 0.12695777406709538	 Flag: 0_0
0.8946447923208798 1.641240138748471 0.9099793818465818 0.36056045113281676 1.163777213744237 1.05360293297708 0.1740723824303958 0.3394572993383784 1.4553697905786362 1.8060230505876325 0.5945876556993521
0.0023850100000000207
0.002354070000000208
Evaluating Individual 854	 Fitness_0: 0.41074795478547954	 Fitness_1: 0.34173256673051267	 Fitness: 0.41074795478547954	 Best: 0.12695777406709538	 Flag: 0_0
0.7898142333191847 1.5459824601176642 0.3793720816483147 0.6161372637546627 1.0462958849671584 0.5007591398432305 0.6863416302523819 1.556461038271889 1.4446700156344772 0.9151820720051611 1.463718526888132
1000.0
-0.004207500000000031
Evaluating Individual 855	 Fitness_0: 0.6379354972796868	 Fitness_1: 0.5895995641274748	 Fitness: 0.6379354972796868	 Best: 0.12695777406709538	 Flag: 0_0
0.10977557322157988 1.855 1.0981343483173212 0.4149999999999999 1.819 1.4949999999999999 0.253 0.721 1.639 1.045 0.595
0.0057453100000000035
Evaluating Individual 856	 Fitness_0: 1000.0	 Fitness_1: 0.43331188536268284	 Fitness: 1000.0	 Best: 0.12695777406709538	 Flag: 1_1
0.9743242098293162 1.7344156638109514 1.0304284139038753 1.4737766366237919 1.3164047533673493 0.9616988799999999 1.7801702157484502 1.6536452895482117 1.6190318970083626 1.8167055120208953 1.3501642194611654
0.0030135099999999415
Evaluating Individual 857	 Fitness_0: 1000.0	 Fitness_1: 0.2602217518536838	 Fitness: 1000.0	 Best: 0.12695777406709538	 Flag: 1_1
0.8668154735777323 1.6888977263997997 0.30915999999999993 0.8315567900691264 1.1134 1.14076 1.567818535467566 0.41859999999999986 1.2617200000000002 1.3474 1.6188399999999998
0.0019364800000001292
Evaluating Individual 858	 Fitness_0: 0.33392133454651557	 Fitness_1: 1000.0	 Fitness: 1000.0	 Best: 0.12695777406709538	 Flag: 0_0
1.369 1.351 0.4277978057091728 1.5705999999999998 1.0564579524521533 1.4475443235726377 0.5332214038026509 1.1686058240946053 1.549 1.513 1.639
-0.012131459999999983
Evaluating Individual 859	 Fitness_0: 1000.0	 Fitness_1: 0.2962876821124545	 Fitness: 1000.0	 Best: 0.12695777406709538	 Flag: 1_1
0.8437167659563968 1.5312526409946565 0.5462130896306006 0.57180321172546 0.8676962716752658 0.7971455490326981 0.49937394138263713 1.8417905798620549 1.2442713021244511 0.4008421960658437 1.8955730560387611
0.0029822999999999933
0.0029532599999999576
Evaluating Individual 860	 Fitness_0: 0.4290474153318505	 Fitness_1: 0.4446585405984324	 Fitness: 0.4290474153318505	 Best: 0.12695777406709538	 Flag: 0_0
1.8059125514957413 1.2910560593542342 0.6141477536101921 1.1527543066685113 0.4700780960760458 1.1105746024787688 0.28344451497093226 1.0620435091480473 1.4980247799352573 1.4046566027919307 0.9346237510986781
-0.010746209999999978
Evaluating Individual 861	 Fitness_0: 0.17915434495483634	 Fitness_1: 1000.0	 Fitness: 1000.0	 Best: 0.12695777406709538	 Flag: 0_0
0.9704715871729682 0.9973935096057708 1.4770718678249826 1.316985628306862 0.7877888020670865 0.5765696651564101 0.2519514681818074 0.7605976371417993 0.7981445362804558 0.8956639152769545 1.1548598109843662
0.0038182199999998723
Evaluating Individual 862	 Fitness_0: 1000.0	 Fitness_1: 0.5105039140818531	 Fitness: 1000.0	 Best: 0.12695777406709538	 Flag: 1_1
1.604728 1.7182378790284951 0.33267175438560037 1.8520320682745928 0.8769520000000002 0.4527279999999998 0.14486951059270975 0.577 1.801 1.1982896662330467 0.721
0.002633490000000016
0.004289279999999951
Evaluating Individual 863	 Fitness_0: 0.5841201553579893	 Fitness_1: 0.6073044571589788	 Fitness: 0.5841201553579893	 Best: 0.12695777406709538	 Flag: 0_0
1.4063983849776314 0.49718418598202374 0.5842189851368326 1.07413285383584 1.1320893237131722 0.5770000000000001 0.415 1.028315297106608 1.444301122410621 1.2538 0.5958953914322049
Evaluating Individual 864	 Fitness_0: 1000.0	 Fitness_1: 1000.0	 Fitness: 1000.0	 Best: 0.12695777406709538	 Flag: 1_1
1.7902158862246267 1.2284983492045005 1.8128543418117864 0.5511360477171023 1.70812 0.4124079999999999 1.1858821124719539 0.7546663921040784 1.2768011464931135 1.576633906379732 1.031293559586711
0.003217439999999988
0.001746629999999999
Evaluating Individual 865	 Fitness_0: 0.8624857615451791	 Fitness_1: 0.973795251239315	 Fitness: 0.8624857615451791	 Best: 0.12695777406709538	 Flag: 0_0
1.0267889054645907 0.1013180141087675 0.1598801490486394 1.8004951047173106 0.7864843675712305 0.2084327199323588 1.4954306544264033 0.4612266627587417 1.2448719873612033 0.46249096086652225 0.666281964798759
-0.05516950000000009
0.003688699999999989
Evaluating Individual 866	 Fitness_0: 1000.0	 Fitness_1: 0.919774517096909	 Fitness: 1000.0	 Best: 0.12695777406709538	 Flag: 4_4
1.8109025231088933 0.33670389716562404 1.5572587655439496 0.7586536472109553 0.13004595892215087 0.8384831059533836 1.2463764054404454 1.1700174609789427 0.6397318880186413 0.6747563665911802 1.4723711226075473
-0.007690439999999965
Evaluating Individual 867	 Fitness_0: 0.4181495888344702	 Fitness_1: 1000.0	 Fitness: 1000.0	 Best: 0.12695777406709538	 Flag: 0_0
1.819 1.585 0.30699999999999994 1.7253120682745926 1.1478000673240205 1.543470343540892 0.6778362434702611 0.7499048291278796 1.2409911602567174 0.4894712096787659 0.18100000000000016
0.0011664000000000119
0.002138629999999919
Evaluating Individual 868	 Fitness_0: 0.2291915843450407	 Fitness_1: 0.14263932298923765	 Fitness: 0.2291915843450407	 Best: 0.12695777406709538	 Flag: 0_0
0.8829999999999999 1.225 0.397 1.531 1.4589999999999999 1.297 0.9549999999999998 0.6993999999999999 1.081 1.405 1.0720594461649133
0.005988199999999999
Evaluating Individual 869	 Fitness_0: 0.7468921584470664	 Fitness_1: 1000.0	 Fitness: 1000.0	 Best: 0.12695777406709538	 Flag: 0_0
0.57484 0.2378800000000001 1.453397801493964 0.36148656430194404 0.2669092056333646 1.091368 1.7110103334977476 1.0505920907517663 1.2899153775431 0.9477975777979283 1.7403695207892664
Evaluating Individual 870	 Fitness_0: 1000.0	 Fitness_1: 1000.0	 Fitness: 1000.0	 Best: 0.12695777406709538	 Flag: 5_5
1.8650460450338067 1.8559055227847874 1.1671742110157215 1.146110160163425 1.0530303596562152 1.1639439999999999 1.1686960000000002 1.8396710787284407 1.4445606200514394 0.11772485668994218 1.234524737538878
1000.0
-0.004217189999999982
Evaluating Individual 871	 Fitness_0: 0.6399893135228847	 Fitness_1: 0.5291655472176254	 Fitness: 0.6399893135228847	 Best: 0.12695777406709538	 Flag: 0_0
0.4431143800759595 0.6903927976712484 0.4574861196932585 0.23073759999999988 1.420967375290752 0.8562512362277096 1.2287961373007577 1.652246107111871 1.1349999999999998 0.29922399999999993 1.2515123601116753
0.007474420000000093
0.007291200000000053
Evaluating Individual 872	 Fitness_0: 0.5641912481341543	 Fitness_1: 0.5308589120507764	 Fitness: 0.5641912481341543	 Best: 0.12695777406709538	 Flag: 0_0
1.8248813671786415 1.4205308103621717 0.601898454226135 0.5884517726579713 1.1579274962405905 0.2098000000000002 0.5589999999999999 0.253 1.7469999999999999 1.3374764651400348 0.4305460003764884
-0.03503701999999986
Evaluating Individual 873	 Fitness_0: 1000.0	 Fitness_1: 1000.0	 Fitness: 1000.0	 Best: 0.12695777406709538	 Flag: 4_4
0.7309078725753178 1.0328787402441764 0.8236151680161933 0.42054666091073856 1.4254900454629351 1.0147824644037167 1.7076091602748993 0.7587847302260002 0.7749999999999999 0.9244688484093105 0.6634366995721439
0.006912400000000041
Evaluating Individual 874	 Fitness_0: 1000.0	 Fitness_1: 0.5175420623154257	 Fitness: 1000.0	 Best: 0.12695777406709538	 Flag: 1_1
1.383364137691289 1.748288808789453 0.9416555605456423 1.752278867240453 0.4108850949189369 1.5936847113177486 1.8592225264416695 1.461829601465653 1.815991266164078 1.2169216787569257 1.3261226283216083
-0.00493089999999996
-0.004697799999999974
Evaluating Individual 875	 Fitness_0: 0.1625306951613997	 Fitness_1: 0.21760257889050208	 Fitness: 0.1625306951613997	 Best: 0.12695777406709538	 Flag: 0_0
1.8303671603881553 0.9799834149547563 0.3536095631120185 1.0125644622254657 1.73926271939804 1.1316045052836192 0.6812615407698198 0.37749184280311765 1.3548966333329162 0.5305486004468004 1.0431605540958566
0.0033167600000000297
0.007691580000000031
Evaluating Individual 876	 Fitness_0: 0.5938868290014048	 Fitness_1: 0.49460845806760506	 Fitness: 0.5938868290014048	 Best: 0.12695777406709538	 Flag: 0_0
1.4684561318307385 0.6362634398985967 0.3461057889842781 1.069099494456249 0.6404020997673985 1.2744790110178323 1.801 1.5913582098517707 1.3491822712053285 1.1487944601949511 0.4321482867861537
0.0016113399999999611
Evaluating Individual 877	 Fitness_0: 0.18206749281407741	 Fitness_1: 1000.0	 Fitness: 1000.0	 Best: 0.12695777406709538	 Flag: 0_0
1.4996390695854807 1.0350785554105468 0.7858615833191704 0.10216507908339573 0.5874580030075276 1.6956363007158894 0.6743044988712514 1.375825213594573 0.6872015665994604 0.9973091377616572 0.5970871907638379
-0.10978127999999998
0.0026011499999999965
Evaluating Individual 878	 Fitness_0: 1000.0	 Fitness_1: 0.8354783239558701	 Fitness: 1000.0	 Best: 0.12695777406709538	 Flag: 4_4
0.26690948390904445 0.6758782022090045 0.7303304665753918 1.805053529651917 0.7932970872065365 0.4799235472324979 1.3972932472315793 0.8966985313065159 1.401715818083072 0.8323407999999999 1.3936562896627842
0.015733270000000132
Evaluating Individual 879	 Fitness_0: 1000.0	 Fitness_1: 0.2004310024759694	 Fitness: 1000.0	 Best: 0.12695777406709538	 Flag: 1_1
1.3886350073256881 0.5204682603157105 1.6307835599564557 0.47719727246717714 0.5900973128839014 0.1882231419094913 1.567481194696314 1.0773163803859993 0.18723579640583013 1.25308 0.22130055626170758
-0.01633494000000013
Evaluating Individual 880	 Fitness_0: 0.47533119049340916	 Fitness_1: 1000.0	 Fitness: 1000.0	 Best: 0.12695777406709538	 Flag: 0_0
0.6641177948776216 1.441195245772722 1.8041335059398995 1.329763802417321 0.9985117902636229 0.8128406312804899 1.0516849432306075 1.6452702816178966 1.4530224297389431 1.1953132915024403 1.8928702961218349
-0.08118955999999994
-0.003467639999999994
Evaluating Individual 881	 Fitness_0: 1000.0	 Fitness_1: 0.9256032334127736	 Fitness: 1000.0	 Best: 0.12695777406709538	 Flag: 4_4
0.24505551596804642 0.46843574589204295 0.5292997297399156 0.28870193508404696 1.8960201347017076 1.8973751632603773 0.4080771941262659 0.7167174075483068 0.8992652275377884 1.184648952053727 1.8043257883835495
0.004117040000000127
Evaluating Individual 882	 Fitness_0: 1000.0	 Fitness_1: 0.42609130081169116	 Fitness: 1000.0	 Best: 0.12695777406709538	 Flag: 1_1
1.5958 1.0035857600262 0.36272635718168994 1.4184070176342096 1.6670499219638912 0.7322890070023655 0.2782575212785152 1.401779213075599 1.5835981069931528 1.5344118235199988 0.6597999999999999
-0.0011318699999999238
-0.00011072000000000859
Evaluating Individual 883	 Fitness_0: 0.44031855930146385	 Fitness_1: 0.44639666489236596	 Fitness: 0.44031855930146385	 Best: 0.12695777406709538	 Flag: 0_0
1.3785086410535918 0.9825826025675428 0.920598609681463 0.2831713381029948 1.658533029640343 1.2918178033321697 0.7731260784806065 1.7144439464776633 1.8427716252387194 1.0299731167965798 1.6224401834052729
0.0008738500000000649
0.005671349999999631
Evaluating Individual 884	 Fitness_0: 0.49670705793777786	 Fitness_1: 0.338724204403854	 Fitness: 0.49670705793777786	 Best: 0.12695777406709538	 Flag: 0_0
0.7506336335054135 1.2723032569519344 0.4691841939747432 0.9141748360841757 0.8770144693322738 1.0091137867393785 1.044640224231007 1.0129148646865498 0.9975235879573869 0.9577059171402672 0.1348162091134596
-8.996000000005555e-05
Evaluating Individual 885	 Fitness_0: 1000.0	 Fitness_1: 0.4752670504080101	 Fitness: 1000.0	 Best: 0.12695777406709538	 Flag: 1_1
1.8453788013758854 1.0281400388791049 0.7815427091003931 1.6225599959323596 0.694378211327749 1.8596204138817412 1.7838932997300672 0.9668758125143047 1.780177974707423 0.6998854104468996 1.0286703563386654
-0.003918849999999807
Evaluating Individual 886	 Fitness_0: 1000.0	 Fitness_1: 0.21756212965272115	 Fitness: 1000.0	 Best: 0.12695777406709538	 Flag: 1_1
1.237298352884666 1.2487630534234442 0.9722849610880937 1.2973186637841199 1.776750544262422 0.5299391186445537 0.981154644372066 1.4118705871352606 1.3207974423305968 0.45474842101864577 0.9246980251385625
Evaluating Individual 887	 Fitness_0: 1000.0	 Fitness_1: 1000.0	 Fitness: 1000.0	 Best: 0.12695777406709538	 Flag: 5_5
1.6895732441359503 1.3041358413332116 1.6858036329608965 1.6253884279838318 0.8560012513577543 0.39825749823277046 1.7661788920270143 1.0821613922074649 0.5162844369468712 0.21133051028607902 0.9361276034865377
Evaluating Individual 888	 Fitness_0: 1000.0	 Fitness_1: 1000.0	 Fitness: 1000.0	 Best: 0.12695777406709538	 Flag: 5_5
1.011688505333132 1.7869343250123069 1.4677068652551646 0.9418295261255843 1.7357745880623194 1.6059313287107895 0.2709544710060937 0.10468516923361892 0.9064177287946716 1.6476831810075394 0.44653084378790336
Evaluating Individual 889	 Fitness_0: 1000.0	 Fitness_1: 1000.0	 Fitness: 1000.0	 Best: 0.12695777406709538	 Flag: 5_5
1.3225590566109984 1.3310747961284664 1.1808129879375042 0.8185418192478273 1.618522226125518 1.6656164498312713 1.2751064899459656 0.39836170770913787 1.0472979207523003 0.4168734565521691 1.5660459843975767
-0.005925150000000157
Evaluating Individual 890	 Fitness_0: 0.738496765297446	 Fitness_1: 1000.0	 Fitness: 1000.0	 Best: 0.12695777406709538	 Flag: 0_0
1.098361306683671 1.039596751824505 0.7618940892949135 0.28411405084859964 1.152099472976497 1.6060000455576722 0.9294479856309829 1.0678786436504226 0.3798157113931451 0.6794217977084599 0.2837336517873486
-0.007538209999999879
0.0030076999999999986
Evaluating Individual 891	 Fitness_0: 0.5258823672817985	 Fitness_1: 0.9636553702688488	 Fitness: 0.5258823672817985	 Best: 0.12695777406709538	 Flag: 0_0
0.8116932096529923 0.29259999999999986 1.7390308899882045 0.6835363591464034 0.8262016836416683 0.16119368573995296 0.487 0.5409999999999999 0.253 1.4136758262643567 0.381237661145322
-0.003936160000000077
-0.0036540599999999035
Evaluating Individual 892	 Fitness_0: 0.15312591214556995	 Fitness_1: 0.21006408823504535	 Fitness: 0.15312591214556995	 Best: 0.12695777406709538	 Flag: 0_0
1.8388885745247505 1.3113318942400647 1.5676699868392057 1.7195853238833865 1.3737518149676478 0.5775395056261068 0.9717188350479132 1.8854423288011135 1.326952 0.3553869039835954 1.2069301809720592
0.002289910000000006
Evaluating Individual 893	 Fitness_0: 1000.0	 Fitness_1: 0.4356698076875405	 Fitness: 1000.0	 Best: 0.12695777406709538	 Flag: 1_1
1.3543171605192343 0.6396864429361825 1.2227907333446635 1.4124792589101596 1.5947938473914782 0.5523472 0.61948 0.3696676247242112 1.2115768690801954 1.170608019988499 0.3105815018168542
-0.003486030000000029
-0.003059460000000014
Evaluating Individual 894	 Fitness_0: 0.44434855205213775	 Fitness_1: 0.5225003881552924	 Fitness: 0.44434855205213775	 Best: 0.12695777406709538	 Flag: 0_0
0.6309999999999999 0.854001938479001 1.803382514355033 1.7561985277712833 1.4891914509670012 1.8254668178225053 0.3690873036522639 0.28741662901264725 1.783144 0.8829999999999999 1.531
-0.00785338999999996
Evaluating Individual 895	 Fitness_0: 0.5806071747317623	 Fitness_1: 1000.0	 Fitness: 1000.0	 Best: 0.12695777406709538	 Flag: 0_0
1.3791722469456413 0.5585869183969769 1.035356624992983 1.7485280726858674 1.6976404270186791 1.7067786013103137 1.590843492166463 0.887282219856702 1.8719724779740865 0.8176639394883616 0.6104441097478446
-0.004238130000000062
-0.01505971000000006
Evaluating Individual 896	 Fitness_0: 0.17812181812284528	 Fitness_1: 0.2759995846706706	 Fitness: 0.17812181812284528	 Best: 0.12695777406709538	 Flag: 0_0
0.8484400000000002 1.5598115827666308 0.32499999999999996 0.1782667386465121 0.4818023528233443 1.2166739324391567 0.34658409538692925 0.46321792358035685 0.8925106062470045 0.9355600000000002 1.836399537970822
-0.0062740700000001315
Evaluating Individual 897	 Fitness_0: 1000.0	 Fitness_1: 0.4788841195733306	 Fitness: 1000.0	 Best: 0.12695777406709538	 Flag: 1_1
1.5813697619547895 0.42246437222593464 0.9506341457802867 1.0737999999999999 0.6508085317857025 1.4571685824719036 0.8729391666817885 0.7278815261777879 0.5553612874628915 0.16364939351328323 0.9302907512690773
-0.07406043999999995
Evaluating Individual 898	 Fitness_0: 1000.0	 Fitness_1: 1000.0	 Fitness: 1000.0	 Best: 0.12695777406709538	 Flag: 4_4
0.37296190308974875 0.8236072023287514 0.5525138803067415 1.717186626377227 1.0596492192153681 1.3466793033687254 0.10899706021024891 1.6612589251059424 1.8098840047886093 0.9921117203004236 1.3765602045242618
Evaluating Individual 899	 Fitness_0: 1000.0	 Fitness_1: 1000.0	 Fitness: 1000.0	 Best: 0.12695777406709538	 Flag: 1_1
1.4316565745247503 1.5333301270594897 0.5560912875783223 1.2210579014875276 0.8928726277596803 1.3868661089937642 1.6040029867319274 0.7278446380059513 1.7778886817078476 1.2935449036285855 1.0932352508142709
0.001978950000000035
Evaluating Individual 900	 Fitness_0: 0.24117588875084517	 Fitness_1: 1000.0	 Fitness: 1000.0	 Best: 0.12695777406709538	 Flag: 0_0
1.4979789174634406 1.6011323739180643 1.1808374365251533 1.6201975214615056 0.7749999999999999 0.847 0.6849999999999999 0.9909999999999999 1.261 1.6929999999999998 1.441
-0.009069100000000052
-0.009034550000000197
Evaluating Individual 901	 Fitness_0: 0.3198714220806023	 Fitness_1: 0.32916827770400425	 Fitness: 0.3198714220806023	 Best: 0.12695777406709538	 Flag: 0_0
1.4553921821288758 1.894142963422048 0.689013982468198 0.6903560214750301 1.5161217556860738 1.6823311597551132 0.8852518887222209 1.0463310372628905 1.6533658841113479 0.2315607264185794 1.3902601865772863
Evaluating Individual 902	 Fitness_0: 1000.0	 Fitness_1: 1000.0	 Fitness: 1000.0	 Best: 0.12695777406709538	 Flag: 5_5
1.4486339009975295 1.496570555116976 0.3244915448203307 1.7185575966703153 1.7455939860272527 0.4613289139033102 1.1642226024618787 0.31438659149830306 0.4600817044089769 1.4103739439450502 0.49634471383031864
-0.01575135999999988
0.0006606199999998896
Evaluating Individual 903	 Fitness_0: 0.3830734943369531	 Fitness_1: 0.2292771570329016	 Fitness: 0.3830734943369531	 Best: 0.12695777406709538	 Flag: 0_0
0.9709688159326223 0.9264717335995849 0.20800764961657303 0.6904719999999998 1.34308 1.526392 0.45309792299473417 1.6458611211684258 1.120799549486813 1.1096902137376876 1.4497123512484802
-0.02872972000000007
Evaluating Individual 904	 Fitness_0: 1000.0	 Fitness_1: 1000.0	 Fitness: 1000.0	 Best: 0.12695777406709538	 Flag: 4_4
0.766082502596576 1.1908956277740652 1.8092286301487388 1.4282979665189552 0.9574933198751528 1.5123767170873463 1.318391764163632 1.567194942815234 0.9594786804701769 1.5350522230895325 1.3532285469070489
0.005036279999999893
0.004827519999999863
Evaluating Individual 905	 Fitness_0: 0.4700213290034079	 Fitness_1: 0.43980437721855625	 Fitness: 0.4700213290034079	 Best: 0.12695777406709538	 Flag: 0_0
0.9557233522213857 1.480000732679062 0.6886 0.33209857562319756 0.65908 1.1954799999999999 0.9427599999999999 0.8304400000000001 1.5274 1.6958799999999998 0.9554100929721545
-0.017706079999999957
Evaluating Individual 906	 Fitness_0: 0.36814886183385315	 Fitness_1: 1000.0	 Fitness: 1000.0	 Best: 0.12695777406709538	 Flag: 0_0
0.8559860166776266 1.1263697096085572 0.773602164245395 1.3832003296466358 1.7128458385315306 1.757670904999188 0.8336881707008192 1.265765825840424 1.5311742059261508 0.7253103031573774 1.8732127840677193
-0.020954140000000177
Evaluating Individual 907	 Fitness_0: 1000.0	 Fitness_1: 1000.0	 Fitness: 1000.0	 Best: 0.12695777406709538	 Flag: 4_4
0.6398053682658864 1.0263156666878002 1.5658958807610885 1.1287939554652955 0.4778125059430156 0.8467558094882469 1.1620069975991691 0.6956378739714141 1.2062365931467744 0.5236133249270499 0.9747528685742817
Evaluating Individual 908	 Fitness_0: 1000.0	 Fitness_1: 1000.0	 Fitness: 1000.0	 Best: 0.12695777406709538	 Flag: 1_1
1.4949999999999999 1.63687421858439 0.3479113368029896 0.6508450474584531 1.3049602560541818 1.7184831310409885 0.2626513792193307 0.4171386375193349 1.217631845101706 1.413910494348662 1.7010019870369724
-0.0019246100000001043
-0.0014228599999999147
Evaluating Individual 909	 Fitness_0: 0.15659283233870536	 Fitness_1: 0.1594765704781167	 Fitness: 0.15659283233870536	 Best: 0.12695777406709538	 Flag: 0_0
1.423 1.441 0.6155564990124051 0.6361839999999996 1.1729523585156625 0.24670229889307418 0.8565039970472013 1.2515218566643393 1.1523561702089813 0.3603426589288894 1.0558000000000003
0.00426236999999996
Evaluating Individual 910	 Fitness_0: 1000.0	 Fitness_1: 0.4298373749101843	 Fitness: 1000.0	 Best: 0.12695777406709538	 Flag: 1_1
0.6499228067496259 1.5984478657277879 1.4842 0.48844000000000004 1.2214 1.1632871676728207 1.2034988629108867 0.3529543164327148 1.6677376140965845 1.5731145640260142 1.4918743958355356
-0.008389199999999986
-0.008348649999999957
Evaluating Individual 911	 Fitness_0: 0.3927281547081321	 Fitness_1: 0.402100214529847	 Fitness: 0.3927281547081321	 Best: 0.12695777406709538	 Flag: 0_0
1.4038284861607495 1.5305990523455917 1.1512833447372262 1.2702013367932217 0.8862254519741183 1.0116899755661921 1.7589350680383307 0.6509256731244092 1.7660503566003725 0.17933629754346858 0.8506285807724059
-0.0015421600000000701
Evaluating Individual 912	 Fitness_0: 0.5998894614664682	 Fitness_1: 1000.0	 Fitness: 1000.0	 Best: 0.12695777406709538	 Flag: 0_0
1.7803590247049446 1.3501124811608398 0.4046156161371764 0.15292478285491268 0.8979964409791412 1.4879490248906173 1.8076734949116249 0.30957731168582026 1.651984154473675 0.8279947939943167 0.2755913087146843
-0.007078999999999835
-0.001194089999999981
Evaluating Individual 913	 Fitness_0: 0.6904855780631232	 Fitness_1: 0.7760082729074199	 Fitness: 0.6904855780631232	 Best: 0.12695777406709538	 Flag: 0_0
1.1139545677223939 0.4682799999999999 1.3376586319164832 1.540919246928569 0.6264286822339266 0.8075808857399528 0.7254378399991811 1.2453949335900167 1.357253402880798 0.6163406610114853 0.1395901289162576
-0.00439393999999993
-0.003692099999999976
Evaluating Individual 914	 Fitness_0: 0.3859018844787409	 Fitness_1: 0.3324983272495021	 Fitness: 0.3859018844787409	 Best: 0.12695777406709538	 Flag: 0_0
1.5957451967265255 1.1638 1.7002 1.2429999999999999 1.207 1.6125774122775103 0.46347789784510063 1.1587058565220287 1.333 0.7060436895289259 0.3393999999999999
-0.005309829999999849
-0.01660883000000002
Evaluating Individual 915	 Fitness_0: 0.17097322758148975	 Fitness_1: 0.22826336399639385	 Fitness: 0.17097322758148975	 Best: 0.12695777406709538	 Flag: 0_0
0.9737199999999999 1.5771183453613884 0.885922164245395 0.5014006059508964 0.953594719949679 1.877916748362108 0.36046168196699563 1.3760748814033437 0.9643422870038243 1.6744307591117982 1.5130458307877048
0.003142619999999985
0.00495509999999999
Evaluating Individual 916	 Fitness_0: 0.4280158588167528	 Fitness_1: 0.3698755228961823	 Fitness: 0.4280158588167528	 Best: 0.12695777406709538	 Flag: 0_0
0.9288444473114323 1.6926506090497986 1.2551692035904172 0.28394422554780807 1.3926078468318743 1.1358291446397575 1.5253904561507814 1.877057968541108 1.4175304021270052 1.478595950723494 0.9134583180602597
0.0038030299999999295
Evaluating Individual 917	 Fitness_0: 0.5961601399377878	 Fitness_1: 1000.0	 Fitness: 1000.0	 Best: 0.12695777406709538	 Flag: 0_0
0.9023080058605506 1.3309746082525684 1.1245924053938752 1.8995918152333675 1.0768700138290839 1.353595049994254 1.6818897854235706 0.36545158323820526 1.8266026736587773 1.557064 0.555240445009366
-0.030355410000000083
0.001694870000000015
Evaluating Individual 918	 Fitness_0: 1000.0	 Fitness_1: 0.6312271910769628	 Fitness: 1000.0	 Best: 0.12695777406709538	 Flag: 4_4
0.7183916795010171 0.5410378790284951 0.11163467187073707 0.2010045328904228 1.69285617549393 0.707283505626107 1.201096 1.6108407942689413 1.3684090721246593 1.3428083814117038 0.459377064720495
0.000792339999999947
0.0018621399999999566
Evaluating Individual 919	 Fitness_0: 0.4359028011032367	 Fitness_1: 0.4022449631874601	 Fitness: 0.4359028011032367	 Best: 0.12695777406709538	 Flag: 0_0
0.9909999999999999 1.531791727634554 0.9427841536142557 0.37590340975544273 0.9489795016168437 1.136339221336236 0.7704002667981981 1.22572 1.5563100167826667 0.7802535319448789 0.7569999999999999
-0.009104369999999973
0.0014424299999999945
Evaluating Individual 920	 Fitness_0: 0.6027690260773956	 Fitness_1: 0.5300803327743555	 Fitness: 0.6027690260773956	 Best: 0.12695777406709538	 Flag: 0_0
0.6787873558745371 0.8437124192568384 1.3514368957546068 0.8978106679208128 0.208687542553954 1.2102151656166524 0.2690417349077886 1.0338335759299992 1.3258010074872766 0.9049017424086427 1.6255019111549316
1000.0
8.109000000000588e-05
Evaluating Individual 921	 Fitness_0: 0.7210724023124624	 Fitness_1: 0.5044174442057139	 Fitness: 0.7210724023124624	 Best: 0.12695777406709538	 Flag: 0_0
0.13320441089599044 1.7968842603157107 1.7286673922719258 0.4112010259834231 1.0932399999999998 1.5355175374627201 0.43425732138602535 1.860320814879141 1.219759996695223 1.096432268688519 1.8751600000000002
-0.00033497999999998473
Evaluating Individual 922	 Fitness_0: 0.3902363755233481	 Fitness_1: 1000.0	 Fitness: 1000.0	 Best: 0.12695777406709538	 Flag: 0_0
1.1251377975565129 1.5969095347175815 0.8472052999943865 1.854062458148694 1.532879335267872 1.8661326122775101 0.8504346978451008 1.6384892349979558 1.2150841410700137 1.5162889491007379 0.40165053260782557
-0.09341761000000004
Evaluating Individual 923	 Fitness_0: 1000.0	 Fitness_1: 1000.0	 Fitness: 1000.0	 Best: 0.12695777406709538	 Flag: 4_4
0.3481867851365659 1.0215373917474313 1.8847996385390648 0.7043012329503124 0.47742171239539566 1.564632650302718 1.3001674780276724 1.0153351616921107 1.5587164337529582 1.5168106955125398 1.784780416631413
-0.03380621000000006
0.0026745599999999925
Evaluating Individual 924	 Fitness_0: 1000.0	 Fitness_1: 0.30949727774356534	 Fitness: 1000.0	 Best: 0.12695777406709538	 Flag: 4_4
1.0469607874781577 0.595 1.117 1.315 1.369 0.4149999999999999 1.027 0.397 0.7929999999999999 1.279 0.7389999999999999
-0.002921990000000152
Evaluating Individual 925	 Fitness_0: 1000.0	 Fitness_1: 0.19889697669957326	 Fitness: 1000.0	 Best: 0.12695777406709538	 Flag: 1_1
0.9873739084884956 1.018843472741743 0.9097375576170657 1.8592332811187473 1.5942147017644699 0.650433718886728 0.5665945934674217 1.0932755052769594 1.240224601786357 0.4857768475038871 1.0639978651385622
0.003463589999999961
Evaluating Individual 926	 Fitness_0: 1000.0	 Fitness_1: 0.5367177361071924	 Fitness: 1000.0	 Best: 0.12695777406709538	 Flag: 1_1
1.099 1.4769999999999999 1.7986825219147524 0.87436 0.45099999999999996 0.505 0.595 0.43299999999999994 1.8662504445633323 1.5440665423134246 1.513
-0.03143745000000009
Evaluating Individual 927	 Fitness_0: 1000.0	 Fitness_1: 1000.0	 Fitness: 1000.0	 Best: 0.12695777406709538	 Flag: 4_4
0.8488522645513655 0.9474863016137457 1.5346499018965971 0.5203831679847171 0.77033706248848 0.2196527249600675 1.1355405499339861 1.6130682529223377 0.7461012954838399 1.2729016166028158 0.9142243166684283
Evaluating Individual 928	 Fitness_0: 1000.0	 Fitness_1: 1000.0	 Fitness: 1000.0	 Best: 0.12695777406709538	 Flag: 1_1
1.3874197036945939 1.742871937325222 0.13150827260227316 1.5552999497975621 0.8028601944366854 0.46194804871114037 0.8957112598349809 1.5846387374498243 1.425277535215299 1.0884634113758116 0.15966429233930313
1000.0
0.0008897900000000014
Evaluating Individual 929	 Fitness_0: 0.656518349235124	 Fitness_1: 0.4158268349965688	 Fitness: 0.656518349235124	 Best: 0.12695777406709538	 Flag: 0_0
0.1602764108959905 1.258365301083026 0.6736482533201327 0.7423600231140532 1.0213820651391199 0.41932718712160216 1.0699500795385068 1.5732136097625828 0.6652719999999999 0.6566175432724944 1.6931440000000002
-0.2403421600000002
Evaluating Individual 930	 Fitness_0: 1000.0	 Fitness_1: 1000.0	 Fitness: 1000.0	 Best: 0.12695777406709538	 Flag: 5_5
0.577 0.8829999999999999 0.5297423857757959 0.9522011395014421 0.9060400000000001 0.29174752000000004 0.8206817333455567 0.9577529556711389 0.12333761409658436 0.613 0.271
0.004690010000000022
Evaluating Individual 931	 Fitness_0: 1000.0	 Fitness_1: 0.6945406951631451	 Fitness: 1000.0	 Best: 0.12695777406709538	 Flag: 1_1
1.891 0.379 0.9248272629017648 1.783 0.379 0.181 0.505 0.44523999999999986 0.919 0.5229999999999999 0.397
0.003063599999999944
Evaluating Individual 932	 Fitness_0: 0.34531938927131123	 Fitness_1: 1000.0	 Fitness: 1000.0	 Best: 0.12695777406709538	 Flag: 0_0
1.656142909696996 0.9089385017341094 1.7961219830673067 1.746661074790906 0.9433580557111225 0.46025244212381566 0.9034549221088509 1.1630739709596614 1.3442012231026206 1.3787664951867211 1.2964635000860234
Evaluating Individual 933	 Fitness_0: 1000.0	 Fitness_1: 1000.0	 Fitness: 1000.0	 Best: 0.12695777406709538	 Flag: 5_5
1.3690570876647887 1.5141799125896134 1.1814370551299593 1.6279709577882318 1.4804566132920436 1.7063038158782184 0.7820208170628792 0.361 0.8649999999999999 1.027 0.11098998421302458
-0.01994213999999994
Evaluating Individual 934	 Fitness_0: 1000.0	 Fitness_1: 1000.0	 Fitness: 1000.0	 Best: 0.12695777406709538	 Flag: 4_4
1.3118676717242717 0.6113409711703948 1.8442619131532632 1.0271744968686436 0.949199117464129 1.3216449127260557 0.9425029933635447 1.2812052774084373 1.0895543128702987 1.4796918235199987 0.7938713009886508
0.003581319999999999
0.003268739999999992
Evaluating Individual 935	 Fitness_0: 0.5733904958467039	 Fitness_1: 0.8733831826096868	 Fitness: 0.5733904958467039	 Best: 0.12695777406709538	 Flag: 0_0
1.873 0.163 0.163 0.23500000000000001 0.7643440000000001 0.8109999999999999 1.423 0.32061139387400195 0.4238896139999533 1.351 0.829
-0.029993610000000004
-0.002650700000000006
Evaluating Individual 936	 Fitness_0: 1000.0	 Fitness_1: 0.9488666085620292	 Fitness: 1000.0	 Best: 0.12695777406709538	 Flag: 4_4
1.3386891403801995 0.2717806528427702 0.9292640105286354 1.3657317408932907 1.0922393352678719 1.1339846492130545 0.10357604164776414 0.6683495456042607 0.6841903505877212 1.0846882581083959 1.6117552877982757
Evaluating Individual 937	 Fitness_0: 1000.0	 Fitness_1: 1000.0	 Fitness: 1000.0	 Best: 0.12695777406709538	 Flag: 5_5
0.9760348518136368 1.1993987327029445 0.5105317453890175 0.5873968515657804 1.2522358090961347 0.8131891954991144 0.43887941483397763 0.8356819852172952 0.4995171634918305 0.8892230184520827 1.3736801918041586
1000.0
-0.009829610000000155
Evaluating Individual 938	 Fitness_0: 0.6244496490293439	 Fitness_1: 0.3312897816981402	 Fitness: 0.6244496490293439	 Best: 0.12695777406709538	 Flag: 0_0
0.3863727659563966 1.34812 0.6288630519105896 0.48642288417753565 1.2387101974137888 1.8916961170298585 0.5316198065325785 1.21477039670711 1.4607924206953653 0.3422288426253765 1.6914570667769322
0.0022853299999999743
0.0008651699999999984
Evaluating Individual 939	 Fitness_0: 0.7736468789203585	 Fitness_1: 0.959220091208027	 Fitness: 0.7736468789203585	 Best: 0.12695777406709538	 Flag: 0_0
1.7212025677223937 0.19281565087948482 0.20979999999999993 0.47619999999999996 1.3088782301883395 0.8794 0.3502 1.4906210253120318 1.5794842509319973 1.1134140402381791 0.9985750112281233
Evaluating Individual 940	 Fitness_0: 1000.0	 Fitness_1: 1000.0	 Fitness: 1000.0	 Best: 0.12695777406709538	 Flag: 1_1
1.6227582384862114 1.400506225802195 0.9154795662221291 0.304671547217495 0.7443659470587743 1.1385999999999998 1.7533789409339418 1.837 1.585 1.2604647921663918 0.49678239273684566
-0.0061862400000001205
Evaluating Individual 941	 Fitness_0: 0.2975757919922138	 Fitness_1: 1000.0	 Fitness: 1000.0	 Best: 0.12695777406709538	 Flag: 0_0
1.13284 1.0162 0.30355824456733826 1.396537620241951 0.9453713673846379 1.57348 0.24363999999999986 1.1680086917289034 1.1709999999999998 0.3684503796882017 1.58716
-0.039504379999999895
0.007288130000000059
Evaluating Individual 942	 Fitness_0: 1000.0	 Fitness_1: 0.5216524421382459	 Fitness: 1000.0	 Best: 0.12695777406709538	 Flag: 4_4
0.8698726044105252 0.5725858958300158 0.505 0.163 0.469 1.333 1.621 1.6067930945542557 0.8263392312337845 1.35846964044827 0.4708469540958562
-0.06655325999999995
Evaluating Individual 943	 Fitness_0: 1000.0	 Fitness_1: 1000.0	 Fitness: 1000.0	 Best: 0.12695777406709538	 Flag: 4_4
0.3310200173925763 0.97228 0.39222607631025863 0.4524017814819684 1.3020847886023919 0.7440399999999999 1.814672579820251 0.7800614687896967 0.23133722942908794 0.981780912663169 1.8086797059851438
0.0032267799999998736
Evaluating Individual 944	 Fitness_0: 1000.0	 Fitness_1: 0.5726298879185372	 Fitness: 1000.0	 Best: 0.12695777406709538	 Flag: 1_1
1.5598 0.9983408217910994 0.26739999999999997 0.6057999999999999 0.1531207808865603 0.5337999999999999 0.6238 0.753200936487702 1.819887346179418 1.2862 1.6858
-0.02685325999999999
-0.005284619999999851
Evaluating Individual 945	 Fitness_0: 1000.0	 Fitness_1: 0.24896634504020063	 Fitness: 1000.0	 Best: 0.12695777406709538	 Flag: 4_4
1.041602806749626 0.8122078657277878 1.78948 0.9319599999999999 0.85564 1.6080137975365987 1.45560912956533 1.308401585625696 1.2091599999999998 0.3969999999999999 0.7286743958355356
0.0016263400000000594
Evaluating Individual 946	 Fitness_0: 1000.0	 Fitness_1: 0.2974854824709048	 Fitness: 1000.0	 Best: 0.12695777406709538	 Flag: 1_1
1.7270858971762668 1.4114678518341206 1.582032243927935 0.6519617817562205 1.1903134195503884 1.3190052008493753 0.32510354451504975 1.630713473503831 1.2733947758646706 1.8560427508152137 1.1533422708688985
Evaluating Individual 947	 Fitness_0: 1000.0	 Fitness_1: 1000.0	 Fitness: 1000.0	 Best: 0.12695777406709538	 Flag: 1_1
1.4743372110714004 1.4468201329910388 0.30870239365261076 0.7331149685321852 0.901778703533181 0.810874526914571 1.89211738783712 1.650942423307503 0.7712593049336669 0.34153331439361745 1.0924098089904704
1000.0
-0.003785729999999987
Evaluating Individual 948	 Fitness_0: 0.56790854407159	 Fitness_1: 0.7970038904940484	 Fitness: 0.56790854407159	 Best: 0.12695777406709538	 Flag: 0_0
0.4966854681493019 0.5291470312526911 0.5116054285220375 0.36813104117555323 1.4111751613055266 0.9473922783936091 1.8241738043508178 1.6854290773304035 1.517002510575934 0.40090451588618325 0.7366542471375309
0.0017671099999999607
Evaluating Individual 949	 Fitness_0: 0.5942347652477288	 Fitness_1: 1000.0	 Fitness: 1000.0	 Best: 0.12695777406709538	 Flag: 0_0
1.1571483134254945 0.8941543707376381 1.1480892007290604 1.6978749088655893 1.00174618143259 1.1532269657399528 1.7566036915178365 0.45895987413917316 1.3942350931924938 1.1693913778715785 0.17099827817808688
-0.019788050000000057
0.0012755300000000247
Evaluating Individual 950	 Fitness_0: 1000.0	 Fitness_1: 0.6668776793129505	 Fitness: 1000.0	 Best: 0.12695777406709538	 Flag: 4_4
1.6775088388407844 0.4737766246173973 1.1723113368029896 0.20391058591927044 1.3113997687095598 1.428731919495354 0.9132503334977475 0.7101289110013917 1.4425553775431 1.8751575777979284 1.7061463958355354
Evaluating Individual 951	 Fitness_0: 1000.0	 Fitness_1: 1000.0	 Fitness: 1000.0	 Best: 0.12695777406709538	 Flag: 5_5
0.509209518809243 1.4131522561891277 0.17016334477819453 1.669506718899155 0.9911154904794173 0.40305740805777435 1.8859665796158804 0.9216252196463913 0.27420575839689176 0.5157700333929286 0.5092911432882533
-0.001974570000000009
-0.0019138100000000158
Evaluating Individual 952	 Fitness_0: 0.5206137842119205	 Fitness_1: 0.48764037546824945	 Fitness: 0.5206137842119205	 Best: 0.12695777406709538	 Flag: 0_0
1.4262901711399032 1.8174475243021964 0.45342717399802634 1.3563013642815405 1.8857757505186026 1.8303263934735903 1.4550624295738992 1.0679225456804233 1.7000418296030602 1.6018246072894384 0.5252050461649136
-0.0060810600000000825
Evaluating Individual 953	 Fitness_0: 1000.0	 Fitness_1: 0.4115985472438218	 Fitness: 1000.0	 Best: 0.12695777406709538	 Flag: 1_1
0.8946447923208798 1.641240138748471 0.9099793818465818 1.6064042500795053 0.5697061250145591 0.5488892000292446 1.0848940675275476 0.39045198290262323 1.684689903639912 0.13271088280307508 0.5945876556993521
0.00671290999999985
0.006835249999999959
Evaluating Individual 954	 Fitness_0: 0.5647274023371249	 Fitness_1: 0.5070463922869095	 Fitness: 0.5647274023371249	 Best: 0.12695777406709538	 Flag: 0_0
1.2781387585047288 1.1000101108721716 0.3793720816483147 0.6161372637546627 1.0462958849671584 0.7575376327315808 0.5891322266800362 1.5021377200167547 1.6688502337534845 1.7545090471792584 0.4958386505166114
0.06543876000000001
0.0007439600000000001
Evaluating Individual 955	 Fitness_0: 0.5796129234625975	 Fitness_1: 0.9838275706666887	 Fitness: 0.5796129234625975	 Best: 0.12695777406709538	 Flag: 0_0
0.10977557322157988 0.38679674616361764 1.4349934302366445 1.023093799419192 1.895274262385454 1.7229138486010283 0.20181630773865392 0.6167921580872276 0.3050033187558753 0.6528642497536395 0.595
-0.061271469999999995
0.003872219999999982
Evaluating Individual 956	 Fitness_0: 1000.0	 Fitness_1: 0.6123316786517445	 Fitness: 1000.0	 Best: 0.12695777406709538	 Flag: 4_4
0.35498578854336416 0.7567828508800145 0.8251737869095562 0.5566966496555467 0.4626203136244146 1.4016470976541044 0.5889019628753329 1.373702137774307 0.7414683515127234 1.8193978004630376 0.6458824879556935
-0.006451369999999956
Evaluating Individual 957	 Fitness_0: 1000.0	 Fitness_1: 0.5255777085894331	 Fitness: 1000.0	 Best: 0.12695777406709538	 Flag: 5_5
0.5680416335054134 0.5855752313651901 0.7438712431619643 1.064837715459601 1.8594475636924792 1.5030589726134638 1.8452685039980945 1.2419256752198966 0.8395173758927277 0.3418807510671812 1.3938049459348705
-0.03875664000000001
0.0023329199999999606
Evaluating Individual 958	 Fitness_0: 1000.0	 Fitness_1: 0.3170173824009168	 Fitness: 1000.0	 Best: 0.12695777406709538	 Flag: 4_4
0.250423316282001 1.516401938479001 0.34379851435503284 1.0655514885722357 1.7646346509670012 0.8854557797932262 1.144082732657983 0.5337999999999999 1.0102474636230805 1.289656 0.1629999999999998
1000.0
-0.0027736000000000427
Evaluating Individual 959	 Fitness_0: 0.6559729191293571	 Fitness_1: 0.5127503138815767	 Fitness: 0.6559729191293571	 Best: 0.12695777406709538	 Flag: 0_0
0.17028447784279893 1.1588614355983105 1.7360557174970737 1.7593383611228939 0.8566924513577543 0.19884629823277034 1.1804953110431216 1.3115270401218617 0.4260934168954317 0.2213064295457972 1.2911376750289378
-0.04386033
0.0029279000000002053
Evaluating Individual 960	 Fitness_0: 1000.0	 Fitness_1: 0.5561354017110172	 Fitness: 1000.0	 Best: 0.12695777406709538	 Flag: 4_4
0.37075387718226915 0.8331890808049912 0.22543492008256477 1.1527543066685113 0.4700780960760458 1.1105746024787688 0.28344451497093226 1.0620435091480473 1.4980247799352573 1.5557784975638609 1.1468207554001115
-0.056609189999999976
-0.00034966999999999637
Evaluating Individual 961	 Fitness_0: 1000.0	 Fitness_1: 0.9578434233318704	 Fitness: 1000.0	 Best: 0.12695777406709538	 Flag: 4_4
1.1364664894435665 0.21555395161521207 0.4354071560539231 0.8611969115023788 1.0131795142730657 1.0838225860097521 1.274018318809745 1.0586344384810626 0.9248013367255654 0.4212607205881835 1.0776576006715413
Evaluating Individual 962	 Fitness_0: 1000.0	 Fitness_1: 1000.0	 Fitness: 1000.0	 Best: 0.12695777406709538	 Flag: 5_5
1.604728 1.7182378790284951 0.33267175438560037 1.8520320682745928 0.8769520000000002 0.4527279999999998 0.14486951059270975 1.1134064574086044 0.843237499338754 1.099 0.721
-0.07531455000000009
-0.11822394999999997
Evaluating Individual 963	 Fitness_0: 1000.0	 Fitness_1: 1000.0	 Fitness: 1000.0	 Best: 0.12695777406709538	 Flag: 4_4
1.4144510410535918 1.5585002483574595 0.9728160131899434 1.2801569927226693 1.5493843619960381 1.2269602033321696 0.415 1.028315297106608 0.2274032864889625 0.8802131167965798 0.8506001834052728
-0.05450573000000003
Evaluating Individual 964	 Fitness_0: 1000.0	 Fitness_1: 1000.0	 Fitness: 1000.0	 Best: 0.12695777406709538	 Flag: 4_4
0.25722283879493874 1.4155098891278282 0.7017380705714651 1.6118482009942081 1.1960121850942866 1.6008696513607368 0.6139401738318604 0.30829910004176403 0.8333926492195057 0.2660162243291915 0.7130280134461755
Evaluating Individual 965	 Fitness_0: 1000.0	 Fitness_1: 1000.0	 Fitness: 1000.0	 Best: 0.12695777406709538	 Flag: 5_5
1.262688496092137 1.3983011311816556 1.1555699919905635 0.7851182015754485 0.4544442286919844 1.7175684536835678 0.6523839529438789 0.4791582714926339 0.46669850644655375 1.3790149873714477 0.7941107354070995
0.0024001200000000056
0.0033056000000000196
Evaluating Individual 966	 Fitness_0: 0.5219190048513409	 Fitness_1: 0.5365700585705028	 Fitness: 0.5219190048513409	 Best: 0.12695777406709538	 Flag: 0_0
1.3996467355356512 0.668998243023841 1.1139352729480891 0.4170740839566943 1.0260823350227515 1.3985172694120755 0.5901583984034873 0.6967322067051139 1.807700173901667 1.2606064077469072 0.991271769272495
-0.003673510000000005
Evaluating Individual 967	 Fitness_0: 1000.0	 Fitness_1: 0.9788413115189502	 Fitness: 1000.0	 Best: 0.12695777406709538	 Flag: 1_1
1.8493879498055392 0.19285054373700372 0.9251821995827607 1.4612103541267243 1.7665686960888884 1.5961444666554025 0.5761083981721374 1.7469999999999999 0.9342039817348256 0.6853112920874445 0.7606508294074423
0.0015898100000000248
0.0028778100000000917
Evaluating Individual 968	 Fitness_0: 0.44468137417598014	 Fitness_1: 0.4318379957666225	 Fitness: 0.44468137417598014	 Best: 0.12695777406709538	 Flag: 0_0
0.8829999999999999 1.225 0.397 1.531 1.4589999999999999 1.3953234286138703 1.688104795526507 0.6636056052182946 1.7216125815245569 1.405 1.603
Evaluating Individual 969	 Fitness_0: 1000.0	 Fitness_1: 1000.0	 Fitness: 1000.0	 Best: 0.12695777406709538	 Flag: 5_5
1.815816902973434 1.7440644650342647 1.013055592975764 0.9823394001636858 0.7801043021639713 0.8542450679324148 0.3167833588688511 1.6364107739260199 0.6549175421911976 1.6177042172874811 0.6600100353919057
-0.038991109999999995
-0.13563978999999993
Evaluating Individual 970	 Fitness_0: 1000.0	 Fitness_1: 1000.0	 Fitness: 1000.0	 Best: 0.12695777406709538	 Flag: 4_4
0.6530428842636449 1.2223265676031572 1.1671742110157215 1.146110160163425 1.0530303596562152 1.7374804044166916 1.443888646329873 0.9253868564364232 0.30398940271852753 0.41735554639796135 0.8660776615616355
-0.05912143999999997
-0.002343709999999999
Evaluating Individual 971	 Fitness_0: 1000.0	 Fitness_1: 0.6465886217068448	 Fitness: 1000.0	 Best: 0.12695777406709538	 Flag: 4_4
0.6651385623383619 0.5093142381369988 0.5173888957546069 0.3353404253803256 1.8720939002326014 1.2180009889821677 1.8193242211183853 0.6235968856894968 1.1949525363769193 1.1361231999999999 1.6016631562990598
0.007339350000000078
0.007351979999999925
Evaluating Individual 972	 Fitness_0: 0.5914879028001023	 Fitness_1: 0.5579991088645556	 Fitness: 0.5914879028001023	 Best: 0.12695777406709538	 Flag: 0_0
1.0165138041558563 0.7504333821076432 0.7062948455857325 0.3458958182362952 1.0280353074298416 0.2098000000000002 0.5589999999999999 0.253 1.7469999999999999 1.3374764651400348 0.4305460003764884
-0.034664200000000145
Evaluating Individual 973	 Fitness_0: 1000.0	 Fitness_1: 1000.0	 Fitness: 1000.0	 Best: 0.12695777406709538	 Flag: 4_4
0.7309078725753178 1.0328787402441764 0.8236151680161933 0.42054666091073856 1.4254900454629351 1.0147824644037167 1.7076091602748993 0.9065096726281817 0.7494754070981027 0.21403950462501242 0.6634366995721439
Evaluating Individual 974	 Fitness_0: 1000.0	 Fitness_1: 1000.0	 Fitness: 1000.0	 Best: 0.12695777406709538	 Flag: 5_5
1.6112176776134237 1.2042553470277897 1.0055990691957175 1.3055167395579856 1.725224724434356 1.6280092912238282 1.3923269142312846 0.5690305146685285 0.842705463832815 1.2603389277805797 1.133868686095738
0.0008489899999999384
Evaluating Individual 975	 Fitness_0: 1000.0	 Fitness_1: 0.16738267545917485	 Fitness: 1000.0	 Best: 0.12695777406709538	 Flag: 1_1
1.1437492018882565 1.507284458363605 1.1954941653782003 1.0543315697803726 1.832970175518432 1.6017236042268954 1.1270677680834218 1.8229019744408648 1.149637306666333 1.3620788803574404 1.450328443276685
0.0031919900000000334
Evaluating Individual 976	 Fitness_0: 0.5939231168106562	 Fitness_1: 1000.0	 Fitness: 1000.0	 Best: 0.12695777406709538	 Flag: 0_0
1.4684561318307385 0.6362634398985967 0.3461057889842781 1.0894877496880424 0.6404020997673985 1.2744790110178323 1.801 1.5913582098517707 1.3491822712053285 1.1487944601949511 0.4321482867861537
0.005361590000000138
Evaluating Individual 977	 Fitness_0: 0.4480123121571721	 Fitness_1: 1000.0	 Fitness: 1000.0	 Best: 0.12695777406709538	 Flag: 0_0
1.8392642358247566 0.8988222403252628 1.2716694277449112 0.10216507908339573 0.5874580030075276 1.2019599999999997 1.0017999999999998 1.3923995246818108 1.2722836809015112 1.525224966850169 0.6629290016697742
-0.05693962000000008
0.0018830499999999972
Evaluating Individual 978	 Fitness_0: 1000.0	 Fitness_1: 0.9240527007189836	 Fitness: 1000.0	 Best: 0.12695777406709538	 Flag: 4_4
1.3876436308108433 0.2934160117313067 0.7757041989863953 1.4573695729072143 1.2910526756042955 0.7902674806439142 1.314764355449498 1.0040823902374172 1.0133580697744575 1.4237480087965235 1.5780919904013069
-0.01026912999999996
0.004420099999999927
Evaluating Individual 979	 Fitness_0: 0.5712316609267601	 Fitness_1: 0.5121300239859544	 Fitness: 0.5712316609267601	 Best: 0.12695777406709538	 Flag: 0_0
1.217503677044363 0.6753980610491158 0.7378526286752634 0.7451819218626499 0.5046616850105088 0.6683545714450015 1.007424316405568 1.413638929812702 1.5084744399015473 1.8706120343973323 1.2630242667258953
-0.00852985999999989
0.0012838700000001868
Evaluating Individual 980	 Fitness_0: 0.3412774245508878	 Fitness_1: 0.15328138143083148	 Fitness: 0.3412774245508878	 Best: 0.12695777406709538	 Flag: 0_0
0.8469537065042546 1.3638283396594486 1.1320635957602203 1.6988519138009641 0.5920322448438573 1.7651025183492433 0.703091460667957 1.6918955717918287 0.9940201246138834 1.1196598719293096 1.1726546002910645
-0.03262899000000008
Evaluating Individual 981	 Fitness_0: 1000.0	 Fitness_1: 1000.0	 Fitness: 1000.0	 Best: 0.12695777406709538	 Flag: 4_4
1.042216505333132 1.0444703250123069 0.3672903060805339 1.0257855865436305 0.3299201076820969 1.5689011954991143 0.24955276709417648 0.9695340731108831 0.4863406052827921 1.1557791810075395 0.47705884378790353
0.0010547600000001545
0.0007827799999999829
Evaluating Individual 982	 Fitness_0: 0.4899297997572905	 Fitness_1: 0.43854566444626875	 Fitness: 0.4899297997572905	 Best: 0.12695777406709538	 Flag: 0_0
0.41932000000000025 1.7943852662133044 1.5078025219147524 0.7512945304186517 0.3091778822586754 0.5219551459513254 0.11805927630954338 0.13922233886428537 1.2030884849976033 1.6800967508408982 1.5574476303766578
-0.011206309999999942
0.0036734699999999565
Evaluating Individual 983	 Fitness_0: 0.5358747483395433	 Fitness_1: 0.6026088951143682	 Fitness: 0.5358747483395433	 Best: 0.12695777406709538	 Flag: 0_0
1.7295204589107938 0.6055809711703947 1.5418619131532632 0.6095744968686436 0.6899991174641289 1.6096449127260557 1.0289029933635447 1.1228052774084372 1.8446732179968994 1.8440321705577458 1.8562413186923563
-0.02254522999999997
-0.002407720000000002
Evaluating Individual 984	 Fitness_0: 1000.0	 Fitness_1: 0.5218320900357811	 Fitness: 1000.0	 Best: 0.12695777406709538	 Flag: 4_4
1.2292950036328352 0.5293128664991958 0.7702642039065873 0.3039529946149836 1.3688888096482152 1.0091137867393785 1.044640224231007 1.0129148646865498 0.9975235879573869 0.9577059171402672 0.1348162091134596
-0.08551262999999998
0.0037207900000000294
Evaluating Individual 985	 Fitness_0: 1000.0	 Fitness_1: 0.8676025376621025	 Fitness: 1000.0	 Best: 0.12695777406709538	 Flag: 4_4
1.3116338337456488 0.33463005942154833 0.33922885067525416 1.6929999999999998 1.333 0.7929999999999999 1.8442 1.7233522048220595 1.6037557101355224 1.5941467643865415 1.8682036245575784
0.0034930000000000794
0.0037420999999999704
Evaluating Individual 986	 Fitness_0: 0.6330192226103994	 Fitness_1: 0.5716836690289114	 Fitness: 0.6330192226103994	 Best: 0.12695777406709538	 Flag: 0_0
1.3039367414879461 0.93357328726462 1.4512069055331864 1.845506608635908 1.045 0.7749999999999999 1.135 0.199 1.7368986314082506 1.185888222743372 0.23920281766751986
0.003004559999999934
0.0022926100000000282
Evaluating Individual 987	 Fitness_0: 0.26858356255658833	 Fitness_1: 0.1754200654860972	 Fitness: 0.26858356255658833	 Best: 0.12695777406709538	 Flag: 0_0
1.6895732441359503 1.3041358413332116 1.6858036329608965 1.6253884279838318 0.8560012513577543 1.8959111878757846 1.6263514012215703 1.7111063179281674 0.9916269160612163 1.6992474693091324 0.9361276034865377
0.0053635400000000555
0.0066581599999999685
Evaluating Individual 988	 Fitness_0: 0.621946729868859	 Fitness_1: 0.5491550038426449	 Fitness: 0.621946729868859	 Best: 0.12695777406709538	 Flag: 0_0
0.9027956157969488 0.8649999999999999 1.423 0.271 0.109 1.819 0.2709544710060937 0.5903441893759079 1.614072477233131 0.3982402147503056 0.3483528659843049
-0.03829218000000001
0.0036230299999999716
Evaluating Individual 989	 Fitness_0: 1000.0	 Fitness_1: 0.33125273716713655	 Fitness: 1000.0	 Best: 0.12695777406709538	 Flag: 4_4
1.36324 0.6719224686232621 1.6626159999999999 1.4578319720563988 0.46786591807337075 1.305449670591943 1.7761242120352132 1.4589262374750411 0.9147187957226108 1.3322800000000001 0.8763759999999999
0.0027981400000000045
Evaluating Individual 990	 Fitness_0: 1000.0	 Fitness_1: 0.3924753884805708	 Fitness: 1000.0	 Best: 0.12695777406709538	 Flag: 1_1
1.5562 1.4733999999999998 1.2753999999999999 1.279 1.4417200000000001 0.7086061766344847 1.5375556437136655 1.0491566902405025 1.6390693471354219 0.9842818091707295 1.847549225339279
0.003131680000000081
Evaluating Individual 991	 Fitness_0: 0.7216801196246074	 Fitness_1: 1000.0	 Fitness: 1000.0	 Best: 0.12695777406709538	 Flag: 0_0
0.8116932096529923 0.21740304931668314 1.5712596493494 0.8817858604339802 0.8262016836416683 0.16119368573995296 0.487 0.5409999999999999 0.253 1.4136758262643567 0.381237661145322
0.0018389699999999953
0.00407175999999998
Evaluating Individual 992	 Fitness_0: 0.5012645749384977	 Fitness_1: 0.41793925605308957	 Fitness: 0.5012645749384977	 Best: 0.12695777406709538	 Flag: 0_0
0.7545623898794825 1.8635809252978919 1.1394354194236849 0.5699581416509524 1.7539286457502117 1.2712395816039401 1.2106610883522504 1.74152192127146 1.4737646737227794 1.874119978435631 0.6059155481263562
-0.04096962999999998
0.0026013400000000075
Evaluating Individual 993	 Fitness_0: 1000.0	 Fitness_1: 0.15136297634524526	 Fitness: 1000.0	 Best: 0.12695777406709538	 Flag: 4_4
0.45839957158892264 1.4040131992545783 0.8591877786013215 0.3447037680216921 1.1457232032757005 1.8479011725352974 1.354857205495033 0.8760743821408153 1.08128269002889 1.165065917140267 0.9692998959676957
-0.06692270000000011
Evaluating Individual 994	 Fitness_0: 1000.0	 Fitness_1: 1000.0	 Fitness: 1000.0	 Best: 0.12695777406709538	 Flag: 4_4
0.6309999999999999 0.854001938479001 0.5021985143550329 1.3463359939130284 1.4161546509670013 1.1878557797932263 1.6296616868792937 1.491486347954498 0.9028163805432297 0.8829999999999999 1.531
-0.02248112999999985
Evaluating Individual 995	 Fitness_0: 1000.0	 Fitness_1: 1000.0	 Fitness: 1000.0	 Best: 0.12695777406709538	 Flag: 4_4
1.3791722469456413 0.5585869183969769 0.8790194902011448 1.894931233319162 0.9242741168219926 0.8102389986896865 1.467342238405317 1.406829617900984 1.1665397958501014 0.8176639394883616 0.6104441097478446
0.004934859999999985
Evaluating Individual 996	 Fitness_0: 1000.0	 Fitness_1: 0.36738239288477464	 Fitness: 1000.0	 Best: 0.12695777406709538	 Flag: 1_1
0.8418810144555854 1.5384219475330054 0.7005546784540029 0.2817046077146951 1.0999459878360947 1.6570368939816364 1.391220515640401 0.5218937075555149 1.0887156130029232 1.4244510358703055 0.19198305405523639
-0.004223360000000009
Evaluating Individual 997	 Fitness_0: 1000.0	 Fitness_1: 0.7394888422395947	 Fitness: 1000.0	 Best: 0.12695777406709538	 Flag: 1_1
0.720294630022279 0.4507049821409863 1.0047915481139642 0.5059518622652887 0.6593400772714024 1.6877947539997469 0.25045132464361247 0.4693557284091794 0.9385514600173492 0.4013515934917171 1.0367503895486223
-0.07375230999999999
0.0014007099999999717
Evaluating Individual 998	 Fitness_0: 1000.0	 Fitness_1: 0.6502341060409261	 Fitness: 1000.0	 Best: 0.12695777406709538	 Flag: 4_4
0.37296190308974875 0.8236072023287514 0.5525138803067415 1.717186626377227 0.9678390372020015 1.3466793033687254 0.10899706021024891 1.6612589251059424 1.8098840047886093 0.9921117203004236 1.3765602045242618
-0.025665629999999995
Evaluating Individual 999	 Fitness_0: 1000.0	 Fitness_1: 1000.0	 Fitness: 1000.0	 Best: 0.12695777406709538	 Flag: 4_4
0.857690428627945 1.2147008299614372 1.4618775845085517 0.4348223515220539 1.0295352860533618 0.457182738429447 0.46829015063676116 1.5183536348872433 0.41689756519197396 0.20504648023402428 1.6358206096773622
Evaluating Individual 1000	 Fitness_0: 1000.0	 Fitness_1: 1000.0	 Fitness: 1000.0	 Best: 0.12695777406709538	 Flag: 5_5
1.5450797159087568 1.6011323739180643 0.6676098389368734 1.153 0.7749999999999999 1.0281228045008854 1.8002986490222233 0.8434083007293993 0.37964223405139264 1.2155736039271583 0.43649407323524714
-0.05872259999999996
-0.0049297299999999655
Evaluating Individual 1001	 Fitness_0: 1000.0	 Fitness_1: 0.673492499039569	 Fitness: 1000.0	 Best: 0.12695777406709538	 Flag: 4_4
0.7426764712832077 0.5147725917474315 0.4998054994484009 1.4247945774212754 1.3053468739983294 0.9784719999999999 0.8852518887222209 1.0463310372628905 1.6533658841113479 0.2315607264185794 1.3902601865772863
0.004674820000000024
Evaluating Individual 1002	 Fitness_0: 0.7116113414125562	 Fitness_1: 1000.0	 Fitness: 1000.0	 Best: 0.12695777406709538	 Flag: 0_0
0.8891273634640744 0.2839573051474914 0.7850799999999999 0.7431712110930526 0.2643917052123115 1.3691151999999998 1.0169199999999998 0.42940000000000006 1.4942038138014044 0.7944156939341838 0.49736847677222157
-0.009789770000000031
0.0006425500000000195
Evaluating Individual 1003	 Fitness_0: 0.24830715378634172	 Fitness_1: 0.22839405157133025	 Fitness: 0.24830715378634172	 Best: 0.12695777406709538	 Flag: 0_0
1.3419871848794773 0.9264717335995849 0.20800764961657303 0.6904719999999998 1.34308 1.526392 0.45309792299473417 1.6458611211684258 1.120799549486813 1.1096902137376876 1.4497123512484802
-0.0071336100000001235
Evaluating Individual 1004	 Fitness_0: 1000.0	 Fitness_1: 0.23106094043185535	 Fitness: 1000.0	 Best: 0.12695777406709538	 Flag: 1_1
1.254651909375571 0.9001362086767801 1.4638368874970469 1.3550336697228507 0.9736478330134299 1.6649188040790595 1.6362914280488288 0.6592188631872076 1.351633897114677 0.3338429087903026 0.8844595195889214
0.0028285400000001015
0.002734709999999918
Evaluating Individual 1005	 Fitness_0: 0.25102197941600946	 Fitness_1: 0.22362287996167812	 Fitness: 0.25102197941600946	 Best: 0.12695777406709538	 Flag: 0_0
1.5829027443755894 1.8268657199344944 1.7637943631206436 1.3021663918174404 0.870255369910228 0.7553071314181496 1.8819203312082242 1.2477378892417732 1.103301656977133 1.598001021549433 1.4005719760814341
-0.047337329999999955
0.0017781900000000128
Evaluating Individual 1006	 Fitness_0: 1000.0	 Fitness_1: 0.6332779189795935	 Fitness: 1000.0	 Best: 0.12695777406709538	 Flag: 4_4
0.9335101261429726 0.5115660135650071 1.3964623900399746 0.26078104021733794 0.47373960198222553 0.6772102091121797 0.9553005688613494 1.1695601352707514 0.561368859638494 0.6774691852046317 0.8084783363809848
-0.011285299999999943
-0.0014434700000001133
Evaluating Individual 1007	 Fitness_0: 0.4334245308518073	 Fitness_1: 0.2757375865985129	 Fitness: 0.4334245308518073	 Best: 0.12695777406709538	 Flag: 0_0
0.9195123200174533 0.8381451900789328 0.5805066769999336 0.3406836393737037 0.5401056521112959 0.8828617496972818 0.8309600636308054 1.0427708878100663 1.3244175999999999 0.26989403461799566 0.9227152000000001
-0.021227149999999972
Evaluating Individual 1008	 Fitness_0: 1000.0	 Fitness_1: 1000.0	 Fitness: 1000.0	 Best: 0.12695777406709538	 Flag: 4_4
0.743319025079829 0.7137901294356004 1.5179683279223968 1.5750330752299413 1.3049602560541818 1.6495833944903815 0.13779999999999992 1.8691272090226334 0.995346965741543 1.5203355248921986 0.47350839571112247
0.0036129699999998266
0.0030181899999999207
Evaluating Individual 1009	 Fitness_0: 0.31204872171553705	 Fitness_1: 0.22326896636765528	 Fitness: 0.31204872171553705	 Best: 0.12695777406709538	 Flag: 0_0
1.2657241208652787 1.672454025611331 1.8374504415284716 1.491568937899849 1.1729523585156625 0.24670229889307418 1.1407579134770405 1.359400667931031 1.0455004382640485 1.472136494929071 0.6826943135864522
-0.0054569299999999155
Evaluating Individual 1010	 Fitness_0: 0.24678236461552572	 Fitness_1: 1000.0	 Fitness: 1000.0	 Best: 0.12695777406709538	 Flag: 0_0
1.7930549128428734 0.8892168158407296 0.9042766934543432 1.6545236795651859 1.3728878149676478 0.8268035056261069 1.703823311277779 1.5987352689081173 1.4396907750642993 0.34291700490894766 1.4678325163475607
-0.00902305999999986
-0.008863899999999925
Evaluating Individual 1011	 Fitness_0: 0.37060900512296646	 Fitness_1: 0.3223750377344036	 Fitness: 0.37060900512296646	 Best: 0.12695777406709538	 Flag: 0_0
1.4038284861607495 1.5305990523455917 1.1512833447372262 1.2702013367932217 1.0584895867718536 1.4626411074625891 0.42197775108044333 1.0163559028529712 1.4858298013783435 0.17933629754346858 0.8506285807724059
-0.008273369999999947
0.002663499999999999
Evaluating Individual 1012	 Fitness_0: 0.5788528153907258	 Fitness_1: 0.9580728391823132	 Fitness: 0.5788528153907258	 Best: 0.12695777406709538	 Flag: 0_0
0.7956376706743666 0.30783839603361496 1.8773601814654926 1.7892579515246956 0.7072768525484652 1.4879490248906173 1.8076734949116249 0.30957731168582026 1.1057282258554446 1.3173573830596952 0.7001486393464482
-0.017412430000000034
2.476000000006806e-05
Evaluating Individual 1013	 Fitness_0: 0.6474779035757163	 Fitness_1: 0.5512383961360982	 Fitness: 0.6474779035757163	 Best: 0.12695777406709538	 Flag: 0_0
0.7696268571021516 0.7978710610831405 0.9700882083919938 1.0953169967489194 1.6322378595165636 1.2984660154848684 1.3814916683875549 1.507574087810066 1.7348886682817144 1.4454024519062165 0.5802768392377828
Evaluating Individual 1014	 Fitness_0: 1000.0	 Fitness_1: 1000.0	 Fitness: 1000.0	 Best: 0.12695777406709538	 Flag: 5_5
1.3008303059543993 1.0082109455323096 0.8490822362303476 1.1022122997957189 0.5809225528025881 0.5831843954649896 0.5224093634422918 0.7620175566435496 0.24830519170997933 0.7060436895289259 0.3393999999999999
Evaluating Individual 1015	 Fitness_0: 1000.0	 Fitness_1: 1000.0	 Fitness: 1000.0	 Best: 0.12695777406709538	 Flag: 1_1
0.8965449289273727 1.8671687883104862 1.7762513348115836 0.5852849221817932 1.465219556923637 0.364153610355042 0.17046700951134536 0.8178922353752041 0.6517641829631233 0.5345219377616575 0.20608910868460878
0.0019085400000000696
Evaluating Individual 1016	 Fitness_0: 1000.0	 Fitness_1: 0.14441925929503366	 Fitness: 1000.0	 Best: 0.12695777406709538	 Flag: 1_1
1.0728568660292477 0.8880941008655486 0.26191557262776355 1.400655494185003 1.8730137089169827 1.7456224611711808 1.0281156821817414 1.5477868956683256 1.067306234449048 1.773751482734648 1.2790000000000001
0.011057450000000024
0.01127148999999994
Evaluating Individual 1017	 Fitness_0: 0.6742113966405847	 Fitness_1: 0.5824861246268581	 Fitness: 0.6742113966405847	 Best: 0.12695777406709538	 Flag: 0_0
0.9023080058605506 1.3309746082525684 1.1710849323831192 0.229752302490625 0.31426183715955613 0.7351999479920113 0.18775344096052576 1.3616778287030318 1.507366567551984 1.557064 0.12189650577928116
-0.016713989999999956
-0.006112899999999977
Evaluating Individual 1018	 Fitness_0: 0.4453494150720793	 Fitness_1: 0.36617019786479293	 Fitness: 0.4453494150720793	 Best: 0.12695777406709538	 Flag: 0_0
1.545514847175272 0.6598578888110592 0.6058923105905367 0.871477982193759 1.7437588182684032 1.8602982711677947 1.201096 1.6108407942689413 1.3684090721246593 0.8675919999999999 0.5266486456702769
0.00261559999999994
Evaluating Individual 1019	 Fitness_0: 1000.0	 Fitness_1: 0.14498430278253102	 Fitness: 1000.0	 Best: 0.12695777406709538	 Flag: 1_1
0.9909999999999999 1.531791727634554 0.9427841536142557 0.37590340975544273 0.9489795016168437 1.136339221336236 0.7704002667981981 1.22572 1.0751254969187045 0.7802535319448789 0.7569999999999999
Evaluating Individual 1020	 Fitness_0: 1000.0	 Fitness_1: 1000.0	 Fitness: 1000.0	 Best: 0.12695777406709538	 Flag: 5_5
1.7315929485805832 1.032338409015983 0.2568786062016134 0.9118509084041899 0.9509220411752375 1.2763229287314004 1.4184076095070464 0.2868711828051377 0.7531762958225184 0.6872602742835077 0.7719781235353088
1000.0
-0.001527799999999968
Evaluating Individual 1021	 Fitness_0: 0.6977110859395954	 Fitness_1: 0.43868399742782566	 Fitness: 0.6977110859395954	 Best: 0.12695777406709538	 Flag: 0_0
0.13320441089599044 1.8527288636370305 0.5865380705714651 0.4112010259834231 1.0932399999999998 1.5355175374627201 0.43425732138602535 1.860320814879141 1.5034022164567296 0.6351928131419591 1.8751600000000002
0.0026463400000000803
Evaluating Individual 1022	 Fitness_0: 1000.0	 Fitness_1: 0.20954484594092604	 Fitness: 1000.0	 Best: 0.12695777406709538	 Flag: 1_1
1.1251377975565129 1.5969095347175815 0.8472052999943865 1.854062458148694 1.532879335267872 0.714427064538426 0.8504346978451008 1.6384892349979558 1.144990350587721 1.5886882581083959 0.9493552877982756
-0.020296709999999996
0.002818379999999898
Evaluating Individual 1023	 Fitness_0: 1000.0	 Fitness_1: 0.33955223051900435	 Fitness: 1000.0	 Best: 0.12695777406709538	 Flag: 4_4
0.3958512466741825 1.8766181791018792 1.4871586113792026 0.27240155189702087 0.8514352559996085 1.0793357073736989 1.339516771631141 0.15541496757662032 1.355894412507582 1.7952361344172525 1.8242706767328583
0.005334409999999901
0.004810530000000091
Evaluating Individual 1024	 Fitness_0: 0.3851315259044551	 Fitness_1: 0.32654347629458874	 Fitness: 0.3851315259044551	 Best: 0.12695777406709538	 Flag: 0_0
1.324533994418583 0.9827209006641463 0.888507948847511 1.315 1.369 0.4149999999999999 1.027 0.57575816237794 1.2513028576568976 1.317289229999756 0.6311414079401335
0.003637869999999932
0.003438660000000038
Evaluating Individual 1025	 Fitness_0: 0.2888650843135488	 Fitness_1: 0.23192514980564138	 Fitness: 0.2888650843135488	 Best: 0.12695777406709538	 Flag: 0_0
1.7598423048143137 1.352945406413264 0.17604858660353206 0.5196850179348792 1.1209048541979705 1.3603808896516598 0.9628290225735221 0.933181318164812 1.1371158849286833 1.2868547930061425 0.7197339356832663
-0.002230579999999982
Evaluating Individual 1026	 Fitness_0: 0.3172979560791098	 Fitness_1: 1000.0	 Fitness: 1000.0	 Best: 0.12695777406709538	 Flag: 0_0
1.2642797159087569 1.1183159328582597 0.22948064707768423 0.87436 0.45099999999999996 0.505 0.595 0.43299999999999994 1.7109999999999999 0.163 1.513
0.003339809999999943
Evaluating Individual 1027	 Fitness_0: 1000.0	 Fitness_1: 0.3577328333814966	 Fitness: 1000.0	 Best: 0.12695777406709538	 Flag: 1_1
0.9678331158700695 1.6824239300716908 0.6467004680105796 0.8608676946826302 1.5980093807308071 0.9729774811132712 1.7627900231951246 1.035491864613105 1.4942658169642626 1.302720257836204 1.4248535469571304
0.0033815900000000454
Evaluating Individual 1028	 Fitness_0: 1000.0	 Fitness_1: 0.3843084133322345	 Fitness: 1000.0	 Best: 0.12695777406709538	 Flag: 1_1
1.801 1.6089341811198397 0.997768 1.009 1.081 1.027 1.2429999999999999 1.189 1.567 1.153 1.7469999999999999
1000.0
Evaluating Individual 1029	 Fitness_0: 0.6565151923338054	 Fitness_1: 1000.0	 Fitness: 1000.0	 Best: 0.12695777406709538	 Flag: 0_0
0.1602764108959905 1.258365301083026 0.6736482533201327 0.7423600231140532 1.0213820651391199 0.41932718712160216 0.8825838435517819 1.5732136097625828 0.6652719999999999 0.6566175432724944 1.6931440000000002
-0.02393774999999998
-0.007988069999999903
Evaluating Individual 1030	 Fitness_0: 1000.0	 Fitness_1: 0.34209866819655177	 Fitness: 1000.0	 Best: 0.12695777406709538	 Flag: 4_4
0.6579956157969489 0.8829999999999999 0.5297423857757959 0.4353031082603413 1.2299397231406024 1.5918267519465552 1.1297487267770143 0.2702604993625763 1.4363377287946717 0.20719008146128778 1.6168028453471504
-0.023442209999999908
0.0018667300000000386
Evaluating Individual 1031	 Fitness_0: 1000.0	 Fitness_1: 0.8698271921412818	 Fitness: 1000.0	 Best: 0.12695777406709538	 Flag: 4_4
0.945414245865399 0.43900365153848586 1.6492414043461292 1.1846922693719326 0.7261441700474889 1.0179964750928285 0.25781314999929644 1.7193635232252193 0.8278460534223384 1.4207536 0.4472949165362215
-0.05114658999999988
Evaluating Individual 1032	 Fitness_0: 1000.0	 Fitness_1: 1000.0	 Fitness: 1000.0	 Best: 0.12695777406709538	 Flag: 4_4
0.4206387239370467 1.663887954422592 0.9025277658342825 1.1451615952520313 1.5372917790521912 0.595455421140469 1.652830846209889 0.7140145820784155 0.6775442894063611 1.0248851775927705 1.2509410839010067
0.0029222300000000256
Evaluating Individual 1033	 Fitness_0: 0.38167426268446647	 Fitness_1: 1000.0	 Fitness: 1000.0	 Best: 0.12695777406709538	 Flag: 0_0
1.1143888201633123 1.0017971480040881 0.3839024625784272 1.6028642839178275 0.1892876152538061 0.6533642627400278 0.6501311066492313 0.9955837412048706 0.7590751097128832 0.8212197368455888 0.4949915337451246
-0.02327948000000002
Evaluating Individual 1034	 Fitness_0: 1000.0	 Fitness_1: 1000.0	 Fitness: 1000.0	 Best: 0.12695777406709538	 Flag: 4_4
1.3118676717242717 0.6113409711703948 1.8442619131532632 1.0271744968686436 0.949199117464129 1.3216449127260557 1.0757100795385068 1.2852136097625828 1.6444719999999997 0.13127688226100898 0.5268445716880512
0.003736840000000019
0.0014644699999999955
Evaluating Individual 1035	 Fitness_0: 0.8203286513585758	 Fitness_1: 0.9610036431968965	 Fitness: 0.8203286513585758	 Best: 0.12695777406709538	 Flag: 0_0
1.873 0.163 0.163 0.23500000000000001 0.7643440000000001 0.8109999999999999 1.1205762564148765 1.2055358356061354 1.6617783566497955 1.351 0.829
-0.029394220000000026
-0.0026743799999999762
Evaluating Individual 1036	 Fitness_0: 1000.0	 Fitness_1: 0.93675266289602	 Fitness: 1000.0	 Best: 0.12695777406709538	 Flag: 4_4
1.7988399999999998 0.2717806528427702 0.9292640105286354 1.3657317408932907 1.0922393352678719 1.1339846492130545 0.10357604164776414 0.6683495456042607 0.6841903505877212 1.0846882581083959 1.8304415896295776
-0.001458199999999965
Evaluating Individual 1037	 Fitness_0: 1000.0	 Fitness_1: 0.4606826290048669	 Fitness: 1000.0	 Best: 0.12695777406709538	 Flag: 1_1
0.7126142459732798 0.7220658529436348 0.9514 1.2286000000000001 0.8361999999999999 0.5464144 0.18986216668194592 0.6763811945889238 1.3878220176207305 0.3663809772145511 1.0262053196333993
-0.009229390000000004
Evaluating Individual 1038	 Fitness_0: 1000.0	 Fitness_1: 0.5266102639281359	 Fitness: 1000.0	 Best: 0.12695777406709538	 Flag: 1_1
1.582227642792818 0.6956064834202959 1.4385647128812058 1.3242109062591019 1.3315640970228118 0.9845376457824812 1.8704244564921386 1.334976616133891 1.6829516817435766 0.33536086632891965 0.2803811872358061
0.0026631799999999872
0.001158079999999978
Evaluating Individual 1039	 Fitness_0: 0.7772137511896227	 Fitness_1: 0.9608961699742147	 Fitness: 0.7772137511896227	 Best: 0.12695777406709538	 Flag: 0_0
1.7212025677223937 0.19281565087948482 0.20979999999999993 1.3788399754426732 1.1653868766377056 1.0598082358471677 0.3502 1.4906210253120318 1.5794842509319973 1.1134140402381791 0.9985750112281233
0.005333959999999971
Evaluating Individual 1040	 Fitness_0: 0.3871501273411531	 Fitness_1: 1000.0	 Fitness: 1000.0	 Best: 0.12695777406709538	 Flag: 0_0
1.1094416918177064 1.8351659898045747 1.5981238608555839 1.4179335543766238 0.9107218840162543 0.37385332684891454 1.1052998267159877 1.243786770601463 1.2454740960411517 0.7750470157550868 0.5772774395602569
Evaluating Individual 1041	 Fitness_0: 1000.0	 Fitness_1: 1000.0	 Fitness: 1000.0	 Best: 0.12695777406709538	 Flag: 1_1
1.13284 1.2282199238707543 0.5361314910178052 1.7860024569696697 1.5619885143421144 0.6941266909479522 0.24363999999999986 1.1680086917289034 1.1709999999999998 0.3684503796882017 1.58716
-0.10328911000000002
Evaluating Individual 1042	 Fitness_0: 1000.0	 Fitness_1: 1000.0	 Fitness: 1000.0	 Best: 0.12695777406709538	 Flag: 4_4
0.2271329531144527 1.1953972213729005 0.505 0.163 0.469 0.5804863479920113 1.1220751025647386 1.1977889317682913 1.3315269279625335 0.7709118290098499 0.9082705640105819
-0.0008545500000000095
Evaluating Individual 1043	 Fitness_0: 0.5636377516544284	 Fitness_1: 1000.0	 Fitness: 1000.0	 Best: 0.12695777406709538	 Flag: 0_0
0.9821344659729628 0.9694133029255891 1.1079993044650442 1.4956641307986693 0.9557871863206732 0.7671771601227358 0.5940912908792473 1.2700274683122292 1.699394725181845 0.6573770724321073 0.5188551313438201
0.003754999999999953
Evaluating Individual 1044	 Fitness_0: 0.3638279077564579	 Fitness_1: 1000.0	 Fitness: 1000.0	 Best: 0.12695777406709538	 Flag: 0_0
1.5526314816816889 1.1609984221664187 1.564464598390007 1.4646623007221267 0.4161980082398108 1.8844265477632578 0.3134979515071983 0.7548910531680559 1.246169749113113 0.735643151178571 0.5451988646179244
-0.002068769999999942
Evaluating Individual 1045	 Fitness_0: 1000.0	 Fitness_1: 0.13591508781957293	 Fitness: 1000.0	 Best: 0.12695777406709538	 Flag: 1_1
0.2962712059280883 1.2897995165381202 0.7100152901850473 0.48341026353423244 1.0823785626205604 1.6080137975365987 0.7159153053060088 1.7856675057126525 1.030826152023112 0.6406527337122138 0.7561208951549357
0.0006186700000000434
Evaluating Individual 1046	 Fitness_0: 0.44543618139685515	 Fitness_1: 1000.0	 Fitness: 1000.0	 Best: 0.12695777406709538	 Flag: 0_0
1.0655177257894377 1.2362801382947977 0.3665482736167036 0.529989494738366 1.476783854668383 1.7425567483621076 0.2262160032505422 1.1116467594353834 1.7538315344222355 1.4760611900671587 1.062657235479437
-0.0054469099999999715
-0.0049069900000000555
Evaluating Individual 1047	 Fitness_0: 0.23399098301108395	 Fitness_1: 0.27580676284831435	 Fitness: 0.23399098301108395	 Best: 0.12695777406709538	 Flag: 0_0
1.4842 1.2069999999999999 0.7245999999999999 1.1385999999999998 1.7301538984792209 1.1449360000000002 1.114552 1.6408393082710964 1.495 0.5121999999999998 1.2538
-0.04777373000000007
0.0018469199999999741
Evaluating Individual 1048	 Fitness_0: 1000.0	 Fitness_1: 0.5289616779072749	 Fitness: 1000.0	 Best: 0.12695777406709538	 Flag: 4_4
0.4950540612312331 0.8997350783818309 0.576365856550403 1.154362875284189 0.6622940799146037 0.5499660996347703 0.27584796809538686 1.8494346529982089 1.5094412808153717 1.8540105915172826 1.547148383061617
Evaluating Individual 1049	 Fitness_0: 1000.0	 Fitness_1: 1000.0	 Fitness: 1000.0	 Best: 0.12695777406709538	 Flag: 1_1
1.50004 1.0047760117313067 0.6257646038911248 1.3572483025721207 1.3659205705853108 0.20804638946713433 0.8827643554494982 1.1912823902374172 0.992639164647857 1.2233262173507733 0.8991186626972352
0.0004526000000000252
0.0022392399999999757
Evaluating Individual 1050	 Fitness_0: 0.543650457791175	 Fitness_1: 0.48751763916712965	 Fitness: 0.543650457791175	 Best: 0.12695777406709538	 Flag: 0_0
1.2456276717242716 0.7351809711703949 1.3762727570355386 0.20391058591927044 1.3113997687095598 1.428731919495354 0.9132503334977475 0.7101289110013917 1.4425553775431 1.4755671313280958 0.347583484670326
0.002674329999999836
Evaluating Individual 1051	 Fitness_0: 1000.0	 Fitness_1: 0.32794370347612867	 Fitness: 1000.0	 Best: 0.12695777406709538	 Flag: 1_1
1.0528300555506536 0.7324411861687039 1.4261554325630352 0.46925964337283277 0.5466593792028233 0.6061006670144329 1.8183371223580054 0.6944176475824073 0.9904674734170906 1.8705976249717766 1.5130049745549887
Evaluating Individual 1052	 Fitness_0: 1000.0	 Fitness_1: 1000.0	 Fitness: 1000.0	 Best: 0.12695777406709538	 Flag: 1_1
0.9758923788621857 1.5593981811198396 1.231048 1.1909282763042606 0.8362367964621927 0.34460737250506435 0.826728687523105 1.1096366902405024 1.2118484711103572 1.1737785424086429 0.7690920230655915
0.00349063000000005
0.00529313000000009
Evaluating Individual 1053	 Fitness_0: 0.454806744022371	 Fitness_1: 0.38532056417462873	 Fitness: 0.454806744022371	 Best: 0.12695777406709538	 Flag: 0_0
1.0657010234355162 0.9421177781290514 0.38162923260291526 1.4952288302925016 0.7908010345483273 1.8475800208867548 1.797244338381741 0.88305857226412 1.4553697905786362 1.296256850044931 1.2050739151146728
0.0018326899999999702
Evaluating Individual 1054	 Fitness_0: 0.4610574472018193	 Fitness_1: 1000.0	 Fitness: 1000.0	 Best: 0.12695777406709538	 Flag: 0_0
0.8986699084884957 1.305718847609255 0.8271400314055867 0.11830474165076017 1.128587681400745 1.0805324344790335 0.43411459346742165 1.7153486907221915 1.4319409349238317 1.1518493251913513 0.7535994547681404
0.046635469999999984
0.0004912300000000005
Evaluating Individual 1055	 Fitness_0: 0.6664308305700154	 Fitness_1: 0.9867607566008794	 Fitness: 0.6664308305700154	 Best: 0.12695777406709538	 Flag: 0_0
0.10977557322157988 0.38679674616361764 1.4349934302366445 0.8190068839566945 0.7595604482102214 1.7229138486010283 0.20181630773865392 0.6167921580872276 0.3050033187558753 0.6528642497536395 0.595
0.0010750099999998763
0.0045507799999999765
Evaluating Individual 1056	 Fitness_0: 0.552250784793896	 Fitness_1: 0.44040095951326774	 Fitness: 0.552250784793896	 Best: 0.12695777406709538	 Flag: 0_0
0.5863172138666956 1.3782283396594486 0.41745750438085694 1.2241327422185417 1.4819522448438573 0.9636399999999999 0.927767883863082 1.0228665966498012 1.6636059415781461 1.4734537783090418 0.9446761598777755
0.0045519599999999105
0.004638309999999812
Evaluating Individual 1057	 Fitness_0: 0.4741159524821174	 Fitness_1: 0.4665386379269866	 Fitness: 0.4741159524821174	 Best: 0.12695777406709538	 Flag: 0_0
1.721616456482696 0.6806510330585758 0.5926962281954651 1.7107170305348536 1.0223788274969663 0.7018489567367523 0.8331044243620517 0.6060318628333567 1.5923915137165088 1.8119559132674266 1.0354901984038491
0.0018852399999997882
0.0018691700000001976
Evaluating Individual 1058	 Fitness_0: 0.35472151874229635	 Fitness_1: 0.4254789866921709	 Fitness: 0.35472151874229635	 Best: 0.12695777406709538	 Flag: 0_0
1.369 1.351 0.4277978057091728 1.5705999999999998 1.657 0.45099999999999996 0.43299999999999994 1.18253733306501 1.6384299658245165 1.513 1.639
Evaluating Individual 1059	 Fitness_0: 1000.0	 Fitness_1: 1000.0	 Fitness: 1000.0	 Best: 0.12695777406709538	 Flag: 1_1
0.6089419084884958 0.8091794727417427 0.7916575576170656 0.9382659582578029 0.5155988428101951 0.5717795445055416 0.8701541926908004 1.4767173689968163 0.46794211612534353 0.9707206591962989 0.6625258651385624
-0.006042710000000007
0.0018751799999999763
Evaluating Individual 1060	 Fitness_0: 0.5860799922838541	 Fitness_1: 0.4924085271965608	 Fitness: 0.5860799922838541	 Best: 0.12695777406709538	 Flag: 0_0
0.7477031959658398 1.0015691355717253 1.513898591276294 0.38244392269584804 0.8467646458224867 1.1105746024787688 1.0963134949116249 1.487279078903927 1.8138617270669095 0.7391315754323422 1.0451928983442622
Evaluating Individual 1061	 Fitness_0: 1000.0	 Fitness_1: 1000.0	 Fitness: 1000.0	 Best: 0.12695777406709538	 Flag: 1_1
1.1522049668607668 0.9973935096057708 1.530593644852014 0.8611969115023788 1.0131795142730657 1.0838225860097521 1.4481203846733175 0.7527401976090344 0.5109176082874487 1.7332074035810339 0.5562301518493633
-0.09944545999999987
-0.11095531000000003
Evaluating Individual 1062	 Fitness_0: 1000.0	 Fitness_1: 1000.0	 Fitness: 1000.0	 Best: 0.12695777406709538	 Flag: 4_4
1.604728 1.7182378790284951 0.33267175438560037 1.8520320682745928 0.8769520000000002 0.4527279999999998 0.14486951059270975 1.3585300966159697 0.1959226518365959 1.099 0.721
-0.002510419999999902
Evaluating Individual 1063	 Fitness_0: 1000.0	 Fitness_1: 0.518281879290594	 Fitness: 1000.0	 Best: 0.12695777406709538	 Flag: 1_1
0.5305355239642792 0.7732841337264305 0.5842189851368326 0.7030000000000001 1.6504512647390344 1.5458123650988786 1.1742937646335452 0.6235202610672487 1.4609154961212314 1.2924874752758613 0.38241964966609254
-0.021225590000000016
0.0019818899999999983
Evaluating Individual 1064	 Fitness_0: 1000.0	 Fitness_1: 0.955641244993362	 Fitness: 1000.0	 Best: 0.12695777406709538	 Flag: 4_4
0.25722283879493874 0.26969099139461533 0.7017380705714651 1.6118482009942081 1.1960121850942866 0.9713445801319418 1.3921367614554963 0.1645349035212178 0.5922629728245364 0.4116825767858816 1.157767615671137
0.00463166000000001
0.0017646800000000011
Evaluating Individual 1065	 Fitness_0: 0.8729170621720399	 Fitness_1: 0.9774938628786514	 Fitness: 0.8729170621720399	 Best: 0.12695777406709538	 Flag: 0_0
1.0267889054645907 0.1013180141087675 0.1598801490486394 1.3332630311255578 0.328513634422409 0.13609503999999994 1.4954306544264033 0.4612266627587417 1.2448719873612033 0.46249096086652225 0.666281964798759
-0.035617659999999995
0.00164026000000006
Evaluating Individual 1066	 Fitness_0: 1000.0	 Fitness_1: 0.2610382738297813	 Fitness: 1000.0	 Best: 0.12695777406709538	 Flag: 4_4
0.2824115570051512 1.7226916931190501 0.7775072765002246 0.8694005043429427 0.14052198552294226 1.5746874377163549 0.5554968191825103 0.348039724221213 0.6854880378539723 1.4859848208218813 0.6129884654812637
0.001260550000000027
0.0016266000000000336
Evaluating Individual 1067	 Fitness_0: 0.3828601664997345	 Fitness_1: 0.2275862924838859	 Fitness: 0.3828601664997345	 Best: 0.12695777406709538	 Flag: 0_0
1.819 1.585 0.30699999999999994 0.5061497278278134 0.9046 0.9549999999999998 0.14839086090277598 1.7469999999999999 0.9925593295288506 0.63532 0.18100000000000016
0.006603989999999893
0.0061264500000000055
Evaluating Individual 1068	 Fitness_0: 0.5112057751794822	 Fitness_1: 0.3834913064249702	 Fitness: 0.5112057751794822	 Best: 0.12695777406709538	 Flag: 0_0
1.8031932912696451 1.2220257489518511 1.80057246801058 1.0500411190594328 0.9716093807308072 0.8665038811132713 0.7891076283626797 0.6303011945889239 1.0704460176207302 1.43308 0.14471998737041947
0.002660340000000039
-0.002219310000000002
Evaluating Individual 1069	 Fitness_0: 0.7404976879229941	 Fitness_1: 0.9904670783969219	 Fitness: 0.7404976879229941	 Best: 0.12695777406709538	 Flag: 0_0
0.57484 0.2378800000000001 1.453397801493964 0.36148656430194404 0.2669092056333646 1.1111978895251777 0.21004059120996493 0.6914722590980789 1.5078336043777163 1.111380912663169 1.7403695207892664
0.0032040300000000244
Evaluating Individual 1070	 Fitness_0: 0.33011060819390076	 Fitness_1: 1000.0	 Fitness: 1000.0	 Best: 0.12695777406709538	 Flag: 0_0
1.800056221241889 1.63321024613926 1.1671742110157215 1.146110160163425 1.0530303596562152 1.1639439999999999 1.1686960000000002 1.5907292230949086 1.6159751241012803 1.3285127849346976 1.836443190657601
-0.05836953
-3.0779999999897e-05
Evaluating Individual 1071	 Fitness_0: 1000.0	 Fitness_1: 0.2635770532388137	 Fitness: 1000.0	 Best: 0.12695777406709538	 Flag: 4_4
0.5799627763599022 0.7079807054541728 0.8112140178718763 1.6218330326303634 0.19562148478438668 0.3262905799353292 1.194442644719502 0.5839550459369907 0.37983336138868323 1.2352017518476477 1.3454769053712703
0.005318880000000137
0.005311170000000143
Evaluating Individual 1072	 Fitness_0: 0.4131570515152833	 Fitness_1: 0.35116244195160606	 Fitness: 0.4131570515152833	 Best: 0.12695777406709538	 Flag: 0_0
1.8248813671786415 1.4205308103621717 0.601898454226135 0.5884517726579713 1.1579274962405905 0.2098000000000002 0.5589999999999999 0.19427935022136572 1.2330601246138833 1.3374764651400348 0.4305460003764884
Evaluating Individual 1073	 Fitness_0: 1000.0	 Fitness_1: 1000.0	 Fitness: 1000.0	 Best: 0.12695777406709538	 Flag: 5_5
0.9303650055150618 1.3016333718969877 0.8236151680161933 0.42054666091073856 1.4254900454629351 1.0147824644037167 1.7076091602748993 0.9065096726281817 0.7494754070981027 0.21403950462501242 0.6634366995721439
-0.02925179
0.0006697099999999345
Evaluating Individual 1074	 Fitness_0: 1000.0	 Fitness_1: 0.14979131200860393	 Fitness: 1000.0	 Best: 0.12695777406709538	 Flag: 4_4
1.123021071615275 1.2876373614097851 0.8907659226002258 1.3726292312875492 0.3285285069296464 1.7418279590855237 1.226877805407572 0.5690305146685285 0.842705463832815 1.3163977307341053 1.48258886633949
0.0024201900000000443
0.0029244099999999884
Evaluating Individual 1075	 Fitness_0: 0.4229349551113587	 Fitness_1: 0.4634289059012197	 Fitness: 0.4229349551113587	 Best: 0.12695777406709538	 Flag: 0_0
1.0234170199157775 1.703111124948383 0.634326609681463 1.0624993381029948 1.6579703015780878 1.15403860333217 1.473600713387238 1.1747035422560956 1.859967943809634 1.4436797633561127 1.8629961941434439
-0.0027895499999999185
Evaluating Individual 1076	 Fitness_0: 0.2026340943655373	 Fitness_1: 1000.0	 Fitness: 1000.0	 Best: 0.12695777406709538	 Flag: 0_0
1.4684561318307385 0.6362634398985967 0.3461057889842781 1.069099494456249 0.6404020997673985 1.2744790110178323 1.5630633214881002 0.5135676706876762 0.702312289406361 0.4589608288135817 0.5388086005694352
-0.020480719999999897
Evaluating Individual 1077	 Fitness_0: 1000.0	 Fitness_1: 1000.0	 Fitness: 1000.0	 Best: 0.12695777406709538	 Flag: 4_4
0.8410699084884958 1.0350785554105468 0.7858615833191704 0.10216507908339573 0.5874580030075276 1.2019599999999997 1.0017999999999998 1.3923995246818108 1.2722836809015112 1.7201400121886552 1.6371663054035175
0.00018428000000003664
Evaluating Individual 1078	 Fitness_0: 1000.0	 Fitness_1: 0.23483515651551895	 Fitness: 1000.0	 Best: 0.12695777406709538	 Flag: 1_1
1.296992182128876 1.7674997728070931 1.4623183842302796 1.5768883287620334 1.4307650144817656 0.4815019845151313 0.8372553730818195 1.3350049494528242 1.2255572158296333 0.6470542608765595 0.6848831167350746
-0.026528909999999906
Evaluating Individual 1079	 Fitness_0: 1000.0	 Fitness_1: 1000.0	 Fitness: 1000.0	 Best: 0.12695777406709538	 Flag: 4_4
0.6242269065240851 1.2600127461636177 0.809186524703458 0.6493984018763366 1.5624932374766274 1.270975467161818 0.5561677486692365 0.6311921580872278 0.5411633187558752 0.7653917209444512 1.333727896866994
0.005012079999999974
Evaluating Individual 1080	 Fitness_0: 1000.0	 Fitness_1: 0.44529082825874877	 Fitness: 1000.0	 Best: 0.12695777406709538	 Flag: 1_1
0.8469537065042546 1.3638283396594486 1.1320635957602203 1.6988519138009641 0.45424340578403166 0.5519659101779917 1.5017041304461403 0.8883396492645258 1.458173603641171 1.8583948241408381 1.1726546002910645
0.012513810000000014
0.013321949999999971
Evaluating Individual 1081	 Fitness_0: 0.6781989193757927	 Fitness_1: 0.6093949027466194	 Fitness: 0.6781989193757927	 Best: 0.12695777406709538	 Flag: 0_0
1.5872581083275352 1.5925272068843075 1.8984805096841368 1.3610406861332025 0.3892524154871816 0.6936603628248855 1.8827882929499309 0.8582129650320489 1.7900670006243953 1.4218489748303846 0.30054717149405985
0.0029001199999999505
0.0029450100000000257
Evaluating Individual 1082	 Fitness_0: 0.31650715994737505	 Fitness_1: 0.38596169300606326	 Fitness: 0.31650715994737505	 Best: 0.12695777406709538	 Flag: 0_0
1.897055087582073 1.4470746964851446 0.7604152901850474 1.338412897293083 1.6331785626205604 0.9459712017490175 1.1740857643960263 0.5256675057126524 1.606826152023112 1.2706527337122138 1.5208399167741566
-0.0011363199999999685
-0.00016684000000000143
Evaluating Individual 1083	 Fitness_0: 0.4401396445010368	 Fitness_1: 0.454411734242835	 Fitness: 0.4401396445010368	 Best: 0.12695777406709538	 Flag: 0_0
1.3785086410535918 0.9825826025675428 0.920598609681463 0.2831713381029948 1.658533029640343 1.2918178033321697 0.4244530461909231 1.7144439464776633 1.8427716252387194 1.0299731167965798 1.6224401834052729
Evaluating Individual 1084	 Fitness_0: 1000.0	 Fitness_1: 1000.0	 Fitness: 1000.0	 Best: 0.12695777406709538	 Flag: 5_5
0.9205140806639898 1.2723032569519344 0.4691841939747432 0.9141748360841757 0.8770144693322738 1.0091137867393785 1.3365654400000002 0.7808267027807417 0.6425922804701768 0.5259228455709982 1.2269642302386203
0.0005683000000000216
Evaluating Individual 1085	 Fitness_0: 1000.0	 Fitness_1: 0.8557209243112851	 Fitness: 1000.0	 Best: 0.12695777406709538	 Flag: 1_1
1.3116338337456488 0.396909884398865 1.7476081419141207 1.6929999999999998 1.333 0.7929999999999999 1.8442 0.18653815613376623 1.4790648979284966 1.6361200000000002 1.450697572649562
0.0041206700000000485
Evaluating Individual 1086	 Fitness_0: 1000.0	 Fitness_1: 0.29343028644383007	 Fitness: 1000.0	 Best: 0.12695777406709538	 Flag: 1_1
1.8190659839831527 0.5877999999999999 0.7389999999999999 0.7929999999999999 1.045 0.7749999999999999 1.135 0.199 0.9634041164692297 1.7842699365491073 0.4733298140749863
0.0025998300000000807
0.002031840000000118
Evaluating Individual 1087	 Fitness_0: 0.2323756282860476	 Fitness_1: 0.15447105924984195	 Fitness: 0.2323756282860476	 Best: 0.12695777406709538	 Flag: 0_0
1.6895732441359503 1.3041358413332116 1.6858036329608965 1.6253884279838318 0.8560012513577543 1.8959111878757846 1.1746126052922703 1.7111063179281674 0.9916269160612163 1.6992474693091324 0.9361276034865377
0.002129269999999961
Evaluating Individual 1088	 Fitness_0: 1000.0	 Fitness_1: 0.48131250390992664	 Fitness: 1000.0	 Best: 0.12695777406709538	 Flag: 1_1
0.6133040583990728 1.8148631551894385 0.18963558642312917 1.585180528347997 0.109 1.819 0.2709544710060937 0.8336569517208108 1.4071899476679945 0.7206751638312339 1.225683763458695
0.002914330000000076
Evaluating Individual 1089	 Fitness_0: 1000.0	 Fitness_1: 0.3026386192288289	 Fitness: 1000.0	 Best: 0.12695777406709538	 Flag: 1_1
1.36324 0.6719224686232621 1.6626159999999999 1.4578319720563988 0.46786591807337075 1.4259919850043807 1.3923738687183793 0.5754908878100662 0.9147187957226108 1.3322800000000001 0.8763759999999999
-0.004814809999999947
-0.004583019999999993
Evaluating Individual 1090	 Fitness_0: 0.3409442012173887	 Fitness_1: 0.3640692955020323	 Fitness: 0.3409442012173887	 Best: 0.12695777406709538	 Flag: 0_0
1.113753737460869 1.6636631325953481 1.3123844124699882 1.279 1.4417200000000001 0.7086061766344847 1.5375556437136655 1.0491566902405025 1.6390693471354219 0.38177854240864273 1.1674057571164416
-0.02774877000000009
Evaluating Individual 1091	 Fitness_0: 1000.0	 Fitness_1: 1000.0	 Fitness: 1000.0	 Best: 0.12695777406709538	 Flag: 4_4
0.5321781173854893 1.479215934467267 0.7575792797919836 1.5029957596263768 0.8262016836416683 0.16119368573995296 0.487 0.5409999999999999 0.253 1.4136758262643567 0.381237661145322
0.005146430000000035
Evaluating Individual 1092	 Fitness_0: 1000.0	 Fitness_1: 0.5997583596310193	 Fitness: 1000.0	 Best: 0.12695777406709538	 Flag: 1_1
1.4572338880761415 0.575815185709118 1.784723594517803 1.139000521169349 0.6035984808499393 1.4467685354850626 0.9717188350479132 1.8854423288011135 1.326952 1.590036523287649 0.8358989455170734
0.00520288999999996
Evaluating Individual 1093	 Fitness_0: 1000.0	 Fitness_1: 0.45393696152434176	 Fitness: 1000.0	 Best: 0.12695777406709538	 Flag: 1_1
1.7670633249533627 1.0501281383924732 0.7882813733845191 0.3447037680216921 1.1457232032757005 1.8479011725352974 1.354857205495033 0.8760743821408153 1.6382543298495968 1.7705544323374425 0.8966212397568306
0.0007659300000000258
0.0023498000000000685
Evaluating Individual 1094	 Fitness_0: 0.5662193991475327	 Fitness_1: 0.619416133881089	 Fitness: 0.5662193991475327	 Best: 0.12695777406709538	 Flag: 0_0
1.7697474187792488 0.4337856488392926 0.3784331215057892 0.4969370191940064 1.4045858731655994 0.36844775190625423 0.64628703697616 1.0043323206498804 1.5114243463078383 0.998939738924947 0.7899275131498942
-0.0017536700000000405
-0.001226029999999989
Evaluating Individual 1095	 Fitness_0: 0.6254615993261444	 Fitness_1: 0.6423480126884884	 Fitness: 0.6254615993261444	 Best: 0.12695777406709538	 Flag: 0_0
1.3791722469456413 0.5585869183969769 1.035356624992983 1.7485280726858674 0.77554916908484 1.4836749642780445 1.590843492166463 0.887282219856702 1.8719724779740865 0.8176639394883616 0.6104441097478446
-0.008579889999999812
Evaluating Individual 1096	 Fitness_0: 1000.0	 Fitness_1: 0.2637926685375168	 Fitness: 1000.0	 Best: 0.12695777406709538	 Flag: 1_1
0.9690002840912434 1.5598115827666308 0.32499999999999996 0.1782667386465121 0.4818023528233443 1.2166739324391567 0.34658409538692925 0.46321792358035685 0.8925106062470045 1.4688585921957749 1.8822910803303587
-0.0050002400000001
Evaluating Individual 1097	 Fitness_0: 0.4213385770381448	 Fitness_1: 1000.0	 Fitness: 1000.0	 Best: 0.12695777406709538	 Flag: 0_0
1.106384304323373 1.2557836077029885 1.2248193688125772 0.59524812813074 1.188927663015724 1.0666 1.8012745989049703 1.6081405886530573 1.5311404596915736 0.47428205695760794 0.8920304791128912
0.002133190000000007
Evaluating Individual 1098	 Fitness_0: 0.5437732882964655	 Fitness_1: 1000.0	 Fitness: 1000.0	 Best: 0.12695777406709538	 Flag: 0_0
0.9971535953115596 1.215820313397945 1.6122821203573645 1.7307482542010608 0.367808422485996 1.3466793033687254 0.10899706021024891 1.6612589251059424 1.8098840047886093 0.9921117203004236 1.3765602045242618
0.005228829999999851
Evaluating Individual 1099	 Fitness_0: 0.3998836079511631	 Fitness_1: 1000.0	 Fitness: 1000.0	 Best: 0.12695777406709538	 Flag: 0_0
1.2479287218076363 1.2207426702180246 1.622134880853109 0.24409986861310773 1.1143770337128502 1.041050055673835 1.1674281169473202 0.7516612150692702 1.3338647412812408 1.7278885361196652 0.789529363934929
0.003818000000000099
Evaluating Individual 1100	 Fitness_0: 0.28346983445959967	 Fitness_1: 1000.0	 Fitness: 1000.0	 Best: 0.12695777406709538	 Flag: 0_0
1.4979789174634406 1.6011323739180643 1.1585566691821272 0.4831382252464556 1.1534135350093133 0.8653006670144328 1.8701771223580055 1.3513309876549404 1.261 1.6929999999999998 1.441
Evaluating Individual 1101	 Fitness_0: 1000.0	 Fitness_1: 1000.0	 Fitness: 1000.0	 Best: 0.12695777406709538	 Flag: 1_1
1.6546423738459175 0.7847695487509814 0.3846196329608964 1.0678204279838317 0.7829644513577544 1.2583001498465056 1.1485253016400063 1.8331623444181084 0.2965946072611789 1.4132453736352364 1.0163880868181092
-0.01567946000000009
Evaluating Individual 1102	 Fitness_0: 0.6450169456806837	 Fitness_1: 1000.0	 Fitness: 1000.0	 Best: 0.12695777406709538	 Flag: 0_0
0.514373087310031 0.7040518643807016 0.7850799999999999 0.7431712110930526 0.2643917052123115 1.3691151999999998 1.0169199999999998 0.42940000000000006 1.4942038138014044 0.7944156939341838 0.49736847677222157
-0.017627089999999956
-0.007004719999999964
Evaluating Individual 1103	 Fitness_0: 0.6528188522631889	 Fitness_1: 0.5868905162625263	 Fitness: 0.6528188522631889	 Best: 0.12695777406709538	 Flag: 0_0
0.7907211354824017 0.6434501500556692 0.34935189310724163 0.6904719999999998 1.34308 0.9952360415458467 1.4762177556739422 1.247262156146594 1.8993852596994154 0.37737597157510777 0.555236180028207
-0.004089549999999997
-0.002956979999999998
Evaluating Individual 1104	 Fitness_0: 0.2736955101941904	 Fitness_1: 0.2480528299296547	 Fitness: 0.2736955101941904	 Best: 0.12695777406709538	 Flag: 0_0
0.9302564617202733 1.3774790433723858 0.3608473759169688 0.7747053184678284 0.5725359999999999 1.6649188040790595 1.6362914280488288 0.6592188631872076 1.351633897114677 0.3338429087903026 1.1685699418803506
Evaluating Individual 1105	 Fitness_0: 1000.0	 Fitness_1: 1000.0	 Fitness: 1000.0	 Best: 0.12695777406709538	 Flag: 1_1
1.5829027443755894 1.8268657199344944 1.7637943631206436 1.3021663918174404 0.870255369910228 0.7553071314181496 1.8819203312082242 1.2477378892417732 1.2563749401604971 1.598001021549433 1.4005719760814341
0.004310329999999807
Evaluating Individual 1106	 Fitness_0: 1000.0	 Fitness_1: 0.3805987955645808	 Fitness: 1000.0	 Best: 0.12695777406709538	 Flag: 1_1
1.098669158900749 1.4458221296584524 1.5328069762009617 1.2939854144173537 1.4991145626205604 0.7082073380282379 1.154407426000239 0.9102647124784315 1.5173865124336616 1.5573005627220635 1.2546700357753724
-0.05695529999999993
Evaluating Individual 1107	 Fitness_0: 1000.0	 Fitness_1: 1000.0	 Fitness: 1000.0	 Best: 0.12695777406709538	 Flag: 4_4
0.7914333964994857 0.49993367670194133 1.3239186026561063 1.2204880184912426 0.5401056521112959 0.8828617496972818 0.8309600636308054 1.0427708878100663 1.2812350731230904 0.5693921446164297 1.5490878338634249
-0.01882928000000006
Evaluating Individual 1108	 Fitness_0: 1000.0	 Fitness_1: 1000.0	 Fitness: 1000.0	 Best: 0.12695777406709538	 Flag: 4_4
1.0108726045238465 1.216193644576746 1.3181279314341523 1.560742399338317 0.3747519330640269 1.7896186234738392 0.5295993574624949 1.2329245318653146 0.6440492551065742 0.2964545059972594 0.9864205033934403
0.00438187000000001
0.0038114099999999596
Evaluating Individual 1109	 Fitness_0: 0.3265024303179925	 Fitness_1: 0.29032379513500123	 Fitness: 0.3265024303179925	 Best: 0.12695777406709538	 Flag: 0_0
1.2708347953374577 1.0396993806673274 1.8887597295972136 1.5831946685563276 1.2799295937243604 0.24670229889307418 1.5311829499682732 0.7135854121561352 1.2467344762093588 1.3429726079127033 1.1204627579769035
-0.023213630000000096
0.0016239900000000196
Evaluating Individual 1110	 Fitness_0: 1000.0	 Fitness_1: 0.8243527998517785	 Fitness: 1000.0	 Best: 0.12695777406709538	 Flag: 4_4
1.0509900523263396 0.38757948507689777 0.40417493479437194 1.7225965162581087 1.4164892990567162 0.8268035056261069 1.703823311277779 1.5987352689081173 1.2877801246138834 1.8369873431201214 0.3787452983501337
-0.005097010000000068
Evaluating Individual 1111	 Fitness_0: 0.5580252927231624	 Fitness_1: 1000.0	 Fitness: 1000.0	 Best: 0.12695777406709538	 Flag: 0_0
1.5965377814254393 0.961371618235583 1.2182411475138275 1.3828906530589244 1.2229868766377054 1.3190082358471678 0.42609371809209895 0.6509256731244092 1.8437930673037648 0.6113781812261686 0.3093025030212176
-0.0075878899999999305
0.00292918
Evaluating Individual 1112	 Fitness_0: 0.5929779837766651	 Fitness_1: 0.9628831844837589	 Fitness: 0.5929779837766651	 Best: 0.12695777406709538	 Flag: 0_0
0.7956376706743666 0.30783839603361496 1.8773601814654926 0.750497239066719 0.5835989952665553 0.6256590534280168 1.8076734949116249 0.30957731168582026 1.1057282258554446 1.3173573830596952 0.7001486393464482
-0.006787910000000008
-0.004636109999999971
Evaluating Individual 1113	 Fitness_0: 0.6607008390006538	 Fitness_1: 0.7583326688891199	 Fitness: 0.6607008390006538	 Best: 0.12695777406709538	 Flag: 0_0
1.1139545677223939 0.4682799999999999 1.3376586319164832 1.540919246928569 1.2262311965841846 0.8459542073199439 0.8690675678542586 1.21963917905369 1.3358831092080505 0.6163406610114853 0.1395901289162576
-0.007978150000000017
-0.00564410999999998
Evaluating Individual 1114	 Fitness_0: 0.46584800529445375	 Fitness_1: 0.7238127958265825	 Fitness: 0.46584800529445375	 Best: 0.12695777406709538	 Flag: 0_0
1.5806923788621856 0.39951507820469634 1.1446479999999999 1.7356934380845375 1.3019689227699147 1.2604141766344847 0.959330472087718 0.5163566902405022 1.3558484711103573 0.5568361941476236 0.5386920230655915
0.0010502199999999906
Evaluating Individual 1115	 Fitness_0: 1000.0	 Fitness_1: 0.19344851422368944	 Fitness: 1000.0	 Best: 0.12695777406709538	 Flag: 1_1
1.3788188031246054 1.2142023696622521 1.3108331726287108 1.1955036863573554 0.5203090083545139 1.1077816448049997 0.4219192148120842 1.3760748814033437 0.9643422870038243 1.6744307591117982 1.053742701545247
0.0014026099999999708
Evaluating Individual 1116	 Fitness_0: 1000.0	 Fitness_1: 0.39314093576665776	 Fitness: 1000.0	 Best: 0.12695777406709538	 Flag: 1_1
0.9288444473114323 1.6926506090497986 1.2551692035904172 1.400655494185003 1.8730137089169827 1.7456224611711808 1.0281156821817414 1.5477868956683256 1.5660104301355222 1.773751482734648 0.9134583180602597
Evaluating Individual 1117	 Fitness_0: 1000.0	 Fitness_1: 1000.0	 Fitness: 1000.0	 Best: 0.12695777406709538	 Flag: 1_1
1.2658762645513655 1.3309746082525684 1.1710849323831192 0.229752302490625 0.31426183715955613 0.7351999479920113 0.18775344096052576 1.3616778287030318 1.507366567551984 1.557064 0.555240445009366
-0.045045310000000116
-0.0006061000000000538
Evaluating Individual 1118	 Fitness_0: 1000.0	 Fitness_1: 0.8899139261384629	 Fitness: 1000.0	 Best: 0.12695777406709538	 Flag: 4_4
0.8905087123799342 0.378580700541009 1.1334771596142106 0.48506528339645627 1.398318266410744 0.5429607143619803 1.6434183767115766 0.7756362117181919 1.3684090721246593 0.8675919999999999 1.1911192043225787
Evaluating Individual 1119	 Fitness_0: 1000.0	 Fitness_1: 1000.0	 Fitness: 1000.0	 Best: 0.12695777406709538	 Flag: 5_5
0.9909999999999999 1.531791727634554 0.9427841536142557 0.37590340975544273 0.9489795016168437 1.136339221336236 0.7704002667981981 1.22572 0.3125528119087634 1.69508474778375 1.2885139330551239
-0.025128459999999908
0.010684670000000063
Evaluating Individual 1120	 Fitness_0: 1000.0	 Fitness_1: 0.6082734398226725	 Fitness: 1000.0	 Best: 0.12695777406709538	 Flag: 4_4
0.6787873558745371 0.8437124192568384 1.3514368957546068 0.8978106679208128 0.208687542553954 1.570210647241638 1.7752240000000001 1.7702418894572345 1.6970020688224894 1.0094686255165353 0.5309200000000001
-0.034925040000000074
Evaluating Individual 1121	 Fitness_0: 1000.0	 Fitness_1: 1000.0	 Fitness: 1000.0	 Best: 0.12695777406709538	 Flag: 4_4
0.8730475661440176 1.1593078521620863 0.7611208196988719 1.3468669520545566 0.5630246647321281 1.8531736285775644 1.2631522948766694 0.711548290282998 0.3054793860048528 0.40437863642479566 1.2273876437171198
0.0030960300000000274
0.002646200000000043
Evaluating Individual 1122	 Fitness_0: 0.24559120787895725	 Fitness_1: 0.209256817969869	 Fitness: 0.24559120787895725	 Best: 0.12695777406709538	 Flag: 0_0
1.1251377975565129 1.5969095347175815 0.8472052999943865 1.854062458148694 1.532879335267872 0.7193979499966363 0.8504346978451008 1.6384892349979558 1.144990350587721 1.5886882581083959 0.9493552877982756
0.006260750000000037
Evaluating Individual 1123	 Fitness_0: 0.5590476010717256	 Fitness_1: 1000.0	 Fitness: 1000.0	 Best: 0.12695777406709538	 Flag: 0_0
1.8643761205226461 1.8127377863627048 1.7965681451723938 1.3653663612197566 0.794981482038772 1.1120792199124938 0.24810951536117087 0.30186184934865623 1.4398812120926063 1.1089262107238667 0.1830487255521449
-0.01534749000000002
-0.004203879999999993
Evaluating Individual 1124	 Fitness_0: 0.786571906960818	 Fitness_1: 0.7894912898970842	 Fitness: 0.786571906960818	 Best: 0.12695777406709538	 Flag: 0_0
0.5452589871567743 0.595 1.117 1.315 1.1729746158092007 1.0504654354481153 0.7778056295538595 1.3728999541257403 1.7852907750642995 0.8061519565320885 0.13547045109663863
-0.013948669999999996
0.004291559999999972
Evaluating Individual 1125	 Fitness_0: 0.3956407360335518	 Fitness_1: 0.30506410213624957	 Fitness: 0.3956407360335518	 Best: 0.12695777406709538	 Flag: 0_0
1.8100154071615724 0.5553920837842645 0.17604858660353206 0.5196850179348792 1.1209048541979705 1.3603808896516598 0.9628290225735221 0.933181318164812 1.1371158849286833 1.2868547930061425 0.7120014170545704
-0.003290620000000022
-0.0031297500000000422
Evaluating Individual 1126	 Fitness_0: 0.30694799180553706	 Fitness_1: 0.3739312902472879	 Fitness: 0.30694799180553706	 Best: 0.12695777406709538	 Flag: 0_0
1.099 1.4769999999999999 1.7986825219147524 0.87436 0.45099999999999996 0.8224298096192432 1.0699293879262308 0.43299999999999994 1.7109999999999999 0.163 1.513
0.006712750000000156
Evaluating Individual 1127	 Fitness_0: 1000.0	 Fitness_1: 0.42706502820362213	 Fitness: 1000.0	 Best: 0.12695777406709538	 Flag: 1_1
1.1473341103155423 1.1757501703078637 1.7109999999999999 0.6710966250519644 1.0464761247194039 0.7398086063786655 1.2799448004511427 0.600523049834217 1.4031009066962061 1.6271220718106654 0.5723128192231028
0.0035917500000000047
0.0035910599999999793
Evaluating Individual 1128	 Fitness_0: 0.3878737153066814	 Fitness_1: 0.43818965597737314	 Fitness: 0.3878737153066814	 Best: 0.12695777406709538	 Flag: 0_0
1.801 1.819 1.2489616000000001 0.8382573789565914 0.4059668404545838 1.429922456229011 1.2429999999999999 1.189 1.567 1.153 1.7469999999999999
-0.0037812699999999477
0.0044579400000000005
Evaluating Individual 1129	 Fitness_0: 0.7853531337616503	 Fitness_1: 0.9367966491155972	 Fitness: 0.7853531337616503	 Best: 0.12695777406709538	 Flag: 0_0
1.7507819727643734 0.2989232675105744 1.0199818460380068 1.0444712515938206 0.26303242819300277 0.5316946024787689 1.37659615353924 1.6324136200494332 0.8644247799352572 1.6967931770050952 0.23802481343816836
-0.004242729999999972
-0.0036012899999999792
Evaluating Individual 1130	 Fitness_0: 0.6395997607092553	 Fitness_1: 0.5988807657624678	 Fitness: 0.6395997607092553	 Best: 0.12695777406709538	 Flag: 0_0
0.577 0.8829999999999999 1.8498741890323376 0.28103592220999984 0.6338198835992298 1.6650767783922404 1.2838731271067325 0.34690259102071597 1.7935509105786365 0.613 0.271
-0.05734017999999996
Evaluating Individual 1131	 Fitness_0: 1000.0	 Fitness_1: 1000.0	 Fitness: 1000.0	 Best: 0.12695777406709538	 Flag: 4_4
0.32915823213484563 1.6079646784051504 0.39436144312144505 0.8330831920305659 0.5789177103059142 1.2673996805325454 1.132619589364329 0.37787728434001144 0.6683275722440456 0.8657836187784824 1.144838458414197
0.0019428100000000725
Evaluating Individual 1132	 Fitness_0: 1000.0	 Fitness_1: 0.18139096678581101	 Fitness: 1000.0	 Best: 0.12695777406709538	 Flag: 1_1
1.225 0.9009999999999999 1.629626480196757 0.892788513855139 1.87948 1.657 0.8829999999999999 1.549 1.1278 1.7289999999999999 1.279
-0.0003446799999999861
0.0005668599999999469
Evaluating Individual 1133	 Fitness_0: 0.4437777719529312	 Fitness_1: 0.24379976537511114	 Fitness: 0.4437777719529312	 Best: 0.12695777406709538	 Flag: 0_0
1.3690570876647887 1.5141799125896134 1.3706255850132245 0.9319613988242909 1.282661725913509 1.540871851391589 1.2959919999999996 0.6824061945826835 0.8649999999999999 1.027 0.11098998421302458
-0.10376591999999996
-0.001322620000000052
Evaluating Individual 1134	 Fitness_0: 1000.0	 Fitness_1: 0.627116265419971	 Fitness: 1000.0	 Best: 0.12695777406709538	 Flag: 4_4
0.367419266228013 0.7489668621866187 0.7681953688125774 1.0271744968686436 0.949199117464129 1.3216449127260557 1.3350989387912955 1.7415503277847244 1.1288664818347451 0.623828125778223 1.6207694777199562
-0.028106379999999875
Evaluating Individual 1135	 Fitness_0: 1000.0	 Fitness_1: 1000.0	 Fitness: 1000.0	 Best: 0.12695777406709538	 Flag: 4_4
0.49104127859047486 1.7307875948074989 0.31443220922222453 0.9971382713366296 0.23489920733296998 0.6473428469336948 1.363983212718088 1.6592320612480667 1.2786038321670767 0.2396454519934398 1.0219157994245325
-0.030353019999999953
Evaluating Individual 1136	 Fitness_0: 1000.0	 Fitness_1: 1000.0	 Fitness: 1000.0	 Best: 0.12695777406709538	 Flag: 4_4
1.4087285878524936 1.0748112847863625 0.8420404506119978 0.5992483852567867 0.7212780343009101 0.7127979629426208 0.7606940929975382 1.7221206528889477 0.5500504657071229 1.5984107681887734 1.001222319731856
-0.05565175
Evaluating Individual 1137	 Fitness_0: 1000.0	 Fitness_1: 1000.0	 Fitness: 1000.0	 Best: 0.12695777406709538	 Flag: 4_4
0.40336971266250077 1.8245256811722583 1.2015129783719245 1.3882582781309016 1.0223919999999997 1.5886140299701763 0.5384058571088203 1.5650646519033131 0.8997971099122422 1.6894 1.3509999999999998
-0.005755949999999954
-0.002769869999999952
Evaluating Individual 1138	 Fitness_0: 0.48038453990883634	 Fitness_1: 0.41261327302910566	 Fitness: 0.48038453990883634	 Best: 0.12695777406709538	 Flag: 0_0
0.4383860614309951 1.7665147106973902 1.207597034443151 1.8685546153750252 1.648949924312197 1.8916961170298585 0.5316198065325785 0.4102447421496469 1.7896300847384436 0.8577158392613404 1.8650174299538873
0.0029685499999998477
Evaluating Individual 1139	 Fitness_0: 0.34713473920119003	 Fitness_1: 1000.0	 Fitness: 1000.0	 Best: 0.12695777406709538	 Flag: 0_0
1.7212025677223937 1.4308103236248495 0.20979999999999993 0.47619999999999996 1.3088782301883395 0.8794 0.3502 1.4906210253120318 1.5794842509319973 1.1134140402381791 0.9985750112281233
Evaluating Individual 1140	 Fitness_0: 1000.0	 Fitness_1: 1000.0	 Fitness: 1000.0	 Best: 0.12695777406709538	 Flag: 1_1
1.4033315343135424 0.9788899432338992 0.3789502830526501 0.11304563550808627 1.5637768202625586 0.4670245347677739 1.2494472599991577 0.5360184115768485 1.342609743505335 1.2292125053292167 1.6044804622923368
Evaluating Individual 1141	 Fitness_0: 1000.0	 Fitness_1: 1000.0	 Fitness: 1000.0	 Best: 0.12695777406709538	 Flag: 5_5
1.13284 1.0547176200073831 1.1017598262083956 0.4755826502658461 0.8116770904202006 1.1275552133623101 1.0446322380062136 0.3658371986124303 0.3547900337529579 1.404109078909724 1.58716
-0.048452750000000044
0.003872600000000004
Evaluating Individual 1142	 Fitness_0: 1000.0	 Fitness_1: 0.8243222206372474	 Fitness: 1000.0	 Best: 0.12695777406709538	 Flag: 4_4
0.10119140285150552 1.205864855515248 0.505 0.163 0.469 1.333 1.621 0.37528947509298705 1.4891111326983262 1.780024809820187 0.30033672329812755
-0.026999929999999894
0.001599920000000088
Evaluating Individual 1143	 Fitness_0: 1000.0	 Fitness_1: 0.2100052623213232	 Fitness: 1000.0	 Best: 0.12695777406709538	 Flag: 4_4
0.651122611571479 1.0121807804484395 0.8405786525778842 0.548503335103351 0.49001154245850886 1.2922209000626448 0.7795227083503076 1.1120038608811291 1.035360257612374 1.0372325679036687 1.2659677163377523
0.002123160000000013
Evaluating Individual 1144	 Fitness_0: 1000.0	 Fitness_1: 0.24958115777427967	 Fitness: 1000.0	 Best: 0.12695777406709538	 Flag: 1_1
1.5598 0.9983408217910994 1.714530174102767 1.4330128147929941 0.43862052168903665 0.5121757997578253 1.545289712508857 1.015421025312032 1.0917999999999997 1.2862 1.6858
-0.03841151999999992
-0.0034349099999999577
Evaluating Individual 1145	 Fitness_0: 1000.0	 Fitness_1: 0.8396830308605953	 Fitness: 1000.0	 Best: 0.12695777406709538	 Flag: 4_4
0.47317334926200594 0.512511920716928 1.0635146452718849 1.361448171190029 1.5756821102946763 1.8968224792932102 0.803912429143651 0.906776919322569 1.3229306737136621 1.486966342395871 0.43647382415977104
0.006730890000000045
0.006553709999999935
Evaluating Individual 1146	 Fitness_0: 0.6779612346784197	 Fitness_1: 0.6037176652746264	 Fitness: 0.6779612346784197	 Best: 0.12695777406709538	 Flag: 0_0
0.49028236125069313 1.004397326801358 0.5984299106120043 1.1716181458834336 0.16776378192404912 0.7417619187809015 0.4358926076263402 0.24538526955038548 1.8349358793848105 1.1324964566950309 0.5358333828722447
0.0022771300000001826
0.002260350000000022
Evaluating Individual 1147	 Fitness_0: 0.3043622032999682	 Fitness_1: 0.3511088960870868	 Fitness: 0.3043622032999682	 Best: 0.12695777406709538	 Flag: 0_0
1.128496718738342 1.888995349037113 1.0871357065606264 0.805399431089379 0.6782387582048781 0.6198338795439257 0.33897350930039405 1.712766007486795 1.4577598574181003 0.5729009775562972 1.1244527436297655
0.0009156399999998843
Evaluating Individual 1148	 Fitness_0: 1000.0	 Fitness_1: 0.28034574347361324	 Fitness: 1000.0	 Best: 0.12695777406709538	 Flag: 1_1
1.7475287186089041 1.3642227143888361 1.7496579539063477 1.530432885591091 0.8285409102705842 1.451808743227534 0.34884102242766296 0.1512909958846826 1.163995327756253 1.7915773732177016 1.4039188245575784
Evaluating Individual 1149	 Fitness_0: 1000.0	 Fitness_1: 1000.0	 Fitness: 1000.0	 Best: 0.12695777406709538	 Flag: 1_1
1.50004 1.0047760117313067 1.6234502165181974 1.5224575729072143 0.8158526756042954 0.5742674806439142 0.8827643554494982 1.7112151742158168 0.8060149250218969 1.7652013743654487 1.4483183756964013
-0.01641116000000009
0.0005723300000000098
Evaluating Individual 1150	 Fitness_0: 0.6100481114370405	 Fitness_1: 0.6893845308474587	 Fitness: 0.6100481114370405	 Best: 0.12695777406709538	 Flag: 0_0
1.6775088388407844 0.4737766246173973 1.1723113368029896 0.20391058591927044 1.3113997687095598 1.4579630702583717 1.8441388002175074 1.2550312798566636 1.566579935351668 1.8751575777979284 0.7479010536677715
Evaluating Individual 1151	 Fitness_0: 1000.0	 Fitness_1: 1000.0	 Fitness: 1000.0	 Best: 0.12695777406709538	 Flag: 1_1
1.168364721705304 0.7324411861687039 1.4261554325630352 0.46925964337283277 0.5466593792028233 0.6061006670144329 1.8183371223580054 1.7781941674053148 0.906259373725984 1.469585979532988 1.6032606939497165
-7.999000000002976e-05
0.0012430500000000233
Evaluating Individual 1152	 Fitness_0: 0.3142811378995604	 Fitness_1: 0.25924858881786766	 Fitness: 0.3142811378995604	 Best: 0.12695777406709538	 Flag: 0_0
0.9758923788621857 1.801434439253236 1.231048 1.1909282763042606 1.5818914494317702 1.2892141766344847 1.4921304720877182 1.1096366902405024 1.2118484711103572 1.1737785424086429 0.7690920230655915
0.0037078799999998857
0.003684699999999985
Evaluating Individual 1153	 Fitness_0: 0.4394576213391334	 Fitness_1: 0.41511453408368754	 Fitness: 0.4394576213391334	 Best: 0.12695777406709538	 Flag: 0_0
0.8075819609333887 1.7995854034218843 0.3983122494655088 0.7300743619366993 0.9415117075712979 1.4163397368067023 0.1740723824303958 0.3394572993383784 1.4553697905786362 1.8060230505876325 0.5945876556993521
0.004188810000000043
Evaluating Individual 1154	 Fitness_0: 1000.0	 Fitness_1: 0.40805881682754397	 Fitness: 1000.0	 Best: 0.12695777406709538	 Flag: 1_1
0.7898142333191847 1.5459824601176642 0.3793720816483147 1.126835690097514 0.38096641885110627 0.2289851473714678 1.5037377954569233 1.556461038271889 1.4446700156344772 0.9151820720051611 1.463718526888132
-2.9330000000049594e-05
0.0019511899999999915
Evaluating Individual 1155	 Fitness_0: 0.5180731326768915	 Fitness_1: 0.42589953795666163	 Fitness: 0.5180731326768915	 Best: 0.12695777406709538	 Flag: 0_0
0.8427560276068367 0.973439368661039 0.8415161953680251 0.22886248241542917 1.1630473434897144 0.39880365715600125 0.5382363003773011 1.2530462999168865 1.6756781833294885 0.6597489577708875 1.1673718034756015
-0.011867740000000015
-0.012785979999999864
Evaluating Individual 1156	 Fitness_0: 0.22207247911596747	 Fitness_1: 0.30476287402494356	 Fitness: 0.22207247911596747	 Best: 0.12695777406709538	 Flag: 0_0
1.547035528791178 1.8343472067985795 0.5984940892239301 0.9844074799404039 1.3038691350705647 0.9162137997115091 0.6036535039857749 1.5712645460889068 1.4118942093481734 0.2938751020740768 1.7755740993668705
0.005841289999999999
Evaluating Individual 1157	 Fitness_0: 1000.0	 Fitness_1: 0.817596787776281	 Fitness: 1000.0	 Best: 0.12695777406709538	 Flag: 1_1
1.578565049235357 0.37381921393449097 1.5416762682434488 0.7473356032269874 0.3844380474082514 1.152021265202763 1.567818535467566 0.41859999999999986 0.7048688692978089 0.7995672035981165 1.7898913248549502
0.0033173399999999464
0.0015531100000000242
Evaluating Individual 1158	 Fitness_0: 0.688133907828497	 Fitness_1: 0.9180364745115825	 Fitness: 0.688133907828497	 Best: 0.12695777406709538	 Flag: 0_0
1.1006510092328023 0.30736946183294034 0.8020420054239744 1.5705999999999998 0.9595550224528262 1.0263914296942422 0.2215083894223977 0.5399778386992947 1.4247152542610844 1.6955531767613166 0.3624956926312831
Evaluating Individual 1159	 Fitness_0: 1000.0	 Fitness_1: 1000.0	 Fitness: 1000.0	 Best: 0.12695777406709538	 Flag: 1_1
1.1617940368892974 0.8091794727417427 0.5801884576642613 1.5863307788433536 0.9869878529967908 1.4224348865358922 0.7910418211257056 0.9916736005659574 0.6319616904817262 1.236172009901101 0.6156997338799236
0.0016810699999999512
[truncated: 1,473,577 more chars]
